# Supplementary material for: CryoEM of endogenous mammalian V-ATPase interacting with the TLDc protein mEAK-7
Source: Life Sci Alliance. 2022 Jul 6;5(11):e202201527. doi: 10.26508/lsa.202201527 (PMC9263379; doi:10.26508/lsa.202201527)
Supplement: Supplementary file 1 [file LSA-2022-01527_TableS1.xlsx]

## Sheet: proteinGroups
Protein IDs	Majority protein IDs	Peptide counts (all)	Peptide counts (razor+unique)	Peptide counts (unique)	Fasta headers	Score	iBAQ	Number of proteins	Peptides	Razor + unique peptides	Unique peptides	Peptides 1	Peptides 10	Peptides 11	Peptides 12	Peptides 13	Peptides 14	Peptides 15	Peptides 2	Peptides 3	Peptides 4	Peptides 5	Peptides 6	Peptides 7	Peptides 8	Peptides 9	Razor + unique peptides 1	Razor + unique peptides 10	Razor + unique peptides 11	Razor + unique peptides 12	Razor + unique peptides 13	Razor + unique peptides 14	Razor + unique peptides 15	Razor + unique peptides 2	Razor + unique peptides 3	Razor + unique peptides 4	Razor + unique peptides 5	Razor + unique peptides 6	Razor + unique peptides 7	Razor + unique peptides 8	Razor + unique peptides 9	Unique peptides 1	Unique peptides 10	Unique peptides 11	Unique peptides 12	Unique peptides 13	Unique peptides 14	Unique peptides 15	Unique peptides 2
tr|A0A287AIQ8|A0A287AIQ8_PIG;tr|F1SHR3|F1SHR3_PIG	tr|A0A287AIQ8|A0A287AIQ8_PIG;tr|F1SHR3|F1SHR3_PIG	33;29	33;29	19;15	tr|A0A287AIQ8|A0A287AIQ8_PIG V-type proton ATPase subunit E 1 OS=Sus scrofa OX=9823 GN=ATP6V1E1 PE=1 SV=1;tr|F1SHR3|F1SHR3_PIG Uncharacterized protein OS=Sus scrofa OX=9823 GN=ATP6V1E1 PE=1 SV=2	323.31	98740000000	2	33	33	19	0	18	7	1	2	0	0	5	11	0	3	9	11	17	33	0	18	7	1	2	0	0	5	11	0	3	9	11	17	33	0	12	5	0	1	0	0	4
tr|F1SP93|F1SP93_PIG;tr|A0A287BCX5|A0A287BCX5_PIG;sp|Q29048|VATA_PIG	tr|F1SP93|F1SP93_PIG;tr|A0A287BCX5|A0A287BCX5_PIG;sp|Q29048|VATA_PIG	65;57;56	65;57;56	65;57;56	tr|F1SP93|F1SP93_PIG V-type proton ATPase catalytic subunit A OS=Sus scrofa OX=9823 GN=ATP6V1A PE=1 SV=1;tr|A0A287BCX5|A0A287BCX5_PIG V-type proton ATPase catalytic subunit A OS=Sus scrofa OX=9823 GN=ATP6V1A PE=1 SV=1;sp|Q29048|VATA_PIG V-type proton ATPas	323.31	97254000000	3	65	65	65	11	9	12	1	8	8	0	23	43	64	29	26	25	24	18	11	9	12	1	8	8	0	23	43	64	29	26	25	24	18	11	9	12	1	8	8	0	23
tr|F1RMZ8|F1RMZ8_PIG	tr|F1RMZ8|F1RMZ8_PIG	34	34	26	tr|F1RMZ8|F1RMZ8_PIG Vacuolar proton pump subunit B OS=Sus scrofa OX=9823 GN=ATP6V1B2 PE=1 SV=1	323.31	66196000000	1	34	34	26	5	7	10	4	4	5	0	16	18	25	32	34	17	16	14	5	7	10	4	4	5	0	16	18	25	32	34	17	16	14	2	5	8	3	4	3	0	11
tr|A0A287AKZ9|A0A287AKZ9_PIG;tr|A0A287B7T5|A0A287B7T5_PIG;sp|Q9TSV6|VATG2_PIG;tr|A0A287A7W8|A0A287A7W8_PIG	tr|A0A287AKZ9|A0A287AKZ9_PIG;tr|A0A287B7T5|A0A287B7T5_PIG	14;12;2;1	14;12;2;1	14;12;2;1	tr|A0A287AKZ9|A0A287AKZ9_PIG V-type proton ATPase subunit G OS=Sus scrofa OX=9823 GN=ATP6V1G1 PE=1 SV=1;tr|A0A287B7T5|A0A287B7T5_PIG V-type proton ATPase subunit G OS=Sus scrofa OX=9823 GN=ATP6V1G1 PE=1 SV=1	323.31	48108000000	4	14	14	14	1	6	10	14	5	2	1	1	1	0	0	4	5	1	3	1	6	10	14	5	2	1	1	1	0	0	4	5	1	3	1	6	10	14	5	2	1	1
tr|F1RSG6|F1RSG6_PIG;sp|Q9TVC1|VATH_PIG;tr|I3LQB3|I3LQB3_PIG;sp|Q9TVC1-2|VATH_PIG	tr|F1RSG6|F1RSG6_PIG;sp|Q9TVC1|VATH_PIG;tr|I3LQB3|I3LQB3_PIG;sp|Q9TVC1-2|VATH_PIG	42;41;40;40	42;41;40;40	42;41;40;40	tr|F1RSG6|F1RSG6_PIG V-type proton ATPase subunit H OS=Sus scrofa OX=9823 GN=ATP6V1H PE=3 SV=3;sp|Q9TVC1|VATH_PIG V-type proton ATPase subunit H OS=Sus scrofa OX=9823 GN=ATP6V1H PE=2 SV=1;tr|I3LQB3|I3LQB3_PIG V-type proton ATPase subunit H OS=Sus scrofa OX	323.31	31305000000	4	42	42	42	8	6	11	1	2	10	0	24	23	19	28	41	14	20	19	8	6	11	1	2	10	0	24	23	19	28	41	14	20	19	8	6	11	1	2	10	0	24
tr|A0A287AXI2|A0A287AXI2_PIG;tr|F1S0R4|F1S0R4_PIG	tr|A0A287AXI2|A0A287AXI2_PIG;tr|F1S0R4|F1S0R4_PIG	47;47	47;47	46;46	tr|A0A287AXI2|A0A287AXI2_PIG V-type proton ATPase subunit C OS=Sus scrofa OX=9823 GN=ATP6V1C1 PE=1 SV=1;tr|F1S0R4|F1S0R4_PIG V-type proton ATPase subunit C OS=Sus scrofa OX=9823 GN=ATP6V1C1 PE=1 SV=3	323.31	31224000000	2	47	47	46	2	6	12	5	3	4	0	11	12	8	17	32	45	24	10	2	6	12	5	3	4	0	11	12	8	17	32	45	24	10	2	5	11	5	3	4	0	11
tr|F1SLE5|F1SLE5_PIG	tr|F1SLE5|F1SLE5_PIG	23	15	15	tr|F1SLE5|F1SLE5_PIG Vacuolar proton pump subunit B OS=Sus scrofa OX=9823 GN=ATP6V1B1 PE=1 SV=3	323.31	30192000000	1	23	15	15	5	4	6	3	0	5	0	13	19	17	23	23	17	12	13	2	2	4	2	0	3	0	8	13	10	15	15	11	7	7	2	2	4	2	0	3	0	8
tr|F1SMN6|F1SMN6_PIG	tr|F1SMN6|F1SMN6_PIG	13	13	13	tr|F1SMN6|F1SMN6_PIG V-type proton ATPase subunit F OS=Sus scrofa OX=9823 GN=ATP6V1F PE=1 SV=1	323.31	28529000000	1	13	13	13	0	0	3	10	13	4	2	0	0	0	0	0	0	0	0	0	0	3	10	13	4	2	0	0	0	0	0	0	0	0	0	0	3	10	13	4	2	0
tr|F2Z5H6|F2Z5H6_PIG	tr|F2Z5H6|F2Z5H6_PIG	19	19	19	tr|F2Z5H6|F2Z5H6_PIG V-type proton ATPase subunit OS=Sus scrofa OX=9823 GN=ATP6V0D1 PE=1 SV=1	323.31	22479000000	1	19	19	19	2	4	7	2	1	1	0	6	7	5	4	6	14	18	11	2	4	7	2	1	1	0	6	7	5	4	6	14	18	11	2	4	7	2	1	1	0	6
tr|A0A286ZJL5|A0A286ZJL5_PIG	tr|A0A286ZJL5|A0A286ZJL5_PIG	23	23	23	tr|A0A286ZJL5|A0A286ZJL5_PIG V-type proton ATPase subunit D OS=Sus scrofa OX=9823 GN=ATP6V1D PE=1 SV=1	323.31	21827000000	1	23	23	23	0	15	4	4	6	0	0	1	4	1	1	2	7	10	23	0	15	4	4	6	0	0	1	4	1	1	2	7	10	23	0	15	4	4	6	0	0	1
tr|A0A287BB51|A0A287BB51_PIG;tr|F1S1D6|F1S1D6_PIG;tr|F1S0R1|F1S0R1_PIG;tr|A0A287BC33|A0A287BC33_PIG;tr|A0A287ABM6|A0A287ABM6_PIG	tr|A0A287BB51|A0A287BB51_PIG;tr|F1S1D6|F1S1D6_PIG;tr|F1S0R1|F1S0R1_PIG;tr|A0A287BC33|A0A287BC33_PIG;tr|A0A287ABM6|A0A287ABM6_PIG	44;44;41;41;41	44;44;41;41;41	15;15;15;15;15	tr|A0A287BB51|A0A287BB51_PIG V-type proton ATPase subunit a OS=Sus scrofa OX=9823 GN=ATP6V0A1 PE=1 SV=1;tr|F1S1D6|F1S1D6_PIG V-type proton ATPase subunit a OS=Sus scrofa OX=9823 GN=ATP6V0A1 PE=1 SV=3;tr|F1S0R1|F1S0R1_PIG V-type proton ATPase subunit a OS=S	323.31	20217000000	5	44	44	15	22	6	15	10	3	24	0	34	44	37	26	26	21	4	8	22	6	15	10	3	24	0	34	44	37	26	26	21	4	8	9	4	11	7	1	9	0	13
tr|A0A287BQ20|A0A287BQ20_PIG	tr|A0A287BQ20|A0A287BQ20_PIG	3	3	3	tr|A0A287BQ20|A0A287BQ20_PIG Uncharacterized protein OS=Sus scrofa OX=9823 PE=4 SV=1	52.602	15991000000	1	3	3	3	0	1	2	2	0	1	0	1	2	2	3	2	1	1	1	0	1	2	2	0	1	0	1	2	2	3	2	1	1	1	0	1	2	2	0	1	0	1
tr|F1SUH8|F1SUH8_PIG	tr|F1SUH8|F1SUH8_PIG	3	3	3	tr|F1SUH8|F1SUH8_PIG V-type proton ATPase proteolipid subunit OS=Sus scrofa OX=9823 GN=ATP6V0C PE=1 SV=1	107.14	10434000000	1	3	3	3	0	1	1	2	3	1	0	1	1	1	1	1	1	1	1	0	1	1	2	3	1	0	1	1	1	1	1	1	1	1	0	1	1	2	3	1	0	1
tr|F1SLA0|F1SLA0_PIG;tr|K7GLT8|K7GLT8_PIG;tr|A0A287BET3|A0A287BET3_PIG;tr|A0A286ZMB5|A0A286ZMB5_PIG;tr|A0A287ANH8|A0A287ANH8_PIG	tr|F1SLA0|F1SLA0_PIG;tr|K7GLT8|K7GLT8_PIG;tr|A0A287BET3|A0A287BET3_PIG	25;25;21;2;2	25;25;21;2;2	25;25;21;2;2	tr|F1SLA0|F1SLA0_PIG ATP synthase subunit beta OS=Sus scrofa OX=9823 GN=ATP5F1B PE=1 SV=2;tr|K7GLT8|K7GLT8_PIG ATP synthase subunit beta OS=Sus scrofa OX=9823 GN=ATP5F1B PE=1 SV=2;tr|A0A287BET3|A0A287BET3_PIG Uncharacterized protein OS=Sus scrofa OX=9823 G	323.31	3989200000	5	25	25	25	0	0	1	0	0	0	0	0	1	4	21	25	1	0	0	0	0	1	0	0	0	0	0	1	4	21	25	1	0	0	0	0	1	0	0	0	0	0
tr|A0A287BRQ6|A0A287BRQ6_PIG	tr|A0A287BRQ6|A0A287BRQ6_PIG	7	7	7	tr|A0A287BRQ6|A0A287BRQ6_PIG V-type proton ATPase subunit G OS=Sus scrofa OX=9823 GN=ATP6V1G3 PE=3 SV=1	323.31	2177800000	1	7	7	7	0	0	4	7	4	0	0	0	0	0	0	0	0	0	0	0	0	4	7	4	0	0	0	0	0	0	0	0	0	0	0	0	4	7	4	0	0	0
tr|A0A287AGU2|A0A287AGU2_PIG;sp|P80021|ATPA_PIG;tr|F1RPS8|F1RPS8_PIG;tr|A0A287BBS4|A0A287BBS4_PIG	tr|A0A287AGU2|A0A287AGU2_PIG;sp|P80021|ATPA_PIG;tr|F1RPS8|F1RPS8_PIG;tr|A0A287BBS4|A0A287BBS4_PIG	27;27;25;23	27;27;25;23	27;27;25;23	tr|A0A287AGU2|A0A287AGU2_PIG ATP synthase subunit alpha OS=Sus scrofa OX=9823 GN=ATP5F1A PE=1 SV=1;sp|P80021|ATPA_PIG ATP synthase subunit alpha, mitochondrial OS=Sus scrofa OX=9823 GN=ATP5F1A PE=1 SV=2;tr|F1RPS8|F1RPS8_PIG ATP synthase subunit alpha OS=Su	323.31	1905800000	4	27	27	27	0	0	0	0	0	0	0	0	0	5	27	14	2	0	0	0	0	0	0	0	0	0	0	0	5	27	14	2	0	0	0	0	0	0	0	0	0	0
tr|F1RF51|F1RF51_PIG	tr|F1RF51|F1RF51_PIG	2	2	2	tr|F1RF51|F1RF51_PIG Uncharacterized protein OS=Sus scrofa OX=9823 GN=RNASEK PE=4 SV=1	13.212	1819200000	1	2	2	2	0	1	2	2	2	2	0	2	2	1	2	1	0	0	0	0	1	2	2	2	2	0	2	2	1	2	1	0	0	0	0	1	2	2	2	2	0	2
tr|A0A287AJK1|A0A287AJK1_PIG	tr|A0A287AJK1|A0A287AJK1_PIG	9	9	2	tr|A0A287AJK1|A0A287AJK1_PIG Renin receptor OS=Sus scrofa OX=9823 GN=ATP6AP2 PE=1 SV=1	119.36	1748800000	1	9	9	2	0	0	0	1	1	2	0	0	0	0	0	0	0	8	0	0	0	0	1	1	2	0	0	0	0	0	0	0	8	0	0	0	0	0	0	1	0	0
tr|F1RXD2|F1RXD2_PIG	tr|F1RXD2|F1RXD2_PIG	14	14	14	tr|F1RXD2|F1RXD2_PIG V-type proton ATPase subunit OS=Sus scrofa OX=9823 GN=ATP6V0D2 PE=3 SV=3	323.31	792740000	1	14	14	14	0	1	1	0	0	0	0	1	1	0	0	1	9	14	1	0	1	1	0	0	0	0	1	1	0	0	1	9	14	1	0	1	1	0	0	0	0	1
tr|F1SGG1|F1SGG1_PIG;CON__P05784	tr|F1SGG1|F1SGG1_PIG;CON__P05784	2;1	1;0	1;0	tr|F1SGG1|F1SGG1_PIG IF rod domain-containing protein OS=Sus scrofa OX=9823 GN=KRT18 PE=1 SV=3;	7.5691	786010000	2	2	1	1	1	1	1	1	1	1	1	1	1	1	0	1	1	2	1	1	1	1	1	1	1	1	1	1	1	0	1	1	1	1	1	1	1	1	1	1	1	1
tr|A0A287ATX8|A0A287ATX8_PIG	tr|A0A287ATX8|A0A287ATX8_PIG	26	25	1	tr|A0A287ATX8|A0A287ATX8_PIG V-type proton ATPase subunit C OS=Sus scrofa OX=9823 GN=ATP6V1C2 PE=1 SV=1	300.52	647950000	1	26	25	1	0	1	1	0	0	0	0	0	1	1	1	5	25	4	4	0	0	0	0	0	0	0	0	0	0	0	4	24	4	3	0	0	0	0	0	0	0	0
tr|A0A287B462|A0A287B462_PIG;tr|F1S9I9|F1S9I9_PIG;sp|P0C2C3|MARC2_PIG	tr|A0A287B462|A0A287B462_PIG;tr|F1S9I9|F1S9I9_PIG	16;15;1	16;15;1	15;14;1	tr|A0A287B462|A0A287B462_PIG Mitochondrial amidoxime reducing component 2 OS=Sus scrofa OX=9823 GN=MARC2 PE=1 SV=1;tr|F1S9I9|F1S9I9_PIG Mitochondrial amidoxime reducing component 2 OS=Sus scrofa OX=9823 GN=MARC2 PE=1 SV=3	173.44	639320000	3	16	16	15	0	0	0	1	0	0	0	0	0	0	0	1	10	15	1	0	0	0	1	0	0	0	0	0	0	0	1	10	15	1	0	0	0	1	0	0	0	0
tr|A0A287B0S6|A0A287B0S6_PIG;tr|F1S5U8|F1S5U8_PIG;tr|A0A286ZM08|A0A286ZM08_PIG	tr|A0A287B0S6|A0A287B0S6_PIG;tr|F1S5U8|F1S5U8_PIG;tr|A0A286ZM08|A0A286ZM08_PIG	16;13;13	16;13;13	16;13;13	tr|A0A287B0S6|A0A287B0S6_PIG TLDc domain-containing protein OS=Sus scrofa OX=9823 GN=MEAK7 PE=4 SV=1;tr|F1S5U8|F1S5U8_PIG TLDc domain-containing protein OS=Sus scrofa OX=9823 GN=MEAK7 PE=4 SV=2;tr|A0A286ZM08|A0A286ZM08_PIG TLDc domain-containing protein OS	323.31	549070000	3	16	16	16	0	0	0	0	0	0	0	0	2	2	6	16	2	0	0	0	0	0	0	0	0	0	0	2	2	6	16	2	0	0	0	0	0	0	0	0	0	0
tr|F1SNJ8|F1SNJ8_PIG	tr|F1SNJ8|F1SNJ8_PIG	24	22	22	tr|F1SNJ8|F1SNJ8_PIG V-type proton ATPase subunit a OS=Sus scrofa OX=9823 GN=ATP6V0A4 PE=3 SV=3	323.31	507310000	1	24	22	22	0	0	4	5	1	1	0	15	24	13	6	0	0	0	0	0	0	3	4	0	1	0	14	22	13	6	0	0	0	0	0	0	3	4	0	1	0	14
tr|F1S2F6|F1S2F6_PIG;sp|Q9MZ15|VDAC2_PIG;tr|A0A287AD96|A0A287AD96_PIG	tr|F1S2F6|F1S2F6_PIG;sp|Q9MZ15|VDAC2_PIG	14;13;1	14;13;1	14;13;1	tr|F1S2F6|F1S2F6_PIG Voltage-dependent anion-selective channel protein 2 OS=Sus scrofa OX=9823 GN=VDAC2 PE=4 SV=3;sp|Q9MZ15|VDAC2_PIG Voltage-dependent anion-selective channel protein 2 OS=Sus scrofa OX=9823 GN=VDAC2 PE=2 SV=1	293.25	453000000	3	14	14	14	0	1	0	0	0	0	0	0	0	0	0	0	2	12	8	0	1	0	0	0	0	0	0	0	0	0	0	2	12	8	0	1	0	0	0	0	0	0
tr|K9IWA3|K9IWA3_PIG	tr|K9IWA3|K9IWA3_PIG	11	11	11	tr|K9IWA3|K9IWA3_PIG V-type proton ATPase subunit S1 OS=Sus scrofa OX=9823 GN=ATP6AP1 PE=2 SV=1	153.76	444270000	1	11	11	11	0	0	0	0	0	0	0	0	0	9	5	5	0	0	0	0	0	0	0	0	0	0	0	0	9	5	5	0	0	0	0	0	0	0	0	0	0	0
sp|P00172-2|CYB5_PIG;sp|P00172|CYB5_PIG	sp|P00172-2|CYB5_PIG;sp|P00172|CYB5_PIG	4;4	4;4	4;4	sp|P00172-2|CYB5_PIG Isoform 2 of Cytochrome b5 OS=Sus scrofa OX=9823 GN=CYB5A;sp|P00172|CYB5_PIG Cytochrome b5 OS=Sus scrofa OX=9823 GN=CYB5A PE=1 SV=3	131.65	403810000	2	4	4	4	0	0	4	4	0	0	0	0	0	0	0	0	0	0	0	0	0	4	4	0	0	0	0	0	0	0	0	0	0	0	0	0	4	4	0	0	0	0
tr|A0A287A9I8|A0A287A9I8_PIG;tr|A0A287BD83|A0A287BD83_PIG;tr|A0A287AHM1|A0A287AHM1_PIG	tr|A0A287A9I8|A0A287A9I8_PIG;tr|A0A287BD83|A0A287BD83_PIG;tr|A0A287AHM1|A0A287AHM1_PIG	9;8;8	9;8;8	9;8;8	tr|A0A287A9I8|A0A287A9I8_PIG ATP synthase subunit gamma OS=Sus scrofa OX=9823 GN=ATP5F1C PE=1 SV=1;tr|A0A287BD83|A0A287BD83_PIG Uncharacterized protein OS=Sus scrofa OX=9823 GN=ATP5F1C PE=4 SV=1;tr|A0A287AHM1|A0A287AHM1_PIG ATP synthase subunit gamma OS=Su	81.803	397500000	3	9	9	9	0	0	0	0	0	0	0	0	0	0	0	0	0	8	8	0	0	0	0	0	0	0	0	0	0	0	0	0	8	8	0	0	0	0	0	0	0	0
tr|K7GMF9|K7GMF9_PIG;sp|P15145|AMPN_PIG;tr|F1SK03|F1SK03_PIG	tr|K7GMF9|K7GMF9_PIG;sp|P15145|AMPN_PIG;tr|F1SK03|F1SK03_PIG	30;29;27	30;29;27	30;29;27	tr|K7GMF9|K7GMF9_PIG Aminopeptidase OS=Sus scrofa OX=9823 GN=ANPEP PE=1 SV=1;sp|P15145|AMPN_PIG Aminopeptidase N OS=Sus scrofa OX=9823 GN=ANPEP PE=1 SV=4;tr|F1SK03|F1SK03_PIG Aminopeptidase OS=Sus scrofa OX=9823 GN=ANPEP PE=1 SV=3	323.31	382510000	3	30	30	30	0	0	0	0	0	13	0	30	5	0	0	0	0	0	0	0	0	0	0	0	13	0	30	5	0	0	0	0	0	0	0	0	0	0	0	13	0	30
sp|Q95339|ATPK_PIG	sp|Q95339|ATPK_PIG	4	4	4	sp|Q95339|ATPK_PIG ATP synthase subunit f, mitochondrial OS=Sus scrofa OX=9823 GN=ATP5MF PE=1 SV=4	36.287	362410000	1	4	4	4	0	0	1	2	3	3	0	0	0	0	0	0	0	0	0	0	0	1	2	3	3	0	0	0	0	0	0	0	0	0	0	0	1	2	3	3	0	0
tr|F1RFL9|F1RFL9_PIG	tr|F1RFL9|F1RFL9_PIG	25	23	23	tr|F1RFL9|F1RFL9_PIG V-type proton ATPase subunit a OS=Sus scrofa OX=9823 GN=ATP6V0A2 PE=3 SV=2	323.31	337730000	1	25	23	23	0	0	4	1	1	0	0	16	24	14	4	5	1	0	0	0	0	3	0	0	0	0	14	22	13	3	4	0	0	0	0	0	3	0	0	0	0	14
tr|I3L719|I3L719_PIG	tr|I3L719|I3L719_PIG	16	16	2	tr|I3L719|I3L719_PIG Dipeptidase OS=Sus scrofa OX=9823 GN=DPEP1 PE=1 SV=1	323.31	336050000	1	16	16	2	0	0	0	0	0	0	0	0	0	0	0	16	11	0	0	0	0	0	0	0	0	0	0	0	0	0	16	11	0	0	0	0	0	0	0	0	0	0
tr|I3LKT6|I3LKT6_PIG;tr|F1RKE0|F1RKE0_PIG;sp|P42098|ZP3_PIG	tr|I3LKT6|I3LKT6_PIG	12;1;1	12;1;1	11;1;1	tr|I3LKT6|I3LKT6_PIG Uncharacterized protein OS=Sus scrofa OX=9823 GN=SLC5A2 PE=1 SV=2	323.31	323590000	3	12	12	11	0	0	1	1	3	2	0	6	6	8	12	4	0	0	0	0	0	1	1	3	2	0	6	6	8	12	4	0	0	0	0	0	1	1	3	2	0	6
tr|F1S0P0|F1S0P0_PIG;sp|A1XQT2|COX6C_PIG	tr|F1S0P0|F1S0P0_PIG;sp|A1XQT2|COX6C_PIG	4;4	4;4	4;4	tr|F1S0P0|F1S0P0_PIG Cytochrome c oxidase subunit 6C OS=Sus scrofa OX=9823 GN=COX6C PE=4 SV=1;sp|A1XQT2|COX6C_PIG Cytochrome c oxidase subunit 6C OS=Sus scrofa OX=9823 GN=COX6C PE=3 SV=1	31.875	320170000	2	4	4	4	0	0	0	0	2	3	0	0	0	0	0	0	0	1	0	0	0	0	0	2	3	0	0	0	0	0	0	0	1	0	0	0	0	0	2	3	0	0
tr|I3LSK5|I3LSK5_PIG	tr|I3LSK5|I3LSK5_PIG	10	10	5	tr|I3LSK5|I3LSK5_PIG Guanine nucleotide-binding protein G(I)/G(S)/G(T) subunit beta-1 isoform X1 OS=Sus scrofa OX=9823 GN=GNB1 PE=4 SV=2	276.97	317460000	1	10	10	5	0	0	0	0	0	0	0	0	0	0	0	0	6	10	0	0	0	0	0	0	0	0	0	0	0	0	0	6	10	0	0	0	0	0	0	0	0	0
sp|Q9MZ16|VDAC1_PIG;tr|A0A287AVV2|A0A287AVV2_PIG;tr|A0A2C9F3B2|A0A2C9F3B2_PIG	sp|Q9MZ16|VDAC1_PIG;tr|A0A287AVV2|A0A287AVV2_PIG;tr|A0A2C9F3B2|A0A2C9F3B2_PIG	11;11;8	11;11;8	11;11;8	sp|Q9MZ16|VDAC1_PIG Voltage-dependent anion-selective channel protein 1 OS=Sus scrofa OX=9823 GN=VDAC1 PE=2 SV=3;tr|A0A287AVV2|A0A287AVV2_PIG Voltage-dependent anion-selective channel protein 1 OS=Sus scrofa OX=9823 GN=VDAC1 PE=1 SV=1;tr|A0A2C9F3B2|A0A2C9F	287.47	297130000	3	11	11	11	0	2	1	0	0	0	0	0	0	0	0	0	0	11	6	0	2	1	0	0	0	0	0	0	0	0	0	0	11	6	0	2	1	0	0	0	0	0
tr|A0A2C9F3A3|A0A2C9F3A3_PIG;sp|Q2EN81|ATPO_PIG	tr|A0A2C9F3A3|A0A2C9F3A3_PIG;sp|Q2EN81|ATPO_PIG	9;9	9;9	9;9	tr|A0A2C9F3A3|A0A2C9F3A3_PIG ATP synthase subunit O, mitochondrial OS=Sus scrofa OX=9823 GN=ATP5PO PE=3 SV=1;sp|Q2EN81|ATPO_PIG ATP synthase subunit O, mitochondrial OS=Sus scrofa OX=9823 GN=ATP5PO PE=1 SV=1	104.65	277550000	2	9	9	9	0	6	9	0	0	0	0	0	0	0	0	0	0	0	2	0	6	9	0	0	0	0	0	0	0	0	0	0	0	2	0	6	9	0	0	0	0	0
tr|F1SJM4|F1SJM4_PIG;tr|A0A287B315|A0A287B315_PIG;tr|K7GMJ2|K7GMJ2_PIG	tr|F1SJM4|F1SJM4_PIG;tr|A0A287B315|A0A287B315_PIG;tr|K7GMJ2|K7GMJ2_PIG	27;25;14	27;25;14	27;25;14	tr|F1SJM4|F1SJM4_PIG Neprilysin OS=Sus scrofa OX=9823 GN=MME PE=1 SV=2;tr|A0A287B315|A0A287B315_PIG Neprilysin OS=Sus scrofa OX=9823 GN=MME PE=1 SV=1;tr|K7GMJ2|K7GMJ2_PIG Neprilysin OS=Sus scrofa OX=9823 GN=MME PE=1 SV=2	323.31	249140000	3	27	27	27	0	0	0	0	0	1	0	12	25	0	0	0	0	0	0	0	0	0	0	0	1	0	12	25	0	0	0	0	0	0	0	0	0	0	0	1	0	12
tr|F2Z565|F2Z565_PIG	tr|F2Z565|F2Z565_PIG	10	10	3	tr|F2Z565|F2Z565_PIG ADP/ATP translocase 2 OS=Sus scrofa OX=9823 GN=SLC25A5 PE=1 SV=1	169.87	237530000	1	10	10	3	0	0	0	0	0	1	0	5	2	0	1	2	5	5	10	0	0	0	0	0	1	0	5	2	0	1	2	5	5	10	0	0	0	0	0	0	0	0
tr|A0A287B4I0|A0A287B4I0_PIG;tr|A0A287B0C3|A0A287B0C3_PIG;tr|F1SMF9|F1SMF9_PIG;tr|A0A286ZXB0|A0A286ZXB0_PIG	tr|A0A287B4I0|A0A287B4I0_PIG;tr|A0A287B0C3|A0A287B0C3_PIG	11;11;3;2	11;11;3;2	11;11;3;2	tr|A0A287B4I0|A0A287B4I0_PIG ATP synthase subunit d, mitochondrial OS=Sus scrofa OX=9823 GN=ATP5PD PE=1 SV=1;tr|A0A287B0C3|A0A287B0C3_PIG ATP synthase subunit d, mitochondrial OS=Sus scrofa OX=9823 GN=ATP5PD PE=1 SV=1	245.93	222950000	4	11	11	11	0	1	11	0	0	0	0	0	0	0	0	0	0	0	0	0	1	11	0	0	0	0	0	0	0	0	0	0	0	0	0	1	11	0	0	0	0	0
tr|F1RGF2|F1RGF2_PIG;tr|A0A287AUM3|A0A287AUM3_PIG	tr|F1RGF2|F1RGF2_PIG;tr|A0A287AUM3|A0A287AUM3_PIG	2;2	2;2	2;2	tr|F1RGF2|F1RGF2_PIG Uncharacterized protein OS=Sus scrofa OX=9823 GN=CYSTM1 PE=1 SV=1;tr|A0A287AUM3|A0A287AUM3_PIG CYSTM domain-containing protein OS=Sus scrofa OX=9823 GN=CYSTM1 PE=1 SV=1	16.146	219580000	2	2	2	2	0	0	1	1	1	2	0	0	0	0	0	0	0	0	0	0	0	1	1	1	2	0	0	0	0	0	0	0	0	0	0	0	1	1	1	2	0	0
sp|Q9MYT8|ATP5I_PIG	sp|Q9MYT8|ATP5I_PIG	3	3	3	sp|Q9MYT8|ATP5I_PIG ATP synthase subunit e, mitochondrial OS=Sus scrofa OX=9823 GN=ATP5ME PE=3 SV=4	33.026	209420000	1	3	3	3	0	0	0	1	3	0	0	0	0	0	0	0	0	0	0	0	0	0	1	3	0	0	0	0	0	0	0	0	0	0	0	0	0	1	3	0	0	0
tr|F1SMS8|F1SMS8_PIG	tr|F1SMS8|F1SMS8_PIG	5	5	5	tr|F1SMS8|F1SMS8_PIG Protein ERGIC-53 OS=Sus scrofa OX=9823 GN=LMAN1 PE=1 SV=2	39.509	191120000	1	5	5	5	0	0	0	0	0	0	0	0	0	0	4	2	0	1	1	0	0	0	0	0	0	0	0	0	0	4	2	0	1	1	0	0	0	0	0	0	0	0
tr|F1S762|F1S762_PIG	tr|F1S762|F1S762_PIG	1	1	1	tr|F1S762|F1S762_PIG Uncharacterized protein OS=Sus scrofa OX=9823 GN=SCP2 PE=1 SV=3	6.8004	189890000	1	1	1	1	0	1	1	0	1	1	0	0	0	1	1	0	1	1	1	0	1	1	0	1	1	0	0	0	1	1	0	1	1	1	0	1	1	0	1	1	0	0
tr|F1RF52|F1RF52_PIG	tr|F1RF52|F1RF52_PIG	2	2	2	tr|F1RF52|F1RF52_PIG Uncharacterized protein OS=Sus scrofa OX=9823 PE=4 SV=3	11.387	187700000	1	2	2	2	0	0	0	0	0	0	0	0	0	1	0	0	0	1	0	0	0	0	0	0	0	0	0	0	1	0	0	0	1	0	0	0	0	0	0	0	0	0
tr|A0A286ZYM6|A0A286ZYM6_PIG	tr|A0A286ZYM6|A0A286ZYM6_PIG	12	12	12	tr|A0A286ZYM6|A0A286ZYM6_PIG Uncharacterized protein OS=Sus scrofa OX=9823 GN=ATP5PB PE=1 SV=1	293.8	177090000	1	12	12	12	0	6	12	0	0	0	0	0	0	0	0	0	0	1	2	0	6	12	0	0	0	0	0	0	0	0	0	0	1	2	0	6	12	0	0	0	0	0
sp|F1RWC3|CUBN_PIG;tr|A0A287ALX3|A0A287ALX3_PIG	sp|F1RWC3|CUBN_PIG	70;1	70;1	70;1	sp|F1RWC3|CUBN_PIG Cubilin OS=Sus scrofa OX=9823 GN=CUBN PE=1 SV=3	323.31	174880000	2	70	70	70	68	0	0	0	0	1	0	37	2	0	0	0	3	0	0	68	0	0	0	0	1	0	37	2	0	0	0	3	0	0	68	0	0	0	0	1	0	37
tr|I3LGI9|I3LGI9_PIG	tr|I3LGI9|I3LGI9_PIG	9	9	9	tr|I3LGI9|I3LGI9_PIG Beta-galactosidase OS=Sus scrofa OX=9823 GN=GLB1 PE=1 SV=2	128.1	169810000	1	9	9	9	0	0	0	0	0	0	0	0	1	3	9	0	0	0	0	0	0	0	0	0	0	0	0	1	3	9	0	0	0	0	0	0	0	0	0	0	0	0
tr|A0A287A725|A0A287A725_PIG	tr|A0A287A725|A0A287A725_PIG	3	3	3	tr|A0A287A725|A0A287A725_PIG ATP synthase subunit OS=Sus scrofa OX=9823 PE=1 SV=1	29.083	169690000	1	3	3	3	0	0	1	1	3	3	0	0	0	0	0	0	0	0	0	0	0	1	1	3	3	0	0	0	0	0	0	0	0	0	0	0	1	1	3	3	0	0
tr|A0A287AIJ3|A0A287AIJ3_PIG;tr|J9JIK0|J9JIK0_PIG;sp|O18994|GPX5_PIG	tr|A0A287AIJ3|A0A287AIJ3_PIG	5;1;1	5;1;1	5;1;1	tr|A0A287AIJ3|A0A287AIJ3_PIG Glutathione peroxidase OS=Sus scrofa OX=9823 GN=GPX3 PE=1 SV=1	51.982	165450000	3	5	5	5	0	2	5	4	0	0	0	0	0	0	0	0	0	0	0	0	2	5	4	0	0	0	0	0	0	0	0	0	0	0	0	2	5	4	0	0	0	0
sp|Q0QF01|SDHA_PIG	sp|Q0QF01|SDHA_PIG	19	19	19	sp|Q0QF01|SDHA_PIG Succinate dehydrogenase [ubiquinone] flavoprotein subunit, mitochondrial OS=Sus scrofa OX=9823 GN=SDHA PE=1 SV=2	323.31	147990000	1	19	19	19	0	0	0	0	0	0	0	0	4	19	0	0	0	0	0	0	0	0	0	0	0	0	0	4	19	0	0	0	0	0	0	0	0	0	0	0	0	0
tr|A0A286ZMD0|A0A286ZMD0_PIG	tr|A0A286ZMD0|A0A286ZMD0_PIG	1	1	1	tr|A0A286ZMD0|A0A286ZMD0_PIG C2 domain-containing protein OS=Sus scrofa OX=9823 GN=UVRAG PE=4 SV=1	6.8576	146090000	1	1	1	1	0	1	1	1	0	0	0	0	0	1	1	1	1	1	1	0	1	1	1	0	0	0	0	0	1	1	1	1	1	1	0	1	1	1	0	0	0	0
tr|F2Z543|F2Z543_PIG;tr|A0A287A518|A0A287A518_PIG	tr|F2Z543|F2Z543_PIG;tr|A0A287A518|A0A287A518_PIG	11;8	11;8	11;8	tr|F2Z543|F2Z543_PIG Prohibitin OS=Sus scrofa OX=9823 GN=PHB PE=1 SV=3;tr|A0A287A518|A0A287A518_PIG Prohibitin OS=Sus scrofa OX=9823 GN=PHB PE=1 SV=1	157.24	142600000	2	11	11	11	0	0	0	0	0	0	0	0	0	0	0	0	0	1	11	0	0	0	0	0	0	0	0	0	0	0	0	0	1	11	0	0	0	0	0	0	0	0
tr|A0A287AAR4|A0A287AAR4_PIG;tr|I3LVD5|I3LVD5_PIG;sp|Q6QAQ1|ACTB_PIG;tr|A0A2C9F377|A0A2C9F377_PIG;tr|A0A287A5G1|A0A287A5G1_PIG	tr|A0A287AAR4|A0A287AAR4_PIG;tr|I3LVD5|I3LVD5_PIG;sp|Q6QAQ1|ACTB_PIG;tr|A0A2C9F377|A0A2C9F377_PIG;tr|A0A287A5G1|A0A287A5G1_PIG	12;12;12;9;6	12;12;12;9;6	4;4;4;4;3	tr|A0A287AAR4|A0A287AAR4_PIG Actin, cytoplasmic 1 OS=Sus scrofa OX=9823 GN=ACTB PE=1 SV=1;tr|I3LVD5|I3LVD5_PIG Actin, cytoplasmic 2 OS=Sus scrofa OX=9823 GN=ACTG1 PE=1 SV=1;sp|Q6QAQ1|ACTB_PIG Actin, cytoplasmic 1 OS=Sus scrofa OX=9823 GN=ACTB PE=1 SV=2;tr|	145.59	138630000	5	12	12	4	0	3	1	0	1	1	0	0	0	0	0	2	12	2	3	0	3	1	0	1	1	0	0	0	0	0	2	12	2	3	0	1	0	0	0	0	0	0
tr|A0A287BJI6|A0A287BJI6_PIG;tr|F1S5Z3|F1S5Z3_PIG	tr|A0A287BJI6|A0A287BJI6_PIG;tr|F1S5Z3|F1S5Z3_PIG	1;1	1;1	1;1	tr|A0A287BJI6|A0A287BJI6_PIG AA_TRNA_LIGASE_II domain-containing protein OS=Sus scrofa OX=9823 GN=SARS PE=1 SV=1;tr|F1S5Z3|F1S5Z3_PIG Serine--tRNA ligase, cytoplasmic isoform a OS=Sus scrofa OX=9823 GN=SARS PE=1 SV=3	6.3821	136100000	2	1	1	1	0	0	0	0	0	0	0	0	0	0	0	0	0	0	1	0	0	0	0	0	0	0	0	0	0	0	0	0	0	1	0	0	0	0	0	0	0	0
tr|K7GKH7|K7GKH7_PIG;tr|I3LEH4|I3LEH4_PIG;sp|Q6PLK3|AOFB_PIG;tr|A0A287A039|A0A287A039_PIG	tr|K7GKH7|K7GKH7_PIG;tr|I3LEH4|I3LEH4_PIG;sp|Q6PLK3|AOFB_PIG;tr|A0A287A039|A0A287A039_PIG	13;13;13;12	13;13;13;12	13;13;13;12	tr|K7GKH7|K7GKH7_PIG Amine oxidase OS=Sus scrofa OX=9823 GN=MAOB PE=1 SV=2;tr|I3LEH4|I3LEH4_PIG Amine oxidase OS=Sus scrofa OX=9823 GN=MAOB PE=1 SV=2;sp|Q6PLK3|AOFB_PIG Amine oxidase [flavin-containing] B OS=Sus scrofa OX=9823 GN=MAOB PE=2 SV=3;tr|A0A287A0	135.49	135960000	4	13	13	13	0	0	0	0	0	0	0	0	0	0	13	0	0	0	0	0	0	0	0	0	0	0	0	0	0	13	0	0	0	0	0	0	0	0	0	0	0	0
tr|F1SB33|F1SB33_PIG	tr|F1SB33|F1SB33_PIG	3	3	3	tr|F1SB33|F1SB33_PIG MARVEL domain-containing protein OS=Sus scrofa OX=9823 GN=SYPL1 PE=1 SV=2	21.989	129820000	1	3	3	3	0	2	0	0	0	0	0	2	2	0	2	2	2	1	3	0	2	0	0	0	0	0	2	2	0	2	2	2	1	3	0	2	0	0	0	0	0	2
tr|Q06AS8|Q06AS8_PIG	tr|Q06AS8|Q06AS8_PIG	10	10	7	tr|Q06AS8|Q06AS8_PIG GBAK OS=Sus scrofa OX=9823 GN=GNAI3 PE=1 SV=1	323.31	126960000	1	10	10	7	0	0	0	0	0	0	0	0	0	0	0	0	9	7	0	0	0	0	0	0	0	0	0	0	0	0	0	9	7	0	0	0	0	0	0	0	0	0
tr|A0A286ZI90|A0A286ZI90_PIG;tr|A0A286ZTC9|A0A286ZTC9_PIG;tr|A0A287AFM8|A0A287AFM8_PIG;tr|A0A287BM31|A0A287BM31_PIG;tr|A0A286ZT94|A0A286ZT94_PIG;tr|A0A287AH03|A0A287AH03_PIG;tr|A0A287AQ45|A0A287AQ45_PIG;tr|A0A287BKY4|A0A287BKY4_PIG;tr|A0A287B210|A0A287B210_PIG;tr|A0A287A1N2|A0A287A1N2_PIG;tr|A0A287BAB3|A0A287BAB3_PIG;tr|A0A287A6A0|A0A287A6A0_PIG;tr|A0A286ZV80|A0A286ZV80_PIG;tr|A0A287BF37|A0A287BF…	tr|A0A286ZI90|A0A286ZI90_PIG;tr|A0A286ZTC9|A0A286ZTC9_PIG;tr|A0A287AFM8|A0A287AFM8_PIG;tr|A0A287BM31|A0A287BM31_PIG;tr|A0A286ZT94|A0A286ZT94_PIG;tr|A0A287AH03|A0A287AH03_PIG	15;15;13;13;13;12;2;2;2;2;2;2;2;2;2;2;2;2;2;2;2;2;2;2;2;2;2;2;2;2;2;2;2;2;2;2;2;2;2;2;1;1;1;1;1;1;1;1;1;1;1;1;1;1;1;1;1;1;1;1;1;1;1;1;1	15;15;13;13;13;12;2;2;2;2;2;2;2;2;2;2;2;2;2;2;2;2;2;2;2;2;2;2;2;2;2;2;2;2;2;2;2;2;2;2;1;1;1;1;1;1;1;1;1;1;1;1;1;1;1;1;1;1;1;1;1;1;1;1;1	1;1;0;0;0;0;1;1;1;1;1;1;1;1;1;1;1;1;1;1;1;1;1;1;1;1;1;1;1;1;1;1;1;1;1;1;1;0;0;0;0;0;0;0;0;0;0;0;0;0;1;0;0;0;0;0;0;0;0;1;0;0;0;0;0	tr|A0A286ZI90|A0A286ZI90_PIG Uncharacterized protein OS=Sus scrofa OX=9823 PE=4 SV=1;tr|A0A286ZTC9|A0A286ZTC9_PIG Uncharacterized protein OS=Sus scrofa OX=9823 PE=4 SV=1;tr|A0A287AFM8|A0A287AFM8_PIG Uncharacterized protein OS=Sus scrofa OX=9823 PE=4 SV=1;t	323.31	125270000	65	15	15	1	0	0	0	0	0	0	0	6	14	0	1	1	0	0	0	0	0	0	0	0	0	0	6	14	0	1	1	0	0	0	0	0	0	0	0	0	0	0
tr|A0A286ZS07|A0A286ZS07_PIG;tr|A0A287B6Y2|A0A287B6Y2_PIG;tr|A0A286ZNC7|A0A286ZNC7_PIG;tr|A0A287APB3|A0A287APB3_PIG;tr|A0A287BDN2|A0A287BDN2_PIG;tr|A0A287BJV2|A0A287BJV2_PIG;tr|A0A287B8N2|A0A287B8N2_PIG;tr|A0A287AKV9|A0A287AKV9_PIG	tr|A0A286ZS07|A0A286ZS07_PIG;tr|A0A287B6Y2|A0A287B6Y2_PIG;tr|A0A286ZNC7|A0A286ZNC7_PIG;tr|A0A287APB3|A0A287APB3_PIG;tr|A0A287BDN2|A0A287BDN2_PIG;tr|A0A287BJV2|A0A287BJV2_PIG;tr|A0A287B8N2|A0A287B8N2_PIG;tr|A0A287AKV9|A0A287AKV9_PIG	22;22;22;22;22;22;19;17	22;22;22;22;22;22;19;17	22;22;22;22;22;22;19;17	tr|A0A286ZS07|A0A286ZS07_PIG Spectrin beta chain OS=Sus scrofa OX=9823 GN=SPTBN1 PE=3 SV=1;tr|A0A287B6Y2|A0A287B6Y2_PIG Spectrin beta chain OS=Sus scrofa OX=9823 GN=SPTBN1 PE=1 SV=1;tr|A0A286ZNC7|A0A286ZNC7_PIG Spectrin beta chain OS=Sus scrofa OX=9823 GN=	148.81	124500000	8	22	22	22	20	1	1	1	1	1	0	7	1	0	1	1	1	1	1	20	1	1	1	1	1	0	7	1	0	1	1	1	1	1	20	1	1	1	1	1	0	7
sp|P01846|LAC_PIG;tr|A0A0A0MY58|A0A0A0MY58_PIG;tr|A0A287A8U7|A0A287A8U7_PIG;tr|A0A287A1M4|A0A287A1M4_PIG;tr|A0A286ZWN6|A0A286ZWN6_PIG;tr|F1RL06|F1RL06_PIG	sp|P01846|LAC_PIG;tr|A0A0A0MY58|A0A0A0MY58_PIG;tr|A0A287A8U7|A0A287A8U7_PIG;tr|A0A287A1M4|A0A287A1M4_PIG;tr|A0A286ZWN6|A0A286ZWN6_PIG	3;3;3;3;3;1	3;3;3;3;3;1	3;3;3;3;3;1	sp|P01846|LAC_PIG Ig lambda chain C region OS=Sus scrofa OX=9823 PE=1 SV=1;tr|A0A0A0MY58|A0A0A0MY58_PIG Ig-like domain-containing protein OS=Sus scrofa OX=9823 PE=4 SV=2;tr|A0A287A8U7|A0A287A8U7_PIG Uncharacterized protein OS=Sus scrofa OX=9823 PE=4 SV=1;t	102.35	117790000	6	3	3	3	0	3	1	0	0	0	0	0	0	0	0	0	0	1	1	0	3	1	0	0	0	0	0	0	0	0	0	0	1	1	0	3	1	0	0	0	0	0
tr|A0A287A9H6|A0A287A9H6_PIG;tr|A0A286ZY50|A0A286ZY50_PIG;tr|A0A287BEC7|A0A287BEC7_PIG	tr|A0A287A9H6|A0A287A9H6_PIG;tr|A0A286ZY50|A0A286ZY50_PIG;tr|A0A287BEC7|A0A287BEC7_PIG	1;1;1	1;1;1	1;1;1	tr|A0A287A9H6|A0A287A9H6_PIG V-SNARE coiled-coil homology domain-containing protein OS=Sus scrofa OX=9823 GN=VAMP2 PE=1 SV=1;tr|A0A286ZY50|A0A286ZY50_PIG V-SNARE coiled-coil homology domain-containing protein OS=Sus scrofa OX=9823 GN=VAMP2 PE=1 SV=1;tr|A0A	23.157	117660000	3	1	1	1	0	0	0	1	1	1	0	0	0	0	0	0	0	0	0	0	0	0	1	1	1	0	0	0	0	0	0	0	0	0	0	0	0	1	1	1	0	0
sp|C0HL13|LRP2_PIG;tr|A0A286ZT01|A0A286ZT01_PIG;tr|A0A287AZ36|A0A287AZ36_PIG;tr|A0A286ZX18|A0A286ZX18_PIG;tr|A0A286ZV15|A0A286ZV15_PIG	sp|C0HL13|LRP2_PIG;tr|A0A286ZT01|A0A286ZT01_PIG;tr|A0A287AZ36|A0A287AZ36_PIG;tr|A0A286ZX18|A0A286ZX18_PIG	122;121;119;74;4	122;121;119;74;4	122;121;119;74;4	sp|C0HL13|LRP2_PIG Low-density lipoprotein receptor-related protein 2 OS=Sus scrofa OX=9823 GN=LRP2 PE=1 SV=1;tr|A0A286ZT01|A0A286ZT01_PIG Low-density lipoprotein receptor-related protein 2 OS=Sus scrofa OX=9823 GN=LRP2 PE=4 SV=1;tr|A0A287AZ36|A0A287AZ36_P	323.31	111600000	5	122	122	122	109	0	0	0	0	8	0	91	39	6	5	3	0	0	0	109	0	0	0	0	8	0	91	39	6	5	3	0	0	0	109	0	0	0	0	8	0	91
sp|P22411|DPP4_PIG;tr|A0A2C9F3H7|A0A2C9F3H7_PIG;tr|K7GMK0|K7GMK0_PIG	sp|P22411|DPP4_PIG;tr|A0A2C9F3H7|A0A2C9F3H7_PIG;tr|K7GMK0|K7GMK0_PIG	28;28;25	28;28;25	28;28;25	sp|P22411|DPP4_PIG Dipeptidyl peptidase 4 OS=Sus scrofa OX=9823 GN=DPP4 PE=1 SV=3;tr|A0A2C9F3H7|A0A2C9F3H7_PIG Dipeptidyl peptidase 4 OS=Sus scrofa OX=9823 GN=DPP4 PE=1 SV=1;tr|K7GMK0|K7GMK0_PIG Dipeptidyl peptidase 4 OS=Sus scrofa OX=9823 GN=DPP4 PE=1 SV=	323.31	110130000	3	28	28	28	0	0	0	0	0	1	0	26	13	0	0	0	0	0	0	0	0	0	0	0	1	0	26	13	0	0	0	0	0	0	0	0	0	0	0	1	0	26
sp|Q9N0F1|ODO2_PIG	sp|Q9N0F1|ODO2_PIG	10	10	10	sp|Q9N0F1|ODO2_PIG Dihydrolipoyllysine-residue succinyltransferase component of 2-oxoglutarate dehydrogenase complex, mitochondrial OS=Sus scrofa OX=9823 GN=DLST PE=1 SV=1	212.17	109450000	1	10	10	10	0	0	0	0	0	0	0	0	1	0	4	9	2	1	2	0	0	0	0	0	0	0	0	1	0	4	9	2	1	2	0	0	0	0	0	0	0	0
sp|P50667|COX2_PIG;tr|Q69GF7|Q69GF7_PIG	sp|P50667|COX2_PIG;tr|Q69GF7|Q69GF7_PIG	4;4	4;4	4;4	sp|P50667|COX2_PIG Cytochrome c oxidase subunit 2 OS=Sus scrofa OX=9823 GN=MT-CO2 PE=3 SV=1;tr|Q69GF7|Q69GF7_PIG Cytochrome c oxidase subunit 2 OS=Sus scrofa OX=9823 GN=COX2 PE=1 SV=1	58.66	108360000	2	4	4	4	0	2	4	0	0	0	0	0	0	0	0	0	0	0	0	0	2	4	0	0	0	0	0	0	0	0	0	0	0	0	0	2	4	0	0	0	0	0
tr|A0A287AH59|A0A287AH59_PIG;tr|F1RI88|F1RI88_PIG;tr|A0A287BMD5|A0A287BMD5_PIG;tr|A0A287AHJ8|A0A287AHJ8_PIG;tr|A0A286ZQQ0|A0A286ZQQ0_PIG;tr|A0A287AF60|A0A287AF60_PIG	tr|A0A287AH59|A0A287AH59_PIG;tr|F1RI88|F1RI88_PIG;tr|A0A287BMD5|A0A287BMD5_PIG;tr|A0A287AHJ8|A0A287AHJ8_PIG;tr|A0A286ZQQ0|A0A286ZQQ0_PIG;tr|A0A287AF60|A0A287AF60_PIG	9;9;9;9;9;9	9;9;9;9;9;9	9;9;9;9;9;9	tr|A0A287AH59|A0A287AH59_PIG t-SNARE coiled-coil homology domain-containing protein OS=Sus scrofa OX=9823 GN=STX3 PE=1 SV=1;tr|F1RI88|F1RI88_PIG t-SNARE coiled-coil homology domain-containing protein OS=Sus scrofa OX=9823 GN=STX3 PE=1 SV=3;tr|A0A287BMD5|A0	170.71	105900000	6	9	9	9	0	0	0	0	0	0	0	0	0	0	0	0	0	9	2	0	0	0	0	0	0	0	0	0	0	0	0	0	9	2	0	0	0	0	0	0	0	0
tr|A0A287A7F6|A0A287A7F6_PIG;tr|I3LQN4|I3LQN4_PIG	tr|A0A287A7F6|A0A287A7F6_PIG;tr|I3LQN4|I3LQN4_PIG	11;11	11;11	11;11	tr|A0A287A7F6|A0A287A7F6_PIG Prohibitin OS=Sus scrofa OX=9823 GN=PHB2 PE=1 SV=1;tr|I3LQN4|I3LQN4_PIG Prohibitin OS=Sus scrofa OX=9823 GN=PHB2 PE=1 SV=1	137.9	100410000	2	11	11	11	0	0	0	0	0	0	0	0	0	0	0	0	1	10	9	0	0	0	0	0	0	0	0	0	0	0	0	1	10	9	0	0	0	0	0	0	0	0
tr|A0A287B508|A0A287B508_PIG	tr|A0A287B508|A0A287B508_PIG	1	1	1	tr|A0A287B508|A0A287B508_PIG Cyclin-dependent kinase inhibitor 3 OS=Sus scrofa OX=9823 GN=CDKN3 PE=3 SV=1	6.5037	93218000	1	1	1	1	0	0	0	0	0	0	0	0	0	0	0	0	0	1	0	0	0	0	0	0	0	0	0	0	0	0	0	0	1	0	0	0	0	0	0	0	0	0
tr|A0A287AMM6|A0A287AMM6_PIG;tr|A0A287A2N6|A0A287A2N6_PIG;tr|I3LSM7|I3LSM7_PIG	tr|A0A287AMM6|A0A287AMM6_PIG;tr|A0A287A2N6|A0A287A2N6_PIG;tr|I3LSM7|I3LSM7_PIG	28;24;24	28;24;24	28;24;24	tr|A0A287AMM6|A0A287AMM6_PIG MICOS complex subunit MIC60 OS=Sus scrofa OX=9823 GN=IMMT PE=1 SV=1;tr|A0A287A2N6|A0A287A2N6_PIG MICOS complex subunit MIC60 OS=Sus scrofa OX=9823 GN=IMMT PE=1 SV=1;tr|I3LSM7|I3LSM7_PIG MICOS complex subunit MIC60 OS=Sus scrofa	323.31	91109000	3	28	28	28	0	0	0	0	0	1	0	0	28	13	0	0	5	0	0	0	0	0	0	0	1	0	0	28	13	0	0	5	0	0	0	0	0	0	0	1	0	0
tr|F1RX00|F1RX00_PIG;sp|Q6Q2J0|AOFA_PIG	tr|F1RX00|F1RX00_PIG;sp|Q6Q2J0|AOFA_PIG	13;12	13;12	13;12	tr|F1RX00|F1RX00_PIG Amine oxidase OS=Sus scrofa OX=9823 GN=MAOA PE=1 SV=2;sp|Q6Q2J0|AOFA_PIG Amine oxidase [flavin-containing] A OS=Sus scrofa OX=9823 GN=MAOA PE=2 SV=1	182.47	90092000	2	13	13	13	0	0	0	0	0	0	0	0	0	1	13	0	0	0	0	0	0	0	0	0	0	0	0	0	1	13	0	0	0	0	0	0	0	0	0	0	0	0
tr|A0A287BLQ4|A0A287BLQ4_PIG;tr|A0A287ATK9|A0A287ATK9_PIG;tr|I3LVQ2|I3LVQ2_PIG	tr|A0A287BLQ4|A0A287BLQ4_PIG;tr|A0A287ATK9|A0A287ATK9_PIG;tr|I3LVQ2|I3LVQ2_PIG	9;8;8	9;8;8	3;2;3	tr|A0A287BLQ4|A0A287BLQ4_PIG M20_dimer domain-containing protein OS=Sus scrofa OX=9823 GN=PM20D1 PE=1 SV=1;tr|A0A287ATK9|A0A287ATK9_PIG M20_dimer domain-containing protein OS=Sus scrofa OX=9823 GN=PM20D1 PE=1 SV=1;tr|I3LVQ2|I3LVQ2_PIG N-fatty-acyl-amino ac	67.843	89885000	3	9	9	3	0	0	0	0	0	0	0	0	0	0	9	0	0	0	0	0	0	0	0	0	0	0	0	0	0	9	0	0	0	0	0	0	0	0	0	0	0	0
tr|I3LDP5|I3LDP5_PIG	tr|I3LDP5|I3LDP5_PIG	14	14	14	tr|I3LDP5|I3LDP5_PIG Uncharacterized protein OS=Sus scrofa OX=9823 GN=SUSD2 PE=1 SV=2	228.6	86623000	1	14	14	14	0	0	0	0	0	0	0	0	2	2	8	10	1	0	0	0	0	0	0	0	0	0	0	2	2	8	10	1	0	0	0	0	0	0	0	0	0	0
tr|A0A286ZU97|A0A286ZU97_PIG;tr|F1SIE0|F1SIE0_PIG	tr|A0A286ZU97|A0A286ZU97_PIG;tr|F1SIE0|F1SIE0_PIG	8;7	8;7	8;7	tr|A0A286ZU97|A0A286ZU97_PIG Mitochondrial carrier homolog 2 isoform 1 OS=Sus scrofa OX=9823 GN=MTCH2 PE=1 SV=1;tr|F1SIE0|F1SIE0_PIG Uncharacterized protein OS=Sus scrofa OX=9823 GN=MTCH2 PE=1 SV=2	126.22	84009000	2	8	8	8	0	0	1	0	3	0	0	0	0	0	0	0	1	1	8	0	0	1	0	3	0	0	0	0	0	0	0	1	1	8	0	0	1	0	3	0	0	0
tr|J9JIM2|J9JIM2_PIG;sp|P20735|GGT1_PIG;tr|K7GKE3|K7GKE3_PIG	tr|J9JIM2|J9JIM2_PIG;sp|P20735|GGT1_PIG;tr|K7GKE3|K7GKE3_PIG	9;9;7	9;9;7	9;9;7	tr|J9JIM2|J9JIM2_PIG Glutathione hydrolase 1 proenzyme OS=Sus scrofa OX=9823 GN=GGT1 PE=4 SV=1;sp|P20735|GGT1_PIG Glutathione hydrolase 1 proenzyme OS=Sus scrofa OX=9823 GN=GGT1 PE=2 SV=1;tr|K7GKE3|K7GKE3_PIG Glutathione hydrolase 1 proenzyme OS=Sus scrofa	193.36	82400000	3	9	9	9	0	0	0	0	0	0	0	0	5	7	0	0	1	2	0	0	0	0	0	0	0	0	0	5	7	0	0	1	2	0	0	0	0	0	0	0	0	0
tr|F1S2A8|F1S2A8_PIG	tr|F1S2A8|F1S2A8_PIG	9	9	9	tr|F1S2A8|F1S2A8_PIG B-cell receptor-associated protein 31 isoform b OS=Sus scrofa OX=9823 GN=BCAP31 PE=1 SV=2	151.47	82185000	1	9	9	9	0	7	5	1	0	0	0	0	0	0	0	0	0	0	7	0	7	5	1	0	0	0	0	0	0	0	0	0	0	7	0	7	5	1	0	0	0	0
tr|F1RFD4|F1RFD4_PIG	tr|F1RFD4|F1RFD4_PIG	2	2	2	tr|F1RFD4|F1RFD4_PIG Uncharacterized protein OS=Sus scrofa OX=9823 GN=ATP5MD PE=1 SV=1	53.269	80291000	1	2	2	2	0	0	0	0	0	2	0	0	0	0	0	0	0	0	0	0	0	0	0	0	2	0	0	0	0	0	0	0	0	0	0	0	0	0	0	2	0	0
tr|A0A287BA78|A0A287BA78_PIG;tr|F1S393|F1S393_PIG	tr|A0A287BA78|A0A287BA78_PIG;tr|F1S393|F1S393_PIG	6;5	6;5	6;5	tr|A0A287BA78|A0A287BA78_PIG Cytochrome b5 type B OS=Sus scrofa OX=9823 GN=CYB5B PE=1 SV=1;tr|F1S393|F1S393_PIG Cytochrome b5 heme-binding domain-containing protein OS=Sus scrofa OX=9823 GN=CYB5B PE=1 SV=2	195.61	79933000	2	6	6	6	0	0	6	0	0	0	0	0	0	0	0	0	0	0	0	0	0	6	0	0	0	0	0	0	0	0	0	0	0	0	0	0	6	0	0	0	0	0
tr|F1SKM0|F1SKM0_PIG;tr|A0A287AJH5|A0A287AJH5_PIG;tr|A0A287A558|A0A287A558_PIG;tr|A0A287BHP7|A0A287BHP7_PIG	tr|F1SKM0|F1SKM0_PIG;tr|A0A287AJH5|A0A287AJH5_PIG;tr|A0A287A558|A0A287A558_PIG;tr|A0A287BHP7|A0A287BHP7_PIG	14;14;14;14	14;14;14;14	14;14;14;14	tr|F1SKM0|F1SKM0_PIG Uncharacterized protein OS=Sus scrofa OX=9823 GN=UQCRC1 PE=1 SV=2;tr|A0A287AJH5|A0A287AJH5_PIG Uncharacterized protein OS=Sus scrofa OX=9823 GN=UQCRC1 PE=1 SV=1;tr|A0A287A558|A0A287A558_PIG Uncharacterized protein OS=Sus scrofa OX=9823	323.31	78128000	4	14	14	14	0	0	0	0	0	0	0	0	0	0	0	14	0	0	0	0	0	0	0	0	0	0	0	0	0	0	14	0	0	0	0	0	0	0	0	0	0	0
tr|A0A286ZYL7|A0A286ZYL7_PIG	tr|A0A286ZYL7|A0A286ZYL7_PIG	3	3	3	tr|A0A286ZYL7|A0A286ZYL7_PIG ATP synthase subunit delta, mitochondrial OS=Sus scrofa OX=9823 GN=ATP5F1D PE=1 SV=1	42.342	77665000	1	3	3	3	0	0	3	3	0	0	0	0	0	0	0	0	0	0	0	0	0	3	3	0	0	0	0	0	0	0	0	0	0	0	0	0	3	3	0	0	0	0
sp|A5A761|SFXN1_PIG;tr|A0A287A4Y6|A0A287A4Y6_PIG;tr|A0A287A7C0|A0A287A7C0_PIG	sp|A5A761|SFXN1_PIG;tr|A0A287A4Y6|A0A287A4Y6_PIG;tr|A0A287A7C0|A0A287A7C0_PIG	9;8;8	9;8;8	9;8;8	sp|A5A761|SFXN1_PIG Sideroflexin-1 OS=Sus scrofa OX=9823 GN=SFXN1 PE=2 SV=1;tr|A0A287A4Y6|A0A287A4Y6_PIG Sideroflexin-1 OS=Sus scrofa OX=9823 GN=SFXN1 PE=1 SV=1;tr|A0A287A7C0|A0A287A7C0_PIG Sideroflexin-1 OS=Sus scrofa OX=9823 GN=SFXN1 PE=1 SV=1	100.7	77220000	3	9	9	9	0	0	0	0	0	0	0	0	0	0	0	0	0	6	8	0	0	0	0	0	0	0	0	0	0	0	0	0	6	8	0	0	0	0	0	0	0	0
tr|I3LGD4|I3LGD4_PIG;tr|C0MHR2|C0MHR2_PIG	tr|I3LGD4|I3LGD4_PIG;tr|C0MHR2|C0MHR2_PIG	58;58	58;58	58;58	tr|I3LGD4|I3LGD4_PIG Clathrin heavy chain OS=Sus scrofa OX=9823 GN=CLTC PE=1 SV=2;tr|C0MHR2|C0MHR2_PIG Clathrin heavy chain OS=Sus scrofa OX=9823 GN=CLTC PE=1 SV=1	323.31	77112000	2	58	58	58	2	0	0	0	0	8	0	58	0	0	0	0	0	0	0	2	0	0	0	0	8	0	58	0	0	0	0	0	0	0	2	0	0	0	0	8	0	58
tr|X5FUA3|X5FUA3_PIG;tr|F1RP45|F1RP45_PIG	tr|X5FUA3|X5FUA3_PIG	5;1	5;1	4;1	tr|X5FUA3|X5FUA3_PIG CDGSH iron sulfur domain 1 OS=Sus scrofa OX=9823 GN=CISD1 PE=2 SV=1	212.4	76583000	2	5	5	4	0	0	0	3	5	0	0	0	0	0	0	0	0	0	0	0	0	0	3	5	0	0	0	0	0	0	0	0	0	0	0	0	0	2	4	0	0	0
tr|F1RVP8|F1RVP8_PIG;tr|A0A287BDC0|A0A287BDC0_PIG;tr|A0A287A5S2|A0A287A5S2_PIG	tr|F1RVP8|F1RVP8_PIG;tr|A0A287BDC0|A0A287BDC0_PIG;tr|A0A287A5S2|A0A287A5S2_PIG	15;12;12	14;11;11	14;11;11	tr|F1RVP8|F1RVP8_PIG V-type proton ATPase subunit a OS=Sus scrofa OX=9823 GN=TCIRG1 PE=1 SV=3;tr|A0A287BDC0|A0A287BDC0_PIG V-type proton ATPase subunit a OS=Sus scrofa OX=9823 GN=TCIRG1 PE=1 SV=1;tr|A0A287A5S2|A0A287A5S2_PIG V-type proton ATPase subunit a	189.1	76030000	3	15	14	14	0	0	2	4	1	0	0	15	11	0	0	0	0	0	0	0	0	1	3	0	0	0	14	10	0	0	0	0	0	0	0	0	1	3	0	0	0	14
sp|Q35916|COX3_PIG	sp|Q35916|COX3_PIG	1	1	1	sp|Q35916|COX3_PIG Cytochrome c oxidase subunit 3 OS=Sus scrofa OX=9823 GN=MT-CO3 PE=3 SV=2	11.359	73154000	1	1	1	1	0	0	0	0	0	0	0	1	1	1	0	1	1	1	0	0	0	0	0	0	0	0	1	1	1	0	1	1	1	0	0	0	0	0	0	0	0	1
sp|Q95250|PGRC1_PIG	sp|Q95250|PGRC1_PIG	6	6	6	sp|Q95250|PGRC1_PIG Membrane-associated progesterone receptor component 1 OS=Sus scrofa OX=9823 GN=PGRMC1 PE=1 SV=3	129.87	63365000	1	6	6	6	0	5	6	0	0	0	0	0	0	0	0	0	0	0	0	0	5	6	0	0	0	0	0	0	0	0	0	0	0	0	0	5	6	0	0	0	0	0
tr|F1SGG5|F1SGG5_PIG;CON__Q7RTS7;tr|I3L5C4|I3L5C4_PIG;tr|F1SGG4|F1SGG4_PIG;tr|A0A287AWU6|A0A287AWU6_PIG;CON__Q32MB2;tr|A0A286ZIX1|A0A286ZIX1_PIG;tr|F1SGG7|F1SGG7_PIG;CON__Q3SY84;tr|A0A287A2G9|A0A287A2G9_PIG	tr|F1SGG5|F1SGG5_PIG;CON__Q7RTS7;tr|I3L5C4|I3L5C4_PIG;tr|F1SGG4|F1SGG4_PIG;tr|A0A287AWU6|A0A287AWU6_PIG;CON__Q32MB2	4;3;3;3;3;3;1;1;1;1	1;1;1;1;1;1;1;1;1;1	0;0;0;0;0;0;0;0;0;0	tr|F1SGG5|F1SGG5_PIG IF rod domain-containing protein OS=Sus scrofa OX=9823 GN=KRT72 PE=3 SV=2;;tr|I3L5C4|I3L5C4_PIG IF rod domain-containing protein OS=Sus scrofa OX=9823 GN=KRT74 PE=3 SV=1;tr|F1SGG4|F1SGG4_PIG IF rod domain-containing protein OS=Sus scro	21.007	62785000	10	4	1	0	2	4	1	0	1	0	1	1	2	3	0	1	0	0	0	1	1	1	0	1	0	0	1	1	1	0	1	0	0	0	0	0	0	0	0	0	0	0
tr|K9J6J2|K9J6J2_PIG;tr|A0A287AE47|A0A287AE47_PIG	tr|K9J6J2|K9J6J2_PIG;tr|A0A287AE47|A0A287AE47_PIG	10;8	10;8	10;8	tr|K9J6J2|K9J6J2_PIG Erythrocyte band 7 integral membrane protein isoform a OS=Sus scrofa OX=9823 GN=STOM_tv1 PE=1 SV=1;tr|A0A287AE47|A0A287AE47_PIG PHB domain-containing protein OS=Sus scrofa OX=9823 GN=STOM PE=1 SV=1	314.5	59832000	2	10	10	10	0	0	0	0	0	0	0	1	0	0	0	1	4	3	9	0	0	0	0	0	0	0	1	0	0	0	1	4	3	9	0	0	0	0	0	0	0	1
tr|I3LDC1|I3LDC1_PIG	tr|I3LDC1|I3LDC1_PIG	4	4	1	tr|I3LDC1|I3LDC1_PIG Succinate dehydrogenase [ubiquinone] iron-sulfur subunit, mitochondrial OS=Sus scrofa OX=9823 GN=SDHB PE=1 SV=1	31.437	58416000	1	4	4	1	0	3	0	0	0	0	0	0	0	0	0	0	0	0	4	0	3	0	0	0	0	0	0	0	0	0	0	0	0	4	0	1	0	0	0	0	0	0
tr|F1RS36|F1RS36_PIG;tr|A0A287BIL8|A0A287BIL8_PIG;sp|P34935|BIP_PIG	tr|F1RS36|F1RS36_PIG;tr|A0A287BIL8|A0A287BIL8_PIG	14;14;4	14;14;4	13;13;4	tr|F1RS36|F1RS36_PIG Endoplasmic reticulum chaperone BiP OS=Sus scrofa OX=9823 GN=HSPA5 PE=1 SV=3;tr|A0A287BIL8|A0A287BIL8_PIG 78 kDa glucose-regulated protein OS=Sus scrofa OX=9823 GN=HSPA5 PE=1 SV=1	189.87	58307000	3	14	14	13	0	1	0	0	0	0	0	0	14	0	0	0	0	0	0	0	1	0	0	0	0	0	0	14	0	0	0	0	0	0	0	1	0	0	0	0	0	0
tr|A0A2C9F385|A0A2C9F385_PIG;sp|P79381|HYEP_PIG	tr|A0A2C9F385|A0A2C9F385_PIG;sp|P79381|HYEP_PIG	11;11	11;11	11;11	tr|A0A2C9F385|A0A2C9F385_PIG Epoxide hydrolase OS=Sus scrofa OX=9823 GN=EPHX1 PE=3 SV=1;sp|P79381|HYEP_PIG Epoxide hydrolase 1 OS=Sus scrofa OX=9823 GN=EPHX1 PE=2 SV=1	145.9	55467000	2	11	11	11	0	0	0	0	0	0	0	0	0	0	0	9	10	0	0	0	0	0	0	0	0	0	0	0	0	0	9	10	0	0	0	0	0	0	0	0	0	0
tr|A0A287AN37|A0A287AN37_PIG;sp|Q52NJ6|RAB14_PIG	tr|A0A287AN37|A0A287AN37_PIG;sp|Q52NJ6|RAB14_PIG	13;12	13;12	13;12	tr|A0A287AN37|A0A287AN37_PIG Ras-related protein Rab-14 OS=Sus scrofa OX=9823 GN=RAB14 PE=4 SV=1;sp|Q52NJ6|RAB14_PIG Ras-related protein Rab-14 OS=Sus scrofa OX=9823 GN=RAB14 PE=2 SV=3	284.53	54885000	2	13	13	13	0	2	13	0	0	1	1	0	0	0	0	0	0	0	0	0	2	13	0	0	1	1	0	0	0	0	0	0	0	0	0	2	13	0	0	1	1	0
tr|F1RK74|F1RK74_PIG	tr|F1RK74|F1RK74_PIG	8	8	8	tr|F1RK74|F1RK74_PIG Uncharacterized protein OS=Sus scrofa OX=9823 GN=SLC25A1 PE=1 SV=3	64.336	54532000	1	8	8	8	0	0	0	0	0	0	0	0	0	0	0	0	0	1	8	0	0	0	0	0	0	0	0	0	0	0	0	0	1	8	0	0	0	0	0	0	0	0
tr|F1RPD2|F1RPD2_PIG	tr|F1RPD2|F1RPD2_PIG	13	13	13	tr|F1RPD2|F1RPD2_PIG Cytochrome b-c1 complex subunit 2, mitochondrial OS=Sus scrofa OX=9823 GN=UQCRC2 PE=1 SV=3	232.97	54285000	1	13	13	13	0	0	0	0	0	0	0	0	0	0	0	12	9	0	0	0	0	0	0	0	0	0	0	0	0	0	12	9	0	0	0	0	0	0	0	0	0	0
tr|F1RQX3|F1RQX3_PIG;sp|A5PF10|NEUR1_PIG	tr|F1RQX3|F1RQX3_PIG;sp|A5PF10|NEUR1_PIG	9;9	9;9	9;9	tr|F1RQX3|F1RQX3_PIG Sialidase-1 OS=Sus scrofa OX=9823 GN=NEU1 PE=4 SV=1;sp|A5PF10|NEUR1_PIG Sialidase-1 OS=Sus scrofa OX=9823 GN=NEU1 PE=3 SV=1	72.171	52263000	2	9	9	9	0	0	0	0	0	0	0	3	0	0	1	3	7	3	0	0	0	0	0	0	0	0	3	0	0	1	3	7	3	0	0	0	0	0	0	0	0	3
tr|I3LER5|I3LER5_PIG;sp|Q95283|COX41_PIG	tr|I3LER5|I3LER5_PIG;sp|Q95283|COX41_PIG	6;5	6;5	6;5	tr|I3LER5|I3LER5_PIG Cytochrome c oxidase subunit 4 isoform 1, mitochondrial OS=Sus scrofa OX=9823 GN=COX4I1 PE=1 SV=2;sp|Q95283|COX41_PIG Cytochrome c oxidase subunit 4 isoform 1, mitochondrial (Fragment) OS=Sus scrofa OX=9823 GN=COX4I1 PE=2 SV=1	67.198	50875000	2	6	6	6	0	0	2	6	0	0	0	0	0	0	0	0	0	0	0	0	0	2	6	0	0	0	0	0	0	0	0	0	0	0	0	0	2	6	0	0	0	0
tr|I3LHS5|I3LHS5_PIG	tr|I3LHS5|I3LHS5_PIG	5	5	5	tr|I3LHS5|I3LHS5_PIG V-SNARE coiled-coil homology domain-containing protein OS=Sus scrofa OX=9823 GN=VAMP8 PE=1 SV=1	44.412	47120000	1	5	5	5	0	0	0	0	5	2	0	0	0	0	0	0	0	0	0	0	0	0	0	5	2	0	0	0	0	0	0	0	0	0	0	0	0	0	5	2	0	0
sp|Q35914|ATP8_PIG	sp|Q35914|ATP8_PIG	1	1	1	sp|Q35914|ATP8_PIG ATP synthase protein 8 OS=Sus scrofa OX=9823 GN=MT-ATP8 PE=1 SV=2	6.7177	46830000	1	1	1	1	0	0	0	0	1	1	0	0	0	0	0	0	0	0	0	0	0	0	0	1	1	0	0	0	0	0	0	0	0	0	0	0	0	0	1	1	0	0
tr|A0A2C9F3E9|A0A2C9F3E9_PIG;sp|Q8WNW3|PLAK_PIG;tr|A0A286ZU89|A0A286ZU89_PIG;tr|A0A287AAS9|A0A287AAS9_PIG;tr|A0A287ACQ4|A0A287ACQ4_PIG;tr|F1RX81|F1RX81_PIG;tr|Q8WNW4|Q8WNW4_PIG	tr|A0A2C9F3E9|A0A2C9F3E9_PIG;sp|Q8WNW3|PLAK_PIG	19;19;2;2;2;2;2	19;19;2;2;2;2;2	19;19;2;2;2;2;2	tr|A0A2C9F3E9|A0A2C9F3E9_PIG Uncharacterized protein OS=Sus scrofa OX=9823 GN=JUP PE=4 SV=1;sp|Q8WNW3|PLAK_PIG Junction plakoglobin OS=Sus scrofa OX=9823 GN=Jup PE=2 SV=1	323.31	46668000	7	19	19	19	0	19	0	0	0	0	0	2	0	0	0	0	0	0	0	0	19	0	0	0	0	0	2	0	0	0	0	0	0	0	0	19	0	0	0	0	0	2
tr|K7GM40|K7GM40_PIG;sp|P18648|APOA1_PIG;tr|A0A286ZQC7|A0A286ZQC7_PIG;CON__P15497	tr|K7GM40|K7GM40_PIG;sp|P18648|APOA1_PIG;tr|A0A286ZQC7|A0A286ZQC7_PIG	11;10;9;5	11;10;9;5	11;10;9;5	tr|K7GM40|K7GM40_PIG Apolipoprotein A-I OS=Sus scrofa OX=9823 GN=APOA1 PE=3 SV=2;sp|P18648|APOA1_PIG Apolipoprotein A-I OS=Sus scrofa OX=9823 GN=APOA1 PE=1 SV=4;tr|A0A286ZQC7|A0A286ZQC7_PIG Apolipoprotein A-I OS=Sus scrofa OX=9823 GN=APOA1 PE=3 SV=1	83.801	46627000	4	11	11	11	0	0	11	0	0	0	0	0	0	0	0	0	0	0	0	0	0	11	0	0	0	0	0	0	0	0	0	0	0	0	0	0	11	0	0	0	0	0
tr|A0A287BGF7|A0A287BGF7_PIG;sp|P63053|RL40_PIG;tr|A0A287AZA7|A0A287AZA7_PIG;tr|A7U5U2|A7U5U2_PIG;sp|P0CG68|UBC_PIG;tr|A0A2C9F3G2|A0A2C9F3G2_PIG;tr|A0A286ZNL1|A0A286ZNL1_PIG	tr|A0A287BGF7|A0A287BGF7_PIG;sp|P63053|RL40_PIG;tr|A0A287AZA7|A0A287AZA7_PIG;tr|A7U5U2|A7U5U2_PIG;sp|P0CG68|UBC_PIG;tr|A0A2C9F3G2|A0A2C9F3G2_PIG;tr|A0A286ZNL1|A0A286ZNL1_PIG	2;2;2;2;2;2;1	2;2;2;2;2;2;1	2;2;2;2;2;2;1	tr|A0A287BGF7|A0A287BGF7_PIG Ubiquitin-like domain-containing protein OS=Sus scrofa OX=9823 PE=4 SV=1;sp|P63053|RL40_PIG Ubiquitin-60S ribosomal protein L40 OS=Sus scrofa OX=9823 GN=UBA52 PE=1 SV=2;tr|A0A287AZA7|A0A287AZA7_PIG Ubiquitin-like domain-contain	11.933	45099000	7	2	2	2	0	0	0	0	0	0	0	0	2	0	0	0	0	0	0	0	0	0	0	0	0	0	0	2	0	0	0	0	0	0	0	0	0	0	0	0	0	0
tr|F1RGJ3|F1RGJ3_PIG;tr|A0A287ADJ2|A0A287ADJ2_PIG	tr|F1RGJ3|F1RGJ3_PIG;tr|A0A287ADJ2|A0A287ADJ2_PIG	13;13	13;13	13;13	tr|F1RGJ3|F1RGJ3_PIG Uncharacterized protein OS=Sus scrofa OX=9823 GN=HSPA9 PE=1 SV=3;tr|A0A287ADJ2|A0A287ADJ2_PIG Stress-70 protein, mitochondrial OS=Sus scrofa OX=9823 GN=HSPA9 PE=1 SV=1	136.89	44229000	2	13	13	13	0	0	0	0	0	0	0	0	13	7	0	0	0	0	0	0	0	0	0	0	0	0	0	13	7	0	0	0	0	0	0	0	0	0	0	0	0	0
tr|D2WKD6|D2WKD6_PIG;tr|F1SAX3|F1SAX3_PIG;sp|P05024|AT1A1_PIG;tr|I3LT88|I3LT88_PIG;tr|D2WKD7|D2WKD7_PIG;tr|A0A286ZRK2|A0A286ZRK2_PIG;tr|A0A287BCY9|A0A287BCY9_PIG;tr|A0A287AVW1|A0A287AVW1_PIG;sp|D2WKD8|AT1A2_PIG;tr|A0A286ZRG2|A0A286ZRG2_PIG;tr|A0A287B7W0|A0A287B7W0_PIG;tr|I3LN55|I3LN55_PIG;tr|F1RM59|F1RM59_PIG;sp|P19156|ATP4A_PIG;tr|I3L8L8|I3L8L8_PIG	tr|D2WKD6|D2WKD6_PIG;tr|F1SAX3|F1SAX3_PIG;sp|P05024|AT1A1_PIG;tr|I3LT88|I3LT88_PIG	25;25;24;23;12;12;10;10;10;9;9;3;3;3;1	25;25;24;23;12;12;10;10;10;9;9;3;3;3;1	25;25;24;23;12;12;10;10;10;9;9;3;3;3;1	tr|D2WKD6|D2WKD6_PIG Sodium/potassium-transporting ATPase subunit alpha OS=Sus scrofa OX=9823 GN=ATP1A1 PE=1 SV=1;tr|F1SAX3|F1SAX3_PIG Sodium/potassium-transporting ATPase subunit alpha OS=Sus scrofa OX=9823 GN=ATP1A1 PE=1 SV=3;sp|P05024|AT1A1_PIG Sodium/p	323.31	42650000	15	25	25	25	0	0	0	0	0	0	0	12	24	0	0	0	0	0	0	0	0	0	0	0	0	0	12	24	0	0	0	0	0	0	0	0	0	0	0	0	0	12
tr|F1RUV5|F1RUV5_PIG	tr|F1RUV5|F1RUV5_PIG	32	32	32	tr|F1RUV5|F1RUV5_PIG Pyruvate carboxylase OS=Sus scrofa OX=9823 GN=PC PE=1 SV=3	323.31	40230000	1	32	32	32	0	0	0	0	0	1	0	30	6	0	0	0	2	0	0	0	0	0	0	0	1	0	30	6	0	0	0	2	0	0	0	0	0	0	0	1	0	30
tr|I3L6U9|I3L6U9_PIG;sp|Q2XSV9|GNA11_PIG	tr|I3L6U9|I3L6U9_PIG;sp|Q2XSV9|GNA11_PIG	11;11	11;11	5;5	tr|I3L6U9|I3L6U9_PIG Guanine nucleotide-binding protein subunit alpha-11 OS=Sus scrofa OX=9823 GN=GNA11 PE=4 SV=1;sp|Q2XSV9|GNA11_PIG Guanine nucleotide-binding protein subunit alpha-11 OS=Sus scrofa OX=9823 GN=GNA11 PE=2 SV=2	110.79	39818000	2	11	11	5	0	0	0	0	0	0	0	0	0	0	0	0	11	4	0	0	0	0	0	0	0	0	0	0	0	0	0	11	4	0	0	0	0	0	0	0	0	0
tr|F1SC70|F1SC70_PIG;tr|A0A286ZM50|A0A286ZM50_PIG	tr|F1SC70|F1SC70_PIG;tr|A0A286ZM50|A0A286ZM50_PIG	5;3	5;3	5;3	tr|F1SC70|F1SC70_PIG Carboxypeptidase OS=Sus scrofa OX=9823 GN=CTSA PE=1 SV=3;tr|A0A286ZM50|A0A286ZM50_PIG Carboxypeptidase OS=Sus scrofa OX=9823 GN=CTSA PE=1 SV=1	69.591	39205000	2	5	5	5	0	1	4	1	0	0	0	0	0	0	0	0	0	2	2	0	1	4	1	0	0	0	0	0	0	0	0	0	2	2	0	1	4	1	0	0	0	0
sp|Q95334|AMPE_PIG;tr|F1S138|F1S138_PIG;tr|A0A287AJS4|A0A287AJS4_PIG;tr|K7GT33|K7GT33_PIG	sp|Q95334|AMPE_PIG;tr|F1S138|F1S138_PIG;tr|A0A287AJS4|A0A287AJS4_PIG;tr|K7GT33|K7GT33_PIG	23;23;22;22	23;23;22;22	23;23;22;22	sp|Q95334|AMPE_PIG Glutamyl aminopeptidase OS=Sus scrofa OX=9823 GN=ENPEP PE=1 SV=1;tr|F1S138|F1S138_PIG Aminopeptidase OS=Sus scrofa OX=9823 GN=ENPEP PE=3 SV=3;tr|A0A287AJS4|A0A287AJS4_PIG Aminopeptidase OS=Sus scrofa OX=9823 GN=ENPEP PE=3 SV=1;tr|K7GT33|	226.36	38760000	4	23	23	23	0	0	0	0	0	0	0	19	10	0	4	9	0	0	0	0	0	0	0	0	0	0	19	10	0	4	9	0	0	0	0	0	0	0	0	0	0	19
tr|F1SHQ8|F1SHQ8_PIG;tr|F1SR80|F1SR80_PIG;sp|Q2XVP4|TBA1B_PIG;tr|F1RYV9|F1RYV9_PIG;tr|F2Z5T5|F2Z5T5_PIG;tr|F1SHC1|F1SHC1_PIG;tr|A0A287ADK8|A0A287ADK8_PIG;sp|P02550|TBA1A_PIG;tr|A0A288CFV7|A0A288CFV7_PIG;tr|F1RK98|F1RK98_PIG;tr|I3LDR2|I3LDR2_PIG;tr|A0A287B5H5|A0A287B5H5_PIG;tr|A0A287BMB7|A0A287BMB7_PIG;tr|A0A287ABY6|A0A287ABY6_PIG	tr|F1SHQ8|F1SHQ8_PIG;tr|F1SR80|F1SR80_PIG;sp|Q2XVP4|TBA1B_PIG;tr|F1RYV9|F1RYV9_PIG;tr|F2Z5T5|F2Z5T5_PIG;tr|F1SHC1|F1SHC1_PIG;tr|A0A287ADK8|A0A287ADK8_PIG;sp|P02550|TBA1A_PIG;tr|A0A288CFV7|A0A288CFV7_PIG;tr|F1RK98|F1RK98_PIG;tr|I3LDR2|I3LDR2_PIG;tr|A0A287B5H5|A0A287B5H5_PIG;tr|A0A287BMB7|A0A287BMB7_PIG;tr|A0A287ABY6|A0A287ABY6_PIG	8;8;8;7;7;7;7;6;5;5;5;4;4;4	8;8;8;7;7;7;7;6;5;5;5;4;4;4	2;2;2;2;2;2;2;2;1;1;1;0;0;0	tr|F1SHQ8|F1SHQ8_PIG Tubulin alpha chain OS=Sus scrofa OX=9823 GN=TUBA1A PE=3 SV=2;tr|F1SR80|F1SR80_PIG Tubulin alpha chain OS=Sus scrofa OX=9823 GN=LOC100158003 PE=3 SV=2;sp|Q2XVP4|TBA1B_PIG Tubulin alpha-1B chain OS=Sus scrofa OX=9823 GN=TUBA1B PE=1 SV=1	153.19	37846000	14	8	8	2	0	1	4	0	4	0	0	0	0	0	0	2	1	0	4	0	1	4	0	4	0	0	0	0	0	0	2	1	0	4	0	0	0	0	2	0	0	0
tr|F1RW43|F1RW43_PIG;tr|K7GRM0|K7GRM0_PIG	tr|F1RW43|F1RW43_PIG;tr|K7GRM0|K7GRM0_PIG	2;1	2;1	2;1	tr|F1RW43|F1RW43_PIG MARVEL domain-containing protein OS=Sus scrofa OX=9823 GN=PLP2 PE=1 SV=1;tr|K7GRM0|K7GRM0_PIG MARVEL domain-containing protein OS=Sus scrofa OX=9823 GN=PLP2 PE=1 SV=2	15.781	37248000	2	2	2	2	0	0	0	2	1	0	0	0	0	0	0	0	0	0	0	0	0	0	2	1	0	0	0	0	0	0	0	0	0	0	0	0	0	2	1	0	0	0
tr|F1RXN8|F1RXN8_PIG	tr|F1RXN8|F1RXN8_PIG	8	1	1	tr|F1RXN8|F1RXN8_PIG Uncharacterized protein OS=Sus scrofa OX=9823 GN=ATP6AP2 PE=1 SV=3	9.2603	35243000	1	8	1	1	0	0	0	1	1	2	0	0	0	0	0	0	0	7	0	0	0	0	0	0	1	0	0	0	0	0	0	0	0	0	0	0	0	0	0	1	0	0
sp|P05027|AT1B1_PIG;tr|A0A287BAT6|A0A287BAT6_PIG	sp|P05027|AT1B1_PIG;tr|A0A287BAT6|A0A287BAT6_PIG	3;2	3;2	3;2	sp|P05027|AT1B1_PIG Sodium/potassium-transporting ATPase subunit beta-1 OS=Sus scrofa OX=9823 GN=ATP1B1 PE=1 SV=2;tr|A0A287BAT6|A0A287BAT6_PIG Sodium/potassium-transporting ATPase subunit beta OS=Sus scrofa OX=9823 GN=ATP1B1 PE=1 SV=1	27.218	34688000	2	3	3	3	0	0	0	0	0	0	0	0	0	0	3	2	1	0	0	0	0	0	0	0	0	0	0	0	0	3	2	1	0	0	0	0	0	0	0	0	0	0
tr|F1SPN1|F1SPN1_PIG	tr|F1SPN1|F1SPN1_PIG	2	2	2	tr|F1SPN1|F1SPN1_PIG Peptidylprolyl isomerase OS=Sus scrofa OX=9823 GN=FKBP11 PE=1 SV=2	13.08	34381000	1	2	2	2	0	2	2	0	0	0	0	0	0	0	0	0	0	0	0	0	2	2	0	0	0	0	0	0	0	0	0	0	0	0	0	2	2	0	0	0	0	0
sp|Q35915|ATP6_PIG	sp|Q35915|ATP6_PIG	1	1	1	sp|Q35915|ATP6_PIG ATP synthase subunit a OS=Sus scrofa OX=9823 GN=MT-ATP6 PE=1 SV=2	9.3679	33336000	1	1	1	1	0	0	0	0	0	0	0	1	1	0	0	1	1	1	0	0	0	0	0	0	0	0	1	1	0	0	1	1	1	0	0	0	0	0	0	0	0	1
tr|F1S1C3|F1S1C3_PIG	tr|F1S1C3|F1S1C3_PIG	6	6	6	tr|F1S1C3|F1S1C3_PIG Alpha-carbonic anhydrase domain-containing protein OS=Sus scrofa OX=9823 GN=CA4 PE=1 SV=1	85.774	32153000	1	6	6	6	0	5	6	0	0	0	0	0	0	0	0	0	0	0	0	0	5	6	0	0	0	0	0	0	0	0	0	0	0	0	0	5	6	0	0	0	0	0
tr|A0A287B410|A0A287B410_PIG;tr|K9IVI1|K9IVI1_PIG;tr|A0A287ARP4|A0A287ARP4_PIG;tr|F1SSH8|F1SSH8_PIG;tr|A0A286ZWR6|A0A286ZWR6_PIG;tr|F1SDW6|F1SDW6_PIG	tr|A0A287B410|A0A287B410_PIG;tr|K9IVI1|K9IVI1_PIG;tr|A0A287ARP4|A0A287ARP4_PIG;tr|F1SSH8|F1SSH8_PIG	26;26;26;26;5;5	26;26;26;26;5;5	26;26;26;26;5;5	tr|A0A287B410|A0A287B410_PIG 2-oxoglutarate dehydrogenase, mitochondrial isoform 3 OS=Sus scrofa OX=9823 GN=OGDH PE=1 SV=1;tr|K9IVI1|K9IVI1_PIG 2-oxoglutarate dehydrogenase, mitochondrial OS=Sus scrofa OX=9823 GN=OGDH PE=1 SV=1;tr|A0A287ARP4|A0A287ARP4_PIG	309.59	31756000	6	26	26	26	0	0	0	0	0	0	0	4	26	0	0	0	0	0	0	0	0	0	0	0	0	0	4	26	0	0	0	0	0	0	0	0	0	0	0	0	0	4
tr|F1S8V6|F1S8V6_PIG;tr|A0A287AZ62|A0A287AZ62_PIG;tr|A0A287A7P3|A0A287A7P3_PIG	tr|F1S8V6|F1S8V6_PIG;tr|A0A287AZ62|A0A287AZ62_PIG	11;11;4	11;11;4	11;11;4	tr|F1S8V6|F1S8V6_PIG Cytochrome P450 2C8 isoform a OS=Sus scrofa OX=9823 GN=CYP2C33 PE=1 SV=2;tr|A0A287AZ62|A0A287AZ62_PIG Uncharacterized protein OS=Sus scrofa OX=9823 GN=CYP2C33 PE=1 SV=1	147.38	31499000	3	11	11	11	0	0	0	0	0	0	0	0	0	0	0	11	0	0	0	0	0	0	0	0	0	0	0	0	0	0	11	0	0	0	0	0	0	0	0	0	0	0
tr|F1S2V5|F1S2V5_PIG;tr|A0A287AYS4|A0A287AYS4_PIG;tr|A0A286ZLV9|A0A286ZLV9_PIG;tr|A0A286ZWA6|A0A286ZWA6_PIG	tr|F1S2V5|F1S2V5_PIG;tr|A0A287AYS4|A0A287AYS4_PIG;tr|A0A286ZLV9|A0A286ZLV9_PIG	15;15;14;5	15;15;14;5	15;15;14;5	tr|F1S2V5|F1S2V5_PIG Nuclear receptor coactivator 7 isoform X2 OS=Sus scrofa OX=9823 GN=NCOA7 PE=4 SV=3;tr|A0A287AYS4|A0A287AYS4_PIG LysM domain-containing protein OS=Sus scrofa OX=9823 GN=NCOA7 PE=4 SV=1;tr|A0A286ZLV9|A0A286ZLV9_PIG LysM domain-containing	152.32	31155000	4	15	15	15	0	4	6	0	1	0	0	0	0	0	0	2	4	6	7	0	4	6	0	1	0	0	0	0	0	0	2	4	6	7	0	4	6	0	1	0	0	0
tr|F1SMB2|F1SMB2_PIG	tr|F1SMB2|F1SMB2_PIG	6	6	6	tr|F1SMB2|F1SMB2_PIG Acetyltransferase component of pyruvate dehydrogenase complex OS=Sus scrofa OX=9823 GN=DLAT PE=1 SV=3	52.203	30125000	1	6	6	6	0	0	0	0	0	0	0	0	0	6	0	0	0	0	0	0	0	0	0	0	0	0	0	0	6	0	0	0	0	0	0	0	0	0	0	0	0	0
tr|I3LFP5|I3LFP5_PIG	tr|I3LFP5|I3LFP5_PIG	2	2	2	tr|I3LFP5|I3LFP5_PIG PDZK1-interacting protein 1 OS=Sus scrofa OX=9823 GN=PDZK1IP1 PE=4 SV=2	15.357	29822000	1	2	2	2	0	0	0	0	2	0	0	0	0	0	0	0	0	0	0	0	0	0	0	2	0	0	0	0	0	0	0	0	0	0	0	0	0	0	2	0	0	0
sp|Q9GMB0|RPN1_PIG;tr|A0A287BR84|A0A287BR84_PIG;tr|A0A287BFC9|A0A287BFC9_PIG;tr|F1SPG2|F1SPG2_PIG	sp|Q9GMB0|RPN1_PIG;tr|A0A287BR84|A0A287BR84_PIG;tr|A0A287BFC9|A0A287BFC9_PIG;tr|F1SPG2|F1SPG2_PIG	14;14;13;13	14;14;13;13	14;14;13;13	sp|Q9GMB0|RPN1_PIG Dolichyl-diphosphooligosaccharide--protein glycosyltransferase subunit 1 OS=Sus scrofa OX=9823 GN=RPN1 PE=1 SV=1;tr|A0A287BR84|A0A287BR84_PIG Dolichyl-diphosphooligosaccharide--protein glycosyltransferase subunit 1 OS=Sus scrofa OX=9823	150.34	29652000	4	14	14	14	0	0	0	0	0	0	0	1	0	14	0	0	0	0	0	0	0	0	0	0	0	0	1	0	14	0	0	0	0	0	0	0	0	0	0	0	0	1
tr|A0A287BI63|A0A287BI63_PIG;tr|A0A287AMK7|A0A287AMK7_PIG;tr|A0A287BL65|A0A287BL65_PIG;tr|F1SUT0|F1SUT0_PIG;tr|A0A287A5W5|A0A287A5W5_PIG;tr|I3LMP5|I3LMP5_PIG	tr|A0A287BI63|A0A287BI63_PIG;tr|A0A287AMK7|A0A287AMK7_PIG;tr|A0A287BL65|A0A287BL65_PIG	7;6;4;3;1;1	7;6;4;3;1;1	7;6;4;3;1;1	tr|A0A287BI63|A0A287BI63_PIG Uncharacterized protein OS=Sus scrofa OX=9823 GN=RAB6A PE=1 SV=1;tr|A0A287AMK7|A0A287AMK7_PIG Ras-related protein Rab-6A isoform X3 OS=Sus scrofa OX=9823 GN=RAB6A PE=1 SV=1;tr|A0A287BL65|A0A287BL65_PIG Uncharacterized protein O	76.449	29442000	6	7	7	7	0	2	7	0	0	0	0	0	0	0	0	0	0	0	1	0	2	7	0	0	0	0	0	0	0	0	0	0	0	1	0	2	7	0	0	0	0	0
tr|F1SAM6|F1SAM6_PIG	tr|F1SAM6|F1SAM6_PIG	1	1	1	tr|F1SAM6|F1SAM6_PIG FXYD domain-containing ion transport regulator OS=Sus scrofa OX=9823 GN=FXYD2 PE=3 SV=1	8.3706	29404000	1	1	1	1	0	0	0	0	1	1	0	0	0	0	0	0	0	0	0	0	0	0	0	1	1	0	0	0	0	0	0	0	0	0	0	0	0	0	1	1	0	0
tr|A0A287ASR0|A0A287ASR0_PIG	tr|A0A287ASR0|A0A287ASR0_PIG	4	4	4	tr|A0A287ASR0|A0A287ASR0_PIG Uncharacterized protein OS=Sus scrofa OX=9823 GN=SLC25A10 PE=3 SV=1	29.95	28953000	1	4	4	4	0	2	0	0	0	0	0	0	0	0	0	0	0	0	4	0	2	0	0	0	0	0	0	0	0	0	0	0	0	4	0	2	0	0	0	0	0	0
tr|A0A286ZNN4|A0A286ZNN4_PIG	tr|A0A286ZNN4|A0A286ZNN4_PIG	5	5	5	tr|A0A286ZNN4|A0A286ZNN4_PIG NADH dehydrogenase ubiquinone iron-sulfur protein 3, mitochondrial OS=Sus scrofa OX=9823 GN=NDUFS3 PE=1 SV=1	49.416	28754000	1	5	5	5	0	2	0	0	0	0	0	0	0	0	0	0	0	0	5	0	2	0	0	0	0	0	0	0	0	0	0	0	0	5	0	2	0	0	0	0	0	0
tr|F1S3Q7|F1S3Q7_PIG	tr|F1S3Q7|F1S3Q7_PIG	6	6	1	tr|F1S3Q7|F1S3Q7_PIG Pantetheinase OS=Sus scrofa OX=9823 GN=VNN1 PE=4 SV=2	146.54	28439000	1	6	6	1	0	1	1	0	0	0	0	0	0	5	1	0	4	4	0	0	1	1	0	0	0	0	0	0	5	1	0	4	4	0	0	0	0	0	0	0	0	0
tr|A0A287BNS9|A0A287BNS9_PIG	tr|A0A287BNS9|A0A287BNS9_PIG	1	1	1	tr|A0A287BNS9|A0A287BNS9_PIG Ubiquitin-like domain-containing protein OS=Sus scrofa OX=9823 PE=4 SV=1	13.06	27988000	1	1	1	1	0	0	0	0	0	0	0	0	1	0	0	0	0	0	0	0	0	0	0	0	0	0	0	1	0	0	0	0	0	0	0	0	0	0	0	0	0	0
tr|A0A287BCM4|A0A287BCM4_PIG	tr|A0A287BCM4|A0A287BCM4_PIG	1	1	1	tr|A0A287BCM4|A0A287BCM4_PIG Uncharacterized protein OS=Sus scrofa OX=9823 PE=1 SV=1	10.106	27959000	1	1	1	1	0	0	0	0	0	0	0	0	1	0	0	0	0	0	0	0	0	0	0	0	0	0	0	1	0	0	0	0	0	0	0	0	0	0	0	0	0	0
tr|F1SJ34|F1SJ34_PIG	tr|F1SJ34|F1SJ34_PIG	2	2	2	tr|F1SJ34|F1SJ34_PIG Cytochrome c oxidase subunit 5A, mitochondrial OS=Sus scrofa OX=9823 GN=COX5A PE=1 SV=1	12.975	27623000	1	2	2	2	0	0	0	0	2	0	0	0	0	0	0	0	0	0	0	0	0	0	0	2	0	0	0	0	0	0	0	0	0	0	0	0	0	0	2	0	0	0
tr|A0A287AGM8|A0A287AGM8_PIG;tr|F1SU12|F1SU12_PIG;sp|Q29381|OST48_PIG	tr|A0A287AGM8|A0A287AGM8_PIG;tr|F1SU12|F1SU12_PIG;sp|Q29381|OST48_PIG	9;9;8	9;9;8	9;9;8	tr|A0A287AGM8|A0A287AGM8_PIG Dolichyl-diphosphooligosaccharide--protein glycosyltransferase 48 kDa subunit OS=Sus scrofa OX=9823 GN=DDOST PE=1 SV=1;tr|F1SU12|F1SU12_PIG Dolichyl-diphosphooligosaccharide--protein glycosyltransferase 48 kDa subunit OS=Sus sc	86.787	27164000	3	9	9	9	0	0	0	0	0	0	0	0	0	0	0	1	9	0	0	0	0	0	0	0	0	0	0	0	0	0	1	9	0	0	0	0	0	0	0	0	0	0
sp|P83686|NB5R3_PIG;tr|F1SJQ5|F1SJQ5_PIG	sp|P83686|NB5R3_PIG;tr|F1SJQ5|F1SJQ5_PIG	3;2	3;2	3;2	sp|P83686|NB5R3_PIG NADH-cytochrome b5 reductase 3 (Fragment) OS=Sus scrofa OX=9823 GN=CYB5R3 PE=1 SV=1;tr|F1SJQ5|F1SJQ5_PIG NADH-cytochrome b5 reductase OS=Sus scrofa OX=9823 GN=CYB5R3 PE=1 SV=3	19.838	26769000	2	3	3	3	0	0	0	0	0	0	0	0	0	0	0	0	0	3	0	0	0	0	0	0	0	0	0	0	0	0	0	0	3	0	0	0	0	0	0	0	0	0
tr|F1SCI9|F1SCI9_PIG;tr|A0A287BB33|A0A287BB33_PIG	tr|F1SCI9|F1SCI9_PIG;tr|A0A287BB33|A0A287BB33_PIG	9;9	9;9	9;9	tr|F1SCI9|F1SCI9_PIG Syntaxin-binding protein 2 OS=Sus scrofa OX=9823 GN=STXBP2 PE=1 SV=3;tr|A0A287BB33|A0A287BB33_PIG Syntaxin-binding protein 2 OS=Sus scrofa OX=9823 GN=STXBP2 PE=1 SV=1	192.75	26247000	2	9	9	9	0	0	1	0	0	0	0	0	0	2	9	0	0	1	0	0	0	1	0	0	0	0	0	0	2	9	0	0	1	0	0	0	1	0	0	0	0	0
tr|A0A287BLP5|A0A287BLP5_PIG;tr|A0A287B2E8|A0A287B2E8_PIG;tr|A0A287ACH3|A0A287ACH3_PIG	tr|A0A287BLP5|A0A287BLP5_PIG;tr|A0A287B2E8|A0A287B2E8_PIG;tr|A0A287ACH3|A0A287ACH3_PIG	2;2;1	1;1;0	0;0;0	tr|A0A287BLP5|A0A287BLP5_PIG Ig-like domain-containing protein OS=Sus scrofa OX=9823 PE=4 SV=1;tr|A0A287B2E8|A0A287B2E8_PIG Ig-like domain-containing protein OS=Sus scrofa OX=9823 PE=4 SV=1;tr|A0A287ACH3|A0A287ACH3_PIG Ig-like domain-containing protein OS=	8.1177	25542000	3	2	1	0	0	0	0	0	0	0	0	0	0	0	1	2	0	0	0	0	0	0	0	0	0	0	0	0	0	1	1	0	0	0	0	0	0	0	0	0	0	0
tr|F1S441|F1S441_PIG;tr|A0A287AXF5|A0A287AXF5_PIG;tr|A0A286ZSW6|A0A286ZSW6_PIG;tr|A0A287AME1|A0A287AME1_PIG;tr|A0A287ASN5|A0A287ASN5_PIG	tr|F1S441|F1S441_PIG;tr|A0A287AXF5|A0A287AXF5_PIG;tr|A0A286ZSW6|A0A286ZSW6_PIG;tr|A0A287AME1|A0A287AME1_PIG;tr|A0A287ASN5|A0A287ASN5_PIG	12;12;11;10;9	12;12;11;10;9	12;12;11;10;9	tr|F1S441|F1S441_PIG Uncharacterized protein OS=Sus scrofa OX=9823 GN=CANX PE=1 SV=2;tr|A0A287AXF5|A0A287AXF5_PIG Uncharacterized protein OS=Sus scrofa OX=9823 GN=CANX PE=1 SV=1;tr|A0A286ZSW6|A0A286ZSW6_PIG Uncharacterized protein OS=Sus scrofa OX=9823 GN=	160.04	25366000	5	12	12	12	0	0	0	0	0	0	0	0	11	7	1	0	0	0	0	0	0	0	0	0	0	0	0	11	7	1	0	0	0	0	0	0	0	0	0	0	0	0
tr|F1SKY0|F1SKY0_PIG	tr|F1SKY0|F1SKY0_PIG	1	1	1	tr|F1SKY0|F1SKY0_PIG Protein CMSS1 isoform 1 OS=Sus scrofa OX=9823 GN=CMSS1 PE=4 SV=3	6.1323	24962000	1	1	1	1	0	0	0	0	0	0	0	0	0	1	0	0	0	0	0	0	0	0	0	0	0	0	0	0	1	0	0	0	0	0	0	0	0	0	0	0	0	0
tr|F1RN44|F1RN44_PIG	tr|F1RN44|F1RN44_PIG	3	3	3	tr|F1RN44|F1RN44_PIG Uncharacterized protein OS=Sus scrofa OX=9823 GN=LAMP1 PE=1 SV=2	19.641	24316000	1	3	3	3	0	0	0	0	0	1	0	3	2	0	1	0	0	0	0	0	0	0	0	0	1	0	3	2	0	1	0	0	0	0	0	0	0	0	0	1	0	3
tr|I3L6D2|I3L6D2_PIG;tr|F2Z5U4|F2Z5U4_PIG;sp|Q52NJ2|RAB1A_PIG;tr|A0A287BD00|A0A287BD00_PIG	tr|I3L6D2|I3L6D2_PIG;tr|F2Z5U4|F2Z5U4_PIG;sp|Q52NJ2|RAB1A_PIG;tr|A0A287BD00|A0A287BD00_PIG	7;7;7;7	7;7;7;7	4;4;4;4	tr|I3L6D2|I3L6D2_PIG Ras-related protein Rab-1A OS=Sus scrofa OX=9823 GN=RAB1A PE=1 SV=2;tr|F2Z5U4|F2Z5U4_PIG Ras-related protein Rab-1A OS=Sus scrofa OX=9823 GN=RAB1A PE=1 SV=2;sp|Q52NJ2|RAB1A_PIG Ras-related protein Rab-1A OS=Sus scrofa OX=9823 GN=RAB1A	58.142	23987000	4	7	7	4	0	1	7	0	0	0	0	0	0	0	0	0	0	0	0	0	1	7	0	0	0	0	0	0	0	0	0	0	0	0	0	0	4	0	0	0	0	0
tr|A0A286ZV95|A0A286ZV95_PIG	tr|A0A286ZV95|A0A286ZV95_PIG	4	4	4	tr|A0A286ZV95|A0A286ZV95_PIG Transmembrane emp24 domain-containing protein 10 OS=Sus scrofa OX=9823 GN=TMED10 PE=1 SV=1	31.513	23525000	1	4	4	4	0	0	4	0	0	0	0	0	0	0	0	0	0	0	0	0	0	4	0	0	0	0	0	0	0	0	0	0	0	0	0	0	4	0	0	0	0	0
sp|F1SAM7|AMNLS_PIG;tr|A0A287B1Z0|A0A287B1Z0_PIG	sp|F1SAM7|AMNLS_PIG;tr|A0A287B1Z0|A0A287B1Z0_PIG	9;8	9;8	9;8	sp|F1SAM7|AMNLS_PIG Protein amnionless OS=Sus scrofa OX=9823 GN=AMN PE=1 SV=2;tr|A0A287B1Z0|A0A287B1Z0_PIG Protein amnionless OS=Sus scrofa OX=9823 GN=AMN PE=4 SV=1	312.71	23436000	2	9	9	9	0	0	0	0	0	0	0	0	0	0	0	9	2	0	0	0	0	0	0	0	0	0	0	0	0	0	9	2	0	0	0	0	0	0	0	0	0	0
tr|A0A287AN76|A0A287AN76_PIG;tr|F1RFX9|F1RFX9_PIG	tr|A0A287AN76|A0A287AN76_PIG;tr|F1RFX9|F1RFX9_PIG	8;5	8;5	8;5	tr|A0A287AN76|A0A287AN76_PIG Mitochondrial 2-oxoglutarate/malate carrier protein isoform 1 OS=Sus scrofa OX=9823 GN=SLC25A11 PE=1 SV=1;tr|F1RFX9|F1RFX9_PIG Uncharacterized protein OS=Sus scrofa OX=9823 GN=SLC25A11 PE=1 SV=2	87.64	23030000	2	8	8	8	0	0	0	0	0	0	0	0	0	0	0	0	0	0	8	0	0	0	0	0	0	0	0	0	0	0	0	0	0	8	0	0	0	0	0	0	0	0
tr|A0A287AT23|A0A287AT23_PIG;sp|Q6PQZ1|AQP1_PIG	tr|A0A287AT23|A0A287AT23_PIG;sp|Q6PQZ1|AQP1_PIG	2;2	2;2	2;2	tr|A0A287AT23|A0A287AT23_PIG Aquaporin-1 OS=Sus scrofa OX=9823 GN=AQP1 PE=3 SV=1;sp|Q6PQZ1|AQP1_PIG Aquaporin-1 OS=Sus scrofa OX=9823 GN=AQP1 PE=2 SV=3	317.55	22865000	2	2	2	2	0	1	2	0	0	0	0	2	1	1	1	1	1	1	1	0	1	2	0	0	0	0	2	1	1	1	1	1	1	1	0	1	2	0	0	0	0	2
tr|A0A287AY54|A0A287AY54_PIG;sp|Q29214|RLA0_PIG;tr|A0A287BGL3|A0A287BGL3_PIG;tr|A0A287A934|A0A287A934_PIG	tr|A0A287AY54|A0A287AY54_PIG;sp|Q29214|RLA0_PIG;tr|A0A287BGL3|A0A287BGL3_PIG	4;4;3;1	4;4;3;1	4;4;3;1	tr|A0A287AY54|A0A287AY54_PIG 60S acidic ribosomal protein P0 OS=Sus scrofa OX=9823 GN=RPLP0 PE=1 SV=1;sp|Q29214|RLA0_PIG 60S acidic ribosomal protein P0 OS=Sus scrofa OX=9823 GN=RPLP0 PE=1 SV=2;tr|A0A287BGL3|A0A287BGL3_PIG 60S acidic ribosomal protein P0 O	44.38	22813000	4	4	4	4	0	0	0	0	0	0	0	0	0	0	0	0	0	4	1	0	0	0	0	0	0	0	0	0	0	0	0	0	4	1	0	0	0	0	0	0	0	0
tr|A0A287B7Q4|A0A287B7Q4_PIG	tr|A0A287B7Q4|A0A287B7Q4_PIG	7	7	7	tr|A0A287B7Q4|A0A287B7Q4_PIG Uncharacterized protein OS=Sus scrofa OX=9823 GN=FAM151A PE=4 SV=1	107.3	22641000	1	7	7	7	0	0	0	0	0	0	0	0	4	0	4	6	0	0	0	0	0	0	0	0	0	0	0	4	0	4	6	0	0	0	0	0	0	0	0	0	0	0
tr|I3LPR4|I3LPR4_PIG;tr|F1S852|F1S852_PIG	tr|I3LPR4|I3LPR4_PIG;tr|F1S852|F1S852_PIG	4;4	4;4	3;3	tr|I3LPR4|I3LPR4_PIG Uncharacterized protein OS=Sus scrofa OX=9823 GN=SFXN2 PE=1 SV=2;tr|F1S852|F1S852_PIG Sidoreflexin OS=Sus scrofa OX=9823 GN=SFXN2 PE=1 SV=3	26.574	22597000	2	4	4	3	0	0	0	0	0	0	0	0	0	0	0	0	0	2	4	0	0	0	0	0	0	0	0	0	0	0	0	0	2	4	0	0	0	0	0	0	0	0
tr|F1S9Q1|F1S9Q1_PIG;tr|F1S9Q3|F1S9Q3_PIG;tr|A0A286ZPN4|A0A286ZPN4_PIG;tr|A0A287APM9|A0A287APM9_PIG;tr|F1SA70|F1SA70_PIG;sp|A5A8V7|HS71L_PIG	tr|F1S9Q1|F1S9Q1_PIG;tr|F1S9Q3|F1S9Q3_PIG;tr|A0A286ZPN4|A0A286ZPN4_PIG;tr|A0A287APM9|A0A287APM9_PIG	11;11;10;9;3;2	10;10;9;8;3;1	9;9;8;8;2;0	tr|F1S9Q1|F1S9Q1_PIG Heat shock cognate 71 kDa protein isoform X1 OS=Sus scrofa OX=9823 GN=HSPA8 PE=1 SV=3;tr|F1S9Q3|F1S9Q3_PIG Uncharacterized protein OS=Sus scrofa OX=9823 GN=HSPA8 PE=1 SV=3;tr|A0A286ZPN4|A0A286ZPN4_PIG Uncharacterized protein OS=Sus scr	93.217	22428000	6	11	10	9	0	0	0	0	0	0	0	1	11	5	0	0	0	0	1	0	0	0	0	0	0	0	1	10	5	0	0	0	0	1	0	0	0	0	0	0	0	0
tr|F1SF87|F1SF87_PIG;tr|A0A286ZKD4|A0A286ZKD4_PIG;tr|A0A287B665|A0A287B665_PIG;tr|A0A287ALB9|A0A287ALB9_PIG;tr|A0A286ZRZ5|A0A286ZRZ5_PIG;tr|I3L8T2|I3L8T2_PIG;tr|I3L614|I3L614_PIG;tr|F1S086|F1S086_PIG;tr|A0A286ZQ07|A0A286ZQ07_PIG	tr|F1SF87|F1SF87_PIG;tr|A0A286ZKD4|A0A286ZKD4_PIG;tr|A0A287B665|A0A287B665_PIG;tr|A0A287ALB9|A0A287ALB9_PIG;tr|A0A286ZRZ5|A0A286ZRZ5_PIG	11;11;11;9;9;2;2;2;2	11;11;11;9;9;2;2;2;2	11;11;11;9;9;2;2;2;2	tr|F1SF87|F1SF87_PIG Uncharacterized protein OS=Sus scrofa OX=9823 GN=SLC25A13 PE=1 SV=3;tr|A0A286ZKD4|A0A286ZKD4_PIG Uncharacterized protein OS=Sus scrofa OX=9823 GN=SLC25A13 PE=1 SV=1;tr|A0A287B665|A0A287B665_PIG Uncharacterized protein OS=Sus scrofa OX=	107.52	22335000	9	11	11	11	0	0	0	0	0	0	0	0	0	11	0	0	0	0	0	0	0	0	0	0	0	0	0	0	11	0	0	0	0	0	0	0	0	0	0	0	0	0
tr|A0A286ZSD7|A0A286ZSD7_PIG	tr|A0A286ZSD7|A0A286ZSD7_PIG	13	13	13	tr|A0A286ZSD7|A0A286ZSD7_PIG PHB domain-containing protein OS=Sus scrofa OX=9823 GN=STOML2 PE=1 SV=1	156.3	22112000	1	13	13	13	0	0	0	0	0	0	0	0	0	0	0	0	13	0	0	0	0	0	0	0	0	0	0	0	0	0	0	13	0	0	0	0	0	0	0	0	0	0
tr|A0A287B9G0|A0A287B9G0_PIG;tr|F1SDC7|F1SDC7_PIG;tr|A0A287BBJ7|A0A287BBJ7_PIG;tr|A0A287BBP7|A0A287BBP7_PIG;tr|F1SDC4|F1SDC4_PIG;tr|I6L6E1|I6L6E1_PIG;tr|V9GZ89|V9GZ89_PIG;tr|A0A286ZP99|A0A286ZP99_PIG	tr|A0A287B9G0|A0A287B9G0_PIG;tr|F1SDC7|F1SDC7_PIG;tr|A0A287BBJ7|A0A287BBJ7_PIG	10;10;10;1;1;1;1;1	10;10;10;1;1;1;1;1	10;10;10;1;1;1;1;1	tr|A0A287B9G0|A0A287B9G0_PIG Aldehyde dehydrogenase OS=Sus scrofa OX=9823 GN=ALDH3A2 PE=1 SV=1;tr|F1SDC7|F1SDC7_PIG Aldehyde dehydrogenase OS=Sus scrofa OX=9823 GN=ALDH3A2 PE=1 SV=3;tr|A0A287BBJ7|A0A287BBJ7_PIG Aldedh domain-containing protein OS=Sus scrof	149.51	21898000	8	10	10	10	0	0	0	0	0	0	0	0	0	0	0	10	0	0	0	0	0	0	0	0	0	0	0	0	0	0	10	0	0	0	0	0	0	0	0	0	0	0
tr|F2Z5S3|F2Z5S3_PIG;tr|I3LD13|I3LD13_PIG;tr|A0A287AYT7|A0A287AYT7_PIG	tr|F2Z5S3|F2Z5S3_PIG;tr|I3LD13|I3LD13_PIG;tr|A0A287AYT7|A0A287AYT7_PIG	3;3;2	3;3;2	3;3;2	tr|F2Z5S3|F2Z5S3_PIG Plug_translocon domain-containing protein OS=Sus scrofa OX=9823 GN=SEC61A1 PE=1 SV=2;tr|I3LD13|I3LD13_PIG Plug_translocon domain-containing protein OS=Sus scrofa OX=9823 GN=SEC61A1 PE=1 SV=2;tr|A0A287AYT7|A0A287AYT7_PIG Plug_translocon	30.824	21024000	3	3	3	3	0	0	1	0	0	0	0	0	0	0	0	0	2	3	1	0	0	1	0	0	0	0	0	0	0	0	0	2	3	1	0	0	1	0	0	0	0	0
tr|I3LSW4|I3LSW4_PIG;sp|P35323|SPRR1_PIG;tr|I3LRR1|I3LRR1_PIG	tr|I3LSW4|I3LSW4_PIG;sp|P35323|SPRR1_PIG;tr|I3LRR1|I3LRR1_PIG	2;2;1	2;2;1	2;2;1	tr|I3LSW4|I3LSW4_PIG Cornifin OS=Sus scrofa OX=9823 GN=SPRP PE=4 SV=1;sp|P35323|SPRR1_PIG Cornifin OS=Sus scrofa OX=9823 GN=SPRP PE=2 SV=1;tr|I3LRR1|I3LRR1_PIG Uncharacterized protein OS=Sus scrofa OX=9823 GN=LOC100157968 PE=4 SV=2	12.177	20890000	3	2	2	2	0	2	0	0	0	0	0	0	0	1	0	0	0	0	0	0	2	0	0	0	0	0	0	0	1	0	0	0	0	0	0	2	0	0	0	0	0	0
sp|Q5S3G4|COX5B_PIG	sp|Q5S3G4|COX5B_PIG	3	3	3	sp|Q5S3G4|COX5B_PIG Cytochrome c oxidase subunit 5B, mitochondrial OS=Sus scrofa OX=9823 GN=COX5B PE=2 SV=1	20.601	20822000	1	3	3	3	0	0	0	3	3	0	0	0	0	0	0	0	0	0	0	0	0	0	3	3	0	0	0	0	0	0	0	0	0	0	0	0	0	3	3	0	0	0
sp|Q95333|XPP2_PIG;tr|A0A287BCW1|A0A287BCW1_PIG;tr|A0A287AHB6|A0A287AHB6_PIG	sp|Q95333|XPP2_PIG;tr|A0A287BCW1|A0A287BCW1_PIG;tr|A0A287AHB6|A0A287AHB6_PIG	10;8;8	10;8;8	10;8;8	sp|Q95333|XPP2_PIG Xaa-Pro aminopeptidase 2 OS=Sus scrofa OX=9823 GN=XPNPEP2 PE=1 SV=1;tr|A0A287BCW1|A0A287BCW1_PIG Xaa-Pro aminopeptidase 2 OS=Sus scrofa OX=9823 GN=XPNPEP2 PE=1 SV=1;tr|A0A287AHB6|A0A287AHB6_PIG Xaa-Pro aminopeptidase 2 OS=Sus scrofa OX=9	108.53	20579000	3	10	10	10	0	0	0	0	0	0	0	0	10	0	0	0	0	0	0	0	0	0	0	0	0	0	0	10	0	0	0	0	0	0	0	0	0	0	0	0	0	0
tr|A0A287ACY5|A0A287ACY5_PIG	tr|A0A287ACY5|A0A287ACY5_PIG	3	3	3	tr|A0A287ACY5|A0A287ACY5_PIG Synaptogyrin OS=Sus scrofa OX=9823 GN=SYNGR2 PE=3 SV=1	17.678	20480000	1	3	3	3	0	0	3	0	0	0	0	0	0	0	0	0	0	0	0	0	0	3	0	0	0	0	0	0	0	0	0	0	0	0	0	0	3	0	0	0	0	0
tr|F1RWL7|F1RWL7_PIG	tr|F1RWL7|F1RWL7_PIG	4	4	4	tr|F1RWL7|F1RWL7_PIG NADH dehydrogenase [ubiquinone] 1 beta subcomplex subunit 8, mitochondrial OS=Sus scrofa OX=9823 GN=NDUFB8 PE=1 SV=1	30.238	19724000	1	4	4	4	0	0	4	0	0	0	0	0	0	0	0	0	0	0	0	0	0	4	0	0	0	0	0	0	0	0	0	0	0	0	0	0	4	0	0	0	0	0
sp|Q5S1U1|HSPB1_PIG;tr|A0A2C9F366|A0A2C9F366_PIG	sp|Q5S1U1|HSPB1_PIG;tr|A0A2C9F366|A0A2C9F366_PIG	5;5	5;5	5;5	sp|Q5S1U1|HSPB1_PIG Heat shock protein beta-1 OS=Sus scrofa OX=9823 GN=HSPB1 PE=2 SV=1;tr|A0A2C9F366|A0A2C9F366_PIG Heat shock protein beta-1 OS=Sus scrofa OX=9823 GN=HSPB1 PE=1 SV=1	88.218	19638000	2	5	5	5	0	5	0	0	0	0	0	0	0	0	0	0	0	0	1	0	5	0	0	0	0	0	0	0	0	0	0	0	0	1	0	5	0	0	0	0	0	0
tr|A0A0K1TQQ0|A0A0K1TQQ0_PIG	tr|A0A0K1TQQ0|A0A0K1TQQ0_PIG	1	1	1	tr|A0A0K1TQQ0|A0A0K1TQQ0_PIG Microsomal glutathione S-transferase 2 OS=Sus scrofa OX=9823 GN=MGST2 PE=1 SV=1	6.9752	19589000	1	1	1	1	0	0	0	1	1	0	0	0	0	0	0	0	0	0	0	0	0	0	1	1	0	0	0	0	0	0	0	0	0	0	0	0	0	1	1	0	0	0
tr|A0A287A275|A0A287A275_PIG;tr|A0A287A217|A0A287A217_PIG;tr|F2Z5K5|F2Z5K5_PIG	tr|A0A287A275|A0A287A275_PIG;tr|A0A287A217|A0A287A217_PIG;tr|F2Z5K5|F2Z5K5_PIG	7;7;5	7;7;5	1;1;1	tr|A0A287A275|A0A287A275_PIG Tubulin beta chain OS=Sus scrofa OX=9823 GN=TUBB4B PE=1 SV=1;tr|A0A287A217|A0A287A217_PIG Tubulin beta chain OS=Sus scrofa OX=9823 GN=TUBB4B PE=1 SV=1;tr|F2Z5K5|F2Z5K5_PIG Tubulin beta chain OS=Sus scrofa OX=9823 GN=TUBB4A PE=1	74.299	18987000	3	7	7	1	0	3	6	2	0	0	0	0	0	0	0	2	5	1	4	0	3	6	2	0	0	0	0	0	0	0	2	5	1	4	0	0	0	0	0	0	0	0
tr|A0A287AHI5|A0A287AHI5_PIG	tr|A0A287AHI5|A0A287AHI5_PIG	2	2	2	tr|A0A287AHI5|A0A287AHI5_PIG Vesicle transport protein OS=Sus scrofa OX=9823 GN=SFT2D2 PE=1 SV=1	12.152	18881000	1	2	2	2	0	0	0	2	1	0	0	1	2	0	0	1	1	0	0	0	0	0	2	1	0	0	1	2	0	0	1	1	0	0	0	0	0	2	1	0	0	1
tr|F1RNZ1|F1RNZ1_PIG;tr|A0A287ASX6|A0A287ASX6_PIG	tr|F1RNZ1|F1RNZ1_PIG;tr|A0A287ASX6|A0A287ASX6_PIG	8;7	8;7	8;7	tr|F1RNZ1|F1RNZ1_PIG Cytochrome b-c1 complex subunit Rieske, mitochondrial OS=Sus scrofa OX=9823 GN=LOC100522678 PE=1 SV=1;tr|A0A287ASX6|A0A287ASX6_PIG Rieske domain-containing protein OS=Sus scrofa OX=9823 GN=LOC100522678 PE=1 SV=1	84.993	18813000	2	8	8	8	0	5	6	0	0	1	0	0	0	0	0	0	0	0	1	0	5	6	0	0	1	0	0	0	0	0	0	0	0	1	0	5	6	0	0	1	0	0
tr|A0A287BMW6|A0A287BMW6_PIG	tr|A0A287BMW6|A0A287BMW6_PIG	2	2	2	tr|A0A287BMW6|A0A287BMW6_PIG Uncharacterized protein OS=Sus scrofa OX=9823 GN=NDUFB11 PE=1 SV=1	37.688	18775000	1	2	2	2	0	0	1	2	1	0	0	0	0	0	0	0	0	0	0	0	0	1	2	1	0	0	0	0	0	0	0	0	0	0	0	0	1	2	1	0	0	0
tr|Q8SQ68|Q8SQ68_PIG;tr|F1RHC1|F1RHC1_PIG	tr|Q8SQ68|Q8SQ68_PIG;tr|F1RHC1|F1RHC1_PIG	10;9	10;9	10;9	tr|Q8SQ68|Q8SQ68_PIG Cytochorme P450 2A19 OS=Sus scrofa OX=9823 GN=CYP2A19 PE=1 SV=1;tr|F1RHC1|F1RHC1_PIG Uncharacterized protein OS=Sus scrofa OX=9823 GN=CYP2A19 PE=1 SV=3	63.705	18634000	2	10	10	10	0	0	0	0	0	0	0	0	0	0	1	10	0	0	0	0	0	0	0	0	0	0	0	0	0	1	10	0	0	0	0	0	0	0	0	0	0	0
tr|Q56P20|Q56P20_PIG	tr|Q56P20|Q56P20_PIG	3	3	2	tr|Q56P20|Q56P20_PIG ADP-ribosylation factor 4 OS=Sus scrofa OX=9823 GN=ARF4 PE=1 SV=1	24.542	18584000	1	3	3	2	0	0	3	0	0	0	0	0	0	0	0	0	0	0	0	0	0	3	0	0	0	0	0	0	0	0	0	0	0	0	0	0	2	0	0	0	0	0
tr|A0A075B7I5|A0A075B7I5_PIG;tr|A0A075B7J0|A0A075B7J0_PIG;tr|A0A287ALS7|A0A287ALS7_PIG;tr|A0A075B7H9|A0A075B7H9_PIG;tr|A0A075B7I9|A0A075B7I9_PIG	tr|A0A075B7I5|A0A075B7I5_PIG;tr|A0A075B7J0|A0A075B7J0_PIG;tr|A0A287ALS7|A0A287ALS7_PIG;tr|A0A075B7H9|A0A075B7H9_PIG;tr|A0A075B7I9|A0A075B7I9_PIG	3;2;2;2;2	3;2;2;2;2	3;2;2;2;2	tr|A0A075B7I5|A0A075B7I5_PIG Ig-like domain-containing protein OS=Sus scrofa OX=9823 PE=1 SV=2;tr|A0A075B7J0|A0A075B7J0_PIG Ig-like domain-containing protein OS=Sus scrofa OX=9823 PE=1 SV=6;tr|A0A287ALS7|A0A287ALS7_PIG Ig-like domain-containing protein OS=	19.188	18573000	5	3	3	3	0	3	0	0	0	0	0	0	0	0	0	0	0	0	1	0	3	0	0	0	0	0	0	0	0	0	0	0	0	1	0	3	0	0	0	0	0	0
tr|A0A287ACD7|A0A287ACD7_PIG;tr|F1SFZ7|F1SFZ7_PIG	tr|A0A287ACD7|A0A287ACD7_PIG;tr|F1SFZ7|F1SFZ7_PIG	2;2	2;2	2;2	tr|A0A287ACD7|A0A287ACD7_PIG Uncharacterized protein OS=Sus scrofa OX=9823 GN=SLC5A12 PE=3 SV=1;tr|F1SFZ7|F1SFZ7_PIG Uncharacterized protein OS=Sus scrofa OX=9823 GN=SLC5A12 PE=3 SV=1	13.445	18572000	2	2	2	2	0	0	0	0	0	0	0	1	1	2	1	0	0	0	0	0	0	0	0	0	0	0	1	1	2	1	0	0	0	0	0	0	0	0	0	0	0	1
tr|A0A287AGR0|A0A287AGR0_PIG;tr|F1S880|F1S880_PIG	tr|A0A287AGR0|A0A287AGR0_PIG;tr|F1S880|F1S880_PIG	1;1	1;1	1;1	tr|A0A287AGR0|A0A287AGR0_PIG Uncharacterized protein OS=Sus scrofa OX=9823 GN=NSFL1C PE=1 SV=1;tr|F1S880|F1S880_PIG Uncharacterized protein OS=Sus scrofa OX=9823 GN=NSFL1C PE=1 SV=2	6.3199	18528000	2	1	1	1	0	0	0	0	0	0	0	0	0	0	1	0	0	0	0	0	0	0	0	0	0	0	0	0	0	1	0	0	0	0	0	0	0	0	0	0	0	0
tr|A0A287BLV7|A0A287BLV7_PIG;tr|F1SHD7|F1SHD7_PIG	tr|A0A287BLV7|A0A287BLV7_PIG;tr|F1SHD7|F1SHD7_PIG	20;16	20;16	20;16	tr|A0A287BLV7|A0A287BLV7_PIG Uncharacterized protein OS=Sus scrofa OX=9823 GN=NDUFS1 PE=1 SV=1;tr|F1SHD7|F1SHD7_PIG Uncharacterized protein OS=Sus scrofa OX=9823 GN=NDUFS1 PE=1 SV=3	273.16	17947000	2	20	20	20	0	0	0	0	0	0	0	0	20	0	0	0	0	0	0	0	0	0	0	0	0	0	0	20	0	0	0	0	0	0	0	0	0	0	0	0	0	0
tr|K7GLM4|K7GLM4_PIG;tr|F1SQT1|F1SQT1_PIG	tr|K7GLM4|K7GLM4_PIG;tr|F1SQT1|F1SQT1_PIG	17;13	17;13	17;13	tr|K7GLM4|K7GLM4_PIG Angiotensin-converting enzyme OS=Sus scrofa OX=9823 GN=ACE2 PE=1 SV=2;tr|F1SQT1|F1SQT1_PIG Angiotensin-converting enzyme OS=Sus scrofa OX=9823 GN=ACE2 PE=1 SV=4	250.5	17861000	2	17	17	17	0	0	0	0	0	0	0	17	2	0	0	0	0	0	0	0	0	0	0	0	0	0	17	2	0	0	0	0	0	0	0	0	0	0	0	0	0	17
tr|I3LJI1|I3LJI1_PIG;tr|A0A287A5H0|A0A287A5H0_PIG	tr|I3LJI1|I3LJI1_PIG;tr|A0A287A5H0|A0A287A5H0_PIG	2;1	2;1	2;1	tr|I3LJI1|I3LJI1_PIG Cytochrome c oxidase subunit NDUFA4 OS=Sus scrofa OX=9823 GN=NDUFA4 PE=1 SV=1;tr|A0A287A5H0|A0A287A5H0_PIG Uncharacterized protein OS=Sus scrofa OX=9823 PE=4 SV=1	14.224	17698000	2	2	2	2	0	0	0	0	2	1	0	0	0	0	0	0	0	0	0	0	0	0	0	2	1	0	0	0	0	0	0	0	0	0	0	0	0	0	2	1	0	0
tr|A0A287AE24|A0A287AE24_PIG;tr|F1STC5|F1STC5_PIG;tr|I3L6U3|I3L6U3_PIG;tr|F1STC2|F1STC2_PIG;tr|A0A286ZLR0|A0A286ZLR0_PIG;tr|A0A287B0K5|A0A287B0K5_PIG;tr|I3LBK0|I3LBK0_PIG;tr|A0A286ZK41|A0A286ZK41_PIG;tr|A0A287B2X8|A0A287B2X8_PIG;tr|A0A286ZWZ0|A0A286ZWZ0_PIG;tr|A0A287BDV3|A0A287BDV3_PIG;tr|I3L728|I3L728_PIG;tr|A0A287AU93|A0A287AU93_PIG;tr|A0A286ZYQ7|A0A286ZYQ7_PIG;tr|A0A286ZQQ8|A0A286ZQQ8_PIG;tr|A…	tr|A0A287AE24|A0A287AE24_PIG;tr|F1STC5|F1STC5_PIG;tr|I3L6U3|I3L6U3_PIG;tr|F1STC2|F1STC2_PIG;tr|A0A286ZLR0|A0A286ZLR0_PIG;tr|A0A287B0K5|A0A287B0K5_PIG;tr|I3LBK0|I3LBK0_PIG;tr|A0A286ZK41|A0A286ZK41_PIG;tr|A0A287B2X8|A0A287B2X8_PIG;tr|A0A286ZWZ0|A0A286ZWZ0_PIG;tr|A0A287BDV3|A0A287BDV3_PIG;tr|I3L728|I3L728_PIG;tr|A0A287AU93|A0A287AU93_PIG;tr|A0A286ZYQ7|A0A286ZYQ7_PIG;tr|A0A286ZQQ8|A0A286ZQQ8_PIG;tr|A…	2;2;1;1;1;1;1;1;1;1;1;1;1;1;1;1;1	2;2;1;1;1;1;1;1;1;1;1;1;1;1;1;1;1	1;1;0;0;0;0;0;1;0;0;0;0;0;0;0;0;0	tr|A0A287AE24|A0A287AE24_PIG Ig-like domain-containing protein OS=Sus scrofa OX=9823 PE=1 SV=1;tr|F1STC5|F1STC5_PIG Ig-like domain-containing protein OS=Sus scrofa OX=9823 PE=1 SV=4;tr|I3L6U3|I3L6U3_PIG Ig-like domain-containing protein OS=Sus scrofa OX=98	23.706	17514000	17	2	2	1	0	1	2	0	0	0	0	0	0	0	0	0	0	0	1	0	1	2	0	0	0	0	0	0	0	0	0	0	0	1	0	0	1	0	0	0	0	0
tr|F1SE27|F1SE27_PIG;tr|F1SE26|F1SE26_PIG;sp|Q29380|VDAC3_PIG	tr|F1SE27|F1SE27_PIG;tr|F1SE26|F1SE26_PIG;sp|Q29380|VDAC3_PIG	3;3;2	3;3;2	3;3;2	tr|F1SE27|F1SE27_PIG Voltage-dependent anion-selective channel protein 3 OS=Sus scrofa OX=9823 GN=VDAC3 PE=1 SV=3;tr|F1SE26|F1SE26_PIG Voltage-dependent anion-selective channel protein 3 OS=Sus scrofa OX=9823 GN=VDAC3 PE=1 SV=3;sp|Q29380|VDAC3_PIG Voltage-	36.083	17460000	3	3	3	3	0	0	0	0	0	0	0	0	0	0	0	0	0	0	3	0	0	0	0	0	0	0	0	0	0	0	0	0	0	3	0	0	0	0	0	0	0	0
sp|Q29036|DAD1_PIG	sp|Q29036|DAD1_PIG	2	2	2	sp|Q29036|DAD1_PIG Dolichyl-diphosphooligosaccharide--protein glycosyltransferase subunit DAD1 OS=Sus scrofa OX=9823 GN=DAD1 PE=3 SV=3	14.853	17181000	1	2	2	2	0	0	0	0	1	2	0	0	0	0	0	0	0	0	0	0	0	0	0	1	2	0	0	0	0	0	0	0	0	0	0	0	0	0	1	2	0	0
tr|A0A287AZV7|A0A287AZV7_PIG	tr|A0A287AZV7|A0A287AZV7_PIG	3	3	3	tr|A0A287AZV7|A0A287AZV7_PIG NADH dehydrogenase [ubiquinone] 1 subunit C2 OS=Sus scrofa OX=9823 GN=NDUFC2 PE=1 SV=1	18.381	17056000	1	3	3	3	0	0	0	1	3	0	0	0	0	0	0	0	0	0	0	0	0	0	1	3	0	0	0	0	0	0	0	0	0	0	0	0	0	1	3	0	0	0
tr|F1S2E1|F1S2E1_PIG;tr|A0A287A012|A0A287A012_PIG	tr|F1S2E1|F1S2E1_PIG;tr|A0A287A012|A0A287A012_PIG	3;2	3;2	3;2	tr|F1S2E1|F1S2E1_PIG Vacuolar ATPase assembly integral membrane protein VMA21 OS=Sus scrofa OX=9823 GN=VMA21 PE=1 SV=2;tr|A0A287A012|A0A287A012_PIG Vacuolar ATPase assembly integral membrane protein VMA21 OS=Sus scrofa OX=9823 GN=VMA21 PE=1 SV=1	32.793	16983000	2	3	3	3	0	0	0	0	1	3	0	0	0	0	0	0	0	0	0	0	0	0	0	1	3	0	0	0	0	0	0	0	0	0	0	0	0	0	1	3	0	0
tr|A0A287BBD0|A0A287BBD0_PIG;tr|F1RME0|F1RME0_PIG	tr|A0A287BBD0|A0A287BBD0_PIG;tr|F1RME0|F1RME0_PIG	5;4	5;4	5;4	tr|A0A287BBD0|A0A287BBD0_PIG Uncharacterized protein OS=Sus scrofa OX=9823 GN=SLC25A15 PE=3 SV=1;tr|F1RME0|F1RME0_PIG Uncharacterized protein OS=Sus scrofa OX=9823 GN=SLC25A15 PE=3 SV=2	42.529	16946000	2	5	5	5	0	0	0	0	0	0	0	0	0	0	0	0	0	0	5	0	0	0	0	0	0	0	0	0	0	0	0	0	0	5	0	0	0	0	0	0	0	0
tr|F1SLC2|F1SLC2_PIG	tr|F1SLC2|F1SLC2_PIG	3	3	3	tr|F1SLC2|F1SLC2_PIG Uncharacterized protein OS=Sus scrofa OX=9823 GN=TOMM22 PE=1 SV=2	24.499	16814000	1	3	3	3	0	0	3	2	0	0	0	0	0	0	0	0	0	0	0	0	0	3	2	0	0	0	0	0	0	0	0	0	0	0	0	0	3	2	0	0	0	0
tr|A0A287BAW0|A0A287BAW0_PIG	tr|A0A287BAW0|A0A287BAW0_PIG	4	4	4	tr|A0A287BAW0|A0A287BAW0_PIG Uncharacterized protein OS=Sus scrofa OX=9823 GN=NDUFA5 PE=1 SV=1	39.213	16446000	1	4	4	4	0	0	0	0	4	0	0	0	0	0	0	0	0	0	0	0	0	0	0	4	0	0	0	0	0	0	0	0	0	0	0	0	0	0	4	0	0	0
tr|A0A287AXS7|A0A287AXS7_PIG;sp|Q6QRN9|ADT3_PIG;tr|A0A287AVQ0|A0A287AVQ0_PIG;tr|F1RRA6|F1RRA6_PIG	tr|A0A287AXS7|A0A287AXS7_PIG;sp|Q6QRN9|ADT3_PIG;tr|A0A287AVQ0|A0A287AVQ0_PIG	10;9;9;2	4;3;3;0	3;3;2;0	tr|A0A287AXS7|A0A287AXS7_PIG ADP/ATP translocase 3 OS=Sus scrofa OX=9823 GN=SLC25A6 PE=3 SV=1;sp|Q6QRN9|ADT3_PIG ADP/ATP translocase 3 OS=Sus scrofa OX=9823 GN=SLC25A6 PE=2 SV=3;tr|A0A287AVQ0|A0A287AVQ0_PIG ADP/ATP translocase 3 OS=Sus scrofa OX=9823 GN=SL	25.733	16376000	4	10	4	3	0	0	0	0	0	1	0	8	3	0	1	2	5	7	9	0	0	0	0	0	0	0	3	1	0	0	0	0	2	3	0	0	0	0	0	0	0	3
tr|A0A286ZTA4|A0A286ZTA4_PIG;tr|A0A286ZZC9|A0A286ZZC9_PIG	tr|A0A286ZTA4|A0A286ZTA4_PIG;tr|A0A286ZZC9|A0A286ZZC9_PIG	7;5	7;5	7;5	tr|A0A286ZTA4|A0A286ZTA4_PIG Fructose-bisphosphate aldolase OS=Sus scrofa OX=9823 GN=ALDOB PE=1 SV=1;tr|A0A286ZZC9|A0A286ZZC9_PIG Fructose-bisphosphate aldolase OS=Sus scrofa OX=9823 GN=ALDOB PE=1 SV=1	122.42	16054000	2	7	7	7	0	0	0	0	0	0	0	0	0	0	0	0	7	1	0	0	0	0	0	0	0	0	0	0	0	0	0	7	1	0	0	0	0	0	0	0	0	0
tr|F1SM98|F1SM98_PIG;tr|A0A286ZPT6|A0A286ZPT6_PIG;tr|A0A287BG40|A0A287BG40_PIG;tr|A0A287AG42|A0A287AG42_PIG;tr|A0A287BRK8|A0A287BRK8_PIG	tr|F1SM98|F1SM98_PIG;tr|A0A286ZPT6|A0A286ZPT6_PIG;tr|A0A287BG40|A0A287BG40_PIG	4;4;4;1;1	4;4;4;1;1	4;4;4;1;1	tr|F1SM98|F1SM98_PIG Uncharacterized protein OS=Sus scrofa OX=9823 GN=NDUFV2 PE=1 SV=2;tr|A0A286ZPT6|A0A286ZPT6_PIG Uncharacterized protein OS=Sus scrofa OX=9823 GN=NDUFV2 PE=1 SV=1;tr|A0A287BG40|A0A287BG40_PIG NADH dehydrogenase ubiquinone flavoprotein 2,	32.959	16051000	5	4	4	4	0	2	4	0	0	0	0	0	0	0	0	0	0	0	0	0	2	4	0	0	0	0	0	0	0	0	0	0	0	0	0	2	4	0	0	0	0	0
tr|A0A287BQT0|A0A287BQT0_PIG;tr|F1STN0|F1STN0_PIG	tr|A0A287BQT0|A0A287BQT0_PIG;tr|F1STN0|F1STN0_PIG	3;3	3;3	3;3	tr|A0A287BQT0|A0A287BQT0_PIG Metallophos domain-containing protein OS=Sus scrofa OX=9823 GN=SMPDL3B PE=1 SV=1;tr|F1STN0|F1STN0_PIG Metallophos domain-containing protein OS=Sus scrofa OX=9823 GN=SMPDL3B PE=1 SV=3	20.911	15763000	2	3	3	3	0	0	0	0	0	0	0	0	0	3	0	0	0	0	0	0	0	0	0	0	0	0	0	0	3	0	0	0	0	0	0	0	0	0	0	0	0	0
tr|A0A287AWM5|A0A287AWM5_PIG;tr|I3LLM8|I3LLM8_PIG	tr|A0A287AWM5|A0A287AWM5_PIG;tr|I3LLM8|I3LLM8_PIG	2;2	2;2	2;2	tr|A0A287AWM5|A0A287AWM5_PIG MARVEL domain-containing protein OS=Sus scrofa OX=9823 GN=SYNGR1 PE=1 SV=1;tr|I3LLM8|I3LLM8_PIG Synaptogyrin OS=Sus scrofa OX=9823 GN=SYNGR1 PE=1 SV=2	13.823	15704000	2	2	2	2	0	1	2	1	0	0	0	0	0	0	0	0	0	0	0	0	1	2	1	0	0	0	0	0	0	0	0	0	0	0	0	1	2	1	0	0	0	0
tr|A0A2C9F3C0|A0A2C9F3C0_PIG;sp|Q4FAT7|BGLR_PIG	tr|A0A2C9F3C0|A0A2C9F3C0_PIG;sp|Q4FAT7|BGLR_PIG	5;5	5;5	5;5	tr|A0A2C9F3C0|A0A2C9F3C0_PIG Beta-glucuronidase OS=Sus scrofa OX=9823 GN=GUSB PE=3 SV=1;sp|Q4FAT7|BGLR_PIG Beta-glucuronidase OS=Sus scrofa OX=9823 GN=GUSB PE=3 SV=1	84.224	15084000	2	5	5	5	0	0	1	0	0	0	0	0	5	1	0	0	0	0	0	0	0	1	0	0	0	0	0	5	1	0	0	0	0	0	0	0	1	0	0	0	0	0
tr|A0A287AZF9|A0A287AZF9_PIG	tr|A0A287AZF9|A0A287AZF9_PIG	6	6	6	tr|A0A287AZF9|A0A287AZF9_PIG Cytochrome c1, heme protein, mitochondrial OS=Sus scrofa OX=9823 GN=CYC1 PE=1 SV=1	81.863	15036000	1	6	6	6	0	5	0	0	0	0	0	0	0	0	0	0	0	0	3	0	5	0	0	0	0	0	0	0	0	0	0	0	0	3	0	5	0	0	0	0	0	0
tr|I3LTW0|I3LTW0_PIG	tr|I3LTW0|I3LTW0_PIG	2	2	2	tr|I3LTW0|I3LTW0_PIG Transmembrane protein 97 OS=Sus scrofa OX=9823 GN=TMEM97 PE=4 SV=2	13.651	14791000	1	2	2	2	0	0	1	2	0	0	0	0	0	0	0	0	0	0	0	0	0	1	2	0	0	0	0	0	0	0	0	0	0	0	0	0	1	2	0	0	0	0
sp|Q8SPJ9|CX7A1_PIG	sp|Q8SPJ9|CX7A1_PIG	1	1	1	sp|Q8SPJ9|CX7A1_PIG Cytochrome c oxidase subunit 7A1, mitochondrial OS=Sus scrofa OX=9823 GN=COX7A1 PE=3 SV=1	9.2245	14643000	1	1	1	1	0	0	0	0	0	1	0	0	0	0	0	0	0	0	0	0	0	0	0	0	1	0	0	0	0	0	0	0	0	0	0	0	0	0	0	1	0	0
tr|A0A287BF33|A0A287BF33_PIG;tr|A0A287AVS8|A0A287AVS8_PIG;tr|A0A286ZWJ1|A0A286ZWJ1_PIG;tr|C7AI81|C7AI81_PIG;tr|B6VNT8|B6VNT8_PIG;sp|P68137|ACTS_PIG;tr|F1SLG5|F1SLG5_PIG;tr|A0A287BGY0|A0A287BGY0_PIG;tr|A0A287B0H6|A0A287B0H6_PIG;tr|A0A287AER8|A0A287AER8_PIG;tr|A0A287A4R1|A0A287A4R1_PIG	tr|A0A287BF33|A0A287BF33_PIG;tr|A0A287AVS8|A0A287AVS8_PIG;tr|A0A286ZWJ1|A0A286ZWJ1_PIG;tr|C7AI81|C7AI81_PIG;tr|B6VNT8|B6VNT8_PIG;sp|P68137|ACTS_PIG;tr|F1SLG5|F1SLG5_PIG;tr|A0A287BGY0|A0A287BGY0_PIG;tr|A0A287B0H6|A0A287B0H6_PIG;tr|A0A287AER8|A0A287AER8_PIG	10;10;10;10;10;10;10;10;8;7;3	2;2;2;2;2;2;2;2;1;2;0	2;2;2;2;2;2;2;2;1;2;0	tr|A0A287BF33|A0A287BF33_PIG Actin, alpha skeletal muscle OS=Sus scrofa OX=9823 GN=ACTA1 PE=1 SV=1;tr|A0A287AVS8|A0A287AVS8_PIG Uncharacterized protein OS=Sus scrofa OX=9823 GN=ACTA2 PE=3 SV=1;tr|A0A286ZWJ1|A0A286ZWJ1_PIG Actin, gamma-enteric smooth muscle	45.019	14079000	11	10	2	2	0	2	2	0	1	1	0	0	0	0	0	1	9	2	3	0	0	1	0	0	0	0	0	0	0	0	0	1	1	1	0	0	1	0	0	0	0	0
tr|F1S6Q1|F1S6Q1_PIG	tr|F1S6Q1|F1S6Q1_PIG	3	3	3	tr|F1S6Q1|F1S6Q1_PIG Uncharacterized protein OS=Sus scrofa OX=9823 GN=NDUFA13 PE=1 SV=3	19.892	13959000	1	3	3	3	0	0	1	3	0	0	0	0	0	0	0	0	0	0	0	0	0	1	3	0	0	0	0	0	0	0	0	0	0	0	0	0	1	3	0	0	0	0
tr|F1SDC6|F1SDC6_PIG	tr|F1SDC6|F1SDC6_PIG	2	2	2	tr|F1SDC6|F1SDC6_PIG Multidrug and toxin extrusion protein OS=Sus scrofa OX=9823 GN=SLC47A2 PE=3 SV=2	28.299	13505000	1	2	2	2	0	0	0	0	0	1	0	2	2	1	1	1	2	1	0	0	0	0	0	0	1	0	2	2	1	1	1	2	1	0	0	0	0	0	0	1	0	2
tr|A0A287BJG5|A0A287BJG5_PIG;tr|A0A286ZUI3|A0A286ZUI3_PIG;tr|A0A287A391|A0A287A391_PIG;tr|A0A288CG57|A0A288CG57_PIG;tr|Q0PY11|Q0PY11_PIG;tr|A0A287ANW5|A0A287ANW5_PIG;tr|F1STM4|F1STM4_PIG;tr|B9W5V0|B9W5V0_PIG;tr|A0A287AJQ9|A0A287AJQ9_PIG;tr|A0A286ZNV2|A0A286ZNV2_PIG;tr|A0A286ZIH3|A0A286ZIH3_PIG	tr|A0A287BJG5|A0A287BJG5_PIG;tr|A0A286ZUI3|A0A286ZUI3_PIG;tr|A0A287A391|A0A287A391_PIG;tr|A0A288CG57|A0A288CG57_PIG;tr|Q0PY11|Q0PY11_PIG;tr|A0A287ANW5|A0A287ANW5_PIG;tr|F1STM4|F1STM4_PIG;tr|B9W5V0|B9W5V0_PIG;tr|A0A287AJQ9|A0A287AJQ9_PIG;tr|A0A286ZNV2|A0A286ZNV2_PIG;tr|A0A286ZIH3|A0A286ZIH3_PIG	4;4;4;4;4;3;3;3;3;3;2	4;4;4;4;4;3;3;3;3;3;2	4;4;4;4;4;3;3;3;3;3;2	tr|A0A287BJG5|A0A287BJG5_PIG Elongation factor 1-alpha OS=Sus scrofa OX=9823 GN=EEF1A1 PE=1 SV=1;tr|A0A286ZUI3|A0A286ZUI3_PIG Tr-type G domain-containing protein OS=Sus scrofa OX=9823 GN=EEF1A1 PE=1 SV=1;tr|A0A287A391|A0A287A391_PIG Elongation factor 1-alp	67.731	13360000	11	4	4	4	0	1	3	2	3	0	0	0	0	0	0	0	0	1	1	0	1	3	2	3	0	0	0	0	0	0	0	0	1	1	0	1	3	2	3	0	0	0
tr|F1SRG4|F1SRG4_PIG;sp|O46658|CP2DP_PIG	tr|F1SRG4|F1SRG4_PIG;sp|O46658|CP2DP_PIG	6;6	6;6	6;6	tr|F1SRG4|F1SRG4_PIG Cytochrome P450 2D6 OS=Sus scrofa OX=9823 GN=CYP2D25 PE=2 SV=2;sp|O46658|CP2DP_PIG Vitamin D(3) 25-hydroxylase OS=Sus scrofa OX=9823 GN=CYP2D25 PE=1 SV=3	59.53	13334000	2	6	6	6	0	0	0	0	0	0	0	0	0	0	0	6	0	0	0	0	0	0	0	0	0	0	0	0	0	0	6	0	0	0	0	0	0	0	0	0	0	0
tr|F1RF33|F1RF33_PIG;tr|A0A287AB10|A0A287AB10_PIG	tr|F1RF33|F1RF33_PIG;tr|A0A287AB10|A0A287AB10_PIG	1;1	1;1	1;1	tr|F1RF33|F1RF33_PIG Uncharacterized protein OS=Sus scrofa OX=9823 GN=PLLP PE=4 SV=3;tr|A0A287AB10|A0A287AB10_PIG MARVEL domain-containing protein OS=Sus scrofa OX=9823 GN=PLLP PE=4 SV=1	6.963	13078000	2	1	1	1	0	0	0	1	0	0	0	0	0	0	0	0	0	0	0	0	0	0	1	0	0	0	0	0	0	0	0	0	0	0	0	0	0	1	0	0	0	0
sp|Q29554|ECHA_PIG	sp|Q29554|ECHA_PIG	12	12	12	sp|Q29554|ECHA_PIG Trifunctional enzyme subunit alpha, mitochondrial OS=Sus scrofa OX=9823 GN=HADHA PE=2 SV=1	188.24	13056000	1	12	12	12	0	0	0	0	0	0	0	0	12	0	0	0	0	0	0	0	0	0	0	0	0	0	0	12	0	0	0	0	0	0	0	0	0	0	0	0	0	0
tr|I3LHI7|I3LHI7_PIG	tr|I3LHI7|I3LHI7_PIG	1	1	1	tr|I3LHI7|I3LHI7_PIG Peptidase S1 domain-containing protein OS=Sus scrofa OX=9823 GN=LOC100621820 PE=3 SV=2	8.1282	12794000	1	1	1	1	1	1	1	1	1	1	1	1	1	1	0	0	1	1	1	1	1	1	1	1	1	1	1	1	1	0	0	1	1	1	1	1	1	1	1	1	1	1
tr|A0A287B9X9|A0A287B9X9_PIG;tr|A0A287A2V7|A0A287A2V7_PIG	tr|A0A287B9X9|A0A287B9X9_PIG;tr|A0A287A2V7|A0A287A2V7_PIG	4;4	4;4	2;2	tr|A0A287B9X9|A0A287B9X9_PIG Uncharacterized protein OS=Sus scrofa OX=9823 PE=4 SV=1;tr|A0A287A2V7|A0A287A2V7_PIG Uncharacterized protein OS=Sus scrofa OX=9823 PE=4 SV=1	48.682	12696000	2	4	4	2	0	0	0	0	0	0	0	0	0	0	2	4	0	0	0	0	0	0	0	0	0	0	0	0	0	2	4	0	0	0	0	0	0	0	0	0	0	0
tr|F1RQT1|F1RQT1_PIG	tr|F1RQT1|F1RQT1_PIG	10	10	10	tr|F1RQT1|F1RQT1_PIG Uncharacterized protein OS=Sus scrofa OX=9823 GN=NAALADL1 PE=1 SV=1	85.377	12631000	1	10	10	10	0	0	0	0	0	0	0	5	9	0	0	0	0	0	0	0	0	0	0	0	0	0	5	9	0	0	0	0	0	0	0	0	0	0	0	0	0	5
tr|F1SGC6|F1SGC6_PIG	tr|F1SGC6|F1SGC6_PIG	3	3	3	tr|F1SGC6|F1SGC6_PIG NADH dehydrogenase ubiquinone 1 beta subcomplex subunit 5, mitochondrial isoform 1 OS=Sus scrofa OX=9823 GN=NDUFB5 PE=1 SV=1	22.303	12494000	1	3	3	3	0	0	2	3	0	0	0	0	0	0	0	0	0	0	0	0	0	2	3	0	0	0	0	0	0	0	0	0	0	0	0	0	2	3	0	0	0	0
tr|A0A287BNH1|A0A287BNH1_PIG;tr|A0A287A3R5|A0A287A3R5_PIG	tr|A0A287BNH1|A0A287BNH1_PIG;tr|A0A287A3R5|A0A287A3R5_PIG	2;2	2;2	2;2	tr|A0A287BNH1|A0A287BNH1_PIG Uncharacterized protein OS=Sus scrofa OX=9823 GN=LOC100520228 PE=4 SV=1;tr|A0A287A3R5|A0A287A3R5_PIG Uncharacterized protein OS=Sus scrofa OX=9823 GN=SMIM1 PE=4 SV=1	27.097	12307000	2	2	2	2	0	0	0	0	2	0	0	0	0	0	0	0	0	0	0	0	0	0	0	2	0	0	0	0	0	0	0	0	0	0	0	0	0	0	2	0	0	0
tr|A0A287BBI5|A0A287BBI5_PIG;sp|P00355|G3P_PIG;tr|A0A286ZVK5|A0A286ZVK5_PIG;tr|A0A286ZQE4|A0A286ZQE4_PIG;tr|A0A287BG23|A0A287BG23_PIG;tr|F1RM74|F1RM74_PIG	tr|A0A287BBI5|A0A287BBI5_PIG;sp|P00355|G3P_PIG;tr|A0A286ZVK5|A0A286ZVK5_PIG;tr|A0A286ZQE4|A0A286ZQE4_PIG;tr|A0A287BG23|A0A287BG23_PIG	3;3;3;3;3;1	3;3;3;3;3;1	3;3;3;3;3;1	tr|A0A287BBI5|A0A287BBI5_PIG Glyceraldehyde-3-phosphate dehydrogenase OS=Sus scrofa OX=9823 GN=GAPDH PE=1 SV=1;sp|P00355|G3P_PIG Glyceraldehyde-3-phosphate dehydrogenase OS=Sus scrofa OX=9823 GN=GAPDH PE=1 SV=4;tr|A0A286ZVK5|A0A286ZVK5_PIG Glyceraldehyde-3	27.209	12115000	6	3	3	3	0	3	0	0	0	0	0	0	0	0	0	0	0	0	0	0	3	0	0	0	0	0	0	0	0	0	0	0	0	0	0	3	0	0	0	0	0	0
tr|A0A287A4D2|A0A287A4D2_PIG;tr|F1SJ46|F1SJ46_PIG;tr|A0A287AXL2|A0A287AXL2_PIG	tr|A0A287A4D2|A0A287A4D2_PIG;tr|F1SJ46|F1SJ46_PIG;tr|A0A287AXL2|A0A287AXL2_PIG	1;1;1	1;1;1	1;1;1	tr|A0A287A4D2|A0A287A4D2_PIG Secretory carrier-associated membrane protein OS=Sus scrofa OX=9823 GN=SCAMP2 PE=1 SV=1;tr|F1SJ46|F1SJ46_PIG Secretory carrier-associated membrane protein OS=Sus scrofa OX=9823 GN=SCAMP2 PE=1 SV=2;tr|A0A287AXL2|A0A287AXL2_PIG S	7.1178	12016000	3	1	1	1	0	1	1	1	0	0	0	0	1	0	0	0	0	0	0	0	1	1	1	0	0	0	0	1	0	0	0	0	0	0	0	1	1	1	0	0	0	0
sp|Q19KI0|RHCG_PIG;tr|F1SK21|F1SK21_PIG	sp|Q19KI0|RHCG_PIG;tr|F1SK21|F1SK21_PIG	2;2	2;2	2;2	sp|Q19KI0|RHCG_PIG Ammonium transporter Rh type C OS=Sus scrofa OX=9823 GN=RHCG PE=2 SV=1;tr|F1SK21|F1SK21_PIG Ammonium transporter Rh type C OS=Sus scrofa OX=9823 GN=RHCG PE=3 SV=3	12.822	11956000	2	2	2	2	0	0	0	0	0	0	0	2	1	0	0	1	2	0	0	0	0	0	0	0	0	0	2	1	0	0	1	2	0	0	0	0	0	0	0	0	0	2
tr|F1SI50|F1SI50_PIG	tr|F1SI50|F1SI50_PIG	1	1	1	tr|F1SI50|F1SI50_PIG Uncharacterized protein OS=Sus scrofa OX=9823 GN=NDUFB3 PE=1 SV=1	6.968	11831000	1	1	1	1	0	0	0	0	1	0	0	0	0	0	0	0	0	0	0	0	0	0	0	1	0	0	0	0	0	0	0	0	0	0	0	0	0	0	1	0	0	0
tr|B9TRW9|B9TRW9_PIG	tr|B9TRW9|B9TRW9_PIG	2	2	2	tr|B9TRW9|B9TRW9_PIG Guanine nucleotide-binding protein subunit gamma OS=Sus scrofa OX=9823 GN=GNG12 PE=2 SV=1	19.54	11687000	1	2	2	2	0	0	0	0	2	2	0	0	0	0	0	0	0	0	0	0	0	0	0	2	2	0	0	0	0	0	0	0	0	0	0	0	0	0	2	2	0	0
tr|I3L5K0|I3L5K0_PIG;tr|A0A287AWR7|A0A287AWR7_PIG;tr|F1SFA1|F1SFA1_PIG	tr|I3L5K0|I3L5K0_PIG;tr|A0A287AWR7|A0A287AWR7_PIG	3;3;1	3;3;1	3;3;1	tr|I3L5K0|I3L5K0_PIG Serum paraoxonase/arylesterase 1 OS=Sus scrofa OX=9823 GN=PON1 PE=1 SV=2;tr|A0A287AWR7|A0A287AWR7_PIG Uncharacterized protein OS=Sus scrofa OX=9823 GN=PON1 PE=1 SV=1	21.746	11567000	3	3	3	3	0	0	0	0	0	0	0	0	0	0	0	0	3	0	0	0	0	0	0	0	0	0	0	0	0	0	0	3	0	0	0	0	0	0	0	0	0	0
tr|Q06AS6|Q06AS6_PIG;tr|A0A287B697|A0A287B697_PIG	tr|Q06AS6|Q06AS6_PIG;tr|A0A287B697|A0A287B697_PIG	6;5	3;3	3;3	tr|Q06AS6|Q06AS6_PIG GBI2 OS=Sus scrofa OX=9823 GN=GNAI2 PE=1 SV=1;tr|A0A287B697|A0A287B697_PIG Uncharacterized protein OS=Sus scrofa OX=9823 GN=GNAI2 PE=1 SV=1	41.027	11486000	2	6	3	3	0	0	0	0	0	0	0	0	0	0	0	0	6	3	0	0	0	0	0	0	0	0	0	0	0	0	0	3	1	0	0	0	0	0	0	0	0	0
tr|K7GQD4|K7GQD4_PIG;tr|F2Z5M4|F2Z5M4_PIG	tr|K7GQD4|K7GQD4_PIG;tr|F2Z5M4|F2Z5M4_PIG	1;1	1;1	1;1	tr|K7GQD4|K7GQD4_PIG Protein S100 OS=Sus scrofa OX=9823 PE=3 SV=2;tr|F2Z5M4|F2Z5M4_PIG Protein S100 OS=Sus scrofa OX=9823 GN=S100A16 PE=1 SV=1	7.3736	11099000	2	1	1	1	0	1	0	0	0	0	0	0	0	0	0	0	0	0	0	0	1	0	0	0	0	0	0	0	0	0	0	0	0	0	0	1	0	0	0	0	0	0
tr|F2Z501|F2Z501_PIG	tr|F2Z501|F2Z501_PIG	4	4	4	tr|F2Z501|F2Z501_PIG GOLD domain-containing protein OS=Sus scrofa OX=9823 GN=TMED2 PE=1 SV=2	31.418	11060000	1	4	4	4	0	0	4	0	0	0	0	0	0	0	0	0	0	0	0	0	0	4	0	0	0	0	0	0	0	0	0	0	0	0	0	0	4	0	0	0	0	0
tr|I3LHT9|I3LHT9_PIG	tr|I3LHT9|I3LHT9_PIG	4	4	4	tr|I3LHT9|I3LHT9_PIG t-SNARE coiled-coil homology domain-containing protein OS=Sus scrofa OX=9823 GN=STX12 PE=1 SV=1	31.54	10942000	1	4	4	4	0	0	0	0	0	0	0	0	0	0	0	0	0	4	0	0	0	0	0	0	0	0	0	0	0	0	0	0	4	0	0	0	0	0	0	0	0	0
tr|K7GRD1|K7GRD1_PIG;tr|F1SDB3|F1SDB3_PIG	tr|K7GRD1|K7GRD1_PIG;tr|F1SDB3|F1SDB3_PIG	1;1	1;1	1;1	tr|K7GRD1|K7GRD1_PIG Protein kinase domain-containing protein OS=Sus scrofa OX=9823 GN=ULK2 PE=4 SV=2;tr|F1SDB3|F1SDB3_PIG Protein kinase domain-containing protein OS=Sus scrofa OX=9823 GN=ULK2 PE=4 SV=3	-2	10827000	2	1	1	1	0	0	0	0	0	0	0	0	0	0	0	1	0	0	0	0	0	0	0	0	0	0	0	0	0	0	1	0	0	0	0	0	0	0	0	0	0	0
tr|K7GKN3|K7GKN3_PIG;tr|K7GMZ8|K7GMZ8_PIG;tr|F1SKB1|F1SKB1_PIG;tr|K7GQB8|K7GQB8_PIG;CON__ENSEMBL:ENSBTAP00000031900	tr|K7GKN3|K7GKN3_PIG;tr|K7GMZ8|K7GMZ8_PIG;tr|F1SKB1|F1SKB1_PIG;tr|K7GQB8|K7GQB8_PIG	15;15;15;12;4	15;15;15;12;4	15;15;15;12;4	tr|K7GKN3|K7GKN3_PIG Uncharacterized protein OS=Sus scrofa OX=9823 GN=CP PE=1 SV=2;tr|K7GMZ8|K7GMZ8_PIG Ceruloplasmin OS=Sus scrofa OX=9823 GN=CP PE=1 SV=2;tr|F1SKB1|F1SKB1_PIG Uncharacterized protein OS=Sus scrofa OX=9823 GN=CP PE=1 SV=4;tr|K7GQB8|K7GQB8_	169.65	10824000	5	15	15	15	0	0	0	0	0	0	0	15	0	0	0	0	0	0	0	0	0	0	0	0	0	0	15	0	0	0	0	0	0	0	0	0	0	0	0	0	0	15
tr|A0A286ZSG3|A0A286ZSG3_PIG;tr|A0A287A2C3|A0A287A2C3_PIG;tr|F1SGS9|F1SGS9_PIG;sp|O62839|CATA_PIG	tr|A0A286ZSG3|A0A286ZSG3_PIG;tr|A0A287A2C3|A0A287A2C3_PIG;tr|F1SGS9|F1SGS9_PIG;sp|O62839|CATA_PIG	7;6;6;5	7;6;6;5	7;6;6;5	tr|A0A286ZSG3|A0A286ZSG3_PIG Catalase OS=Sus scrofa OX=9823 GN=CAT PE=1 SV=1;tr|A0A287A2C3|A0A287A2C3_PIG Catalase OS=Sus scrofa OX=9823 GN=CAT PE=1 SV=1;tr|F1SGS9|F1SGS9_PIG Catalase OS=Sus scrofa OX=9823 GN=CAT PE=1 SV=2;sp|O62839|CATA_PIG Catalase OS=Su	102.48	10394000	4	7	7	7	0	2	0	0	0	0	0	1	1	0	6	0	0	0	0	0	2	0	0	0	0	0	1	1	0	6	0	0	0	0	0	2	0	0	0	0	0	1
tr|F1SMG3|F1SMG3_PIG;tr|A0A286ZZS0|A0A286ZZS0_PIG;tr|A0A287BII8|A0A287BII8_PIG;tr|A0A286ZZT0|A0A286ZZT0_PIG	tr|F1SMG3|F1SMG3_PIG;tr|A0A286ZZS0|A0A286ZZS0_PIG;tr|A0A287BII8|A0A287BII8_PIG;tr|A0A286ZZT0|A0A286ZZT0_PIG	14;13;12;11	14;13;12;11	14;13;12;11	tr|F1SMG3|F1SMG3_PIG NAD(P) transhydrogenase, mitochondrial isoform X1 OS=Sus scrofa OX=9823 GN=NNT PE=1 SV=2;tr|A0A286ZZS0|A0A286ZZS0_PIG Uncharacterized protein OS=Sus scrofa OX=9823 GN=NNT PE=1 SV=1;tr|A0A287BII8|A0A287BII8_PIG Uncharacterized protein O	130.77	10304000	4	14	14	14	0	0	0	0	0	0	0	14	3	0	0	0	0	0	0	0	0	0	0	0	0	0	14	3	0	0	0	0	0	0	0	0	0	0	0	0	0	14
tr|F1SDN2|F1SDN2_PIG	tr|F1SDN2|F1SDN2_PIG	9	9	9	tr|F1SDN2|F1SDN2_PIG Trifunctional enzyme subunit beta, mitochondrial isoform X1 OS=Sus scrofa OX=9823 GN=HADHB PE=1 SV=2	56.766	10160000	1	9	9	9	0	0	0	0	0	0	0	0	0	0	0	9	0	0	0	0	0	0	0	0	0	0	0	0	0	0	9	0	0	0	0	0	0	0	0	0	0	0
tr|F1RYZ0|F1RYZ0_PIG;tr|A0A287B7U0|A0A287B7U0_PIG	tr|F1RYZ0|F1RYZ0_PIG;tr|A0A287B7U0|A0A287B7U0_PIG	2;1	2;1	2;1	tr|F1RYZ0|F1RYZ0_PIG 60S acidic ribosomal protein P2 OS=Sus scrofa OX=9823 GN=RPLP2 PE=1 SV=1;tr|A0A287B7U0|A0A287B7U0_PIG 60S acidic ribosomal protein P2 OS=Sus scrofa OX=9823 GN=RPLP2 PE=1 SV=1	19.449	10074000	2	2	2	2	0	0	0	2	0	0	0	0	0	0	0	0	0	0	0	0	0	0	2	0	0	0	0	0	0	0	0	0	0	0	0	0	0	2	0	0	0	0
sp|P22412|DPEP1_PIG	sp|P22412|DPEP1_PIG	15	1	1	sp|P22412|DPEP1_PIG Dipeptidase 1 OS=Sus scrofa OX=9823 GN=DPEP1 PE=1 SV=1	8.116	9902500	1	15	1	1	0	0	0	0	0	0	0	0	0	0	0	15	10	0	0	0	0	0	0	0	0	0	0	0	0	0	1	1	0	0	0	0	0	0	0	0	0	0
tr|F1SLR1|F1SLR1_PIG	tr|F1SLR1|F1SLR1_PIG	4	4	4	tr|F1SLR1|F1SLR1_PIG CHCH domain-containing protein OS=Sus scrofa OX=9823 GN=NDUFA8 PE=1 SV=3	28.705	9757900	1	4	4	4	0	0	4	0	0	0	0	0	0	0	0	0	0	0	0	0	0	4	0	0	0	0	0	0	0	0	0	0	0	0	0	0	4	0	0	0	0	0
tr|F1SB57|F1SB57_PIG;tr|I3LLX9|I3LLX9_PIG;tr|F1SB68|F1SB68_PIG	tr|F1SB57|F1SB57_PIG;tr|I3LLX9|I3LLX9_PIG;tr|F1SB68|F1SB68_PIG	5;5;5	5;5;5	5;5;5	tr|F1SB57|F1SB57_PIG Arm_2 domain-containing protein OS=Sus scrofa OX=9823 GN=ARMC10 PE=1 SV=2;tr|I3LLX9|I3LLX9_PIG Armadillo repeat-containing protein 10 isoform b OS=Sus scrofa OX=9823 GN=ARMC10 PE=1 SV=1;tr|F1SB68|F1SB68_PIG Arm_2 domain-containing prot	41.334	9726500	3	5	5	5	0	0	0	0	0	0	0	0	0	0	0	0	0	0	5	0	0	0	0	0	0	0	0	0	0	0	0	0	0	5	0	0	0	0	0	0	0	0
tr|F1RVN1|F1RVN1_PIG	tr|F1RVN1|F1RVN1_PIG	6	6	6	tr|F1RVN1|F1RVN1_PIG NADH dehydrogenase [ubiquinone] flavoprotein 1, mitochondrial OS=Sus scrofa OX=9823 GN=NDUFV1 PE=1 SV=1	49.485	9714500	1	6	6	6	0	0	0	0	0	0	0	0	0	0	0	6	0	0	0	0	0	0	0	0	0	0	0	0	0	0	6	0	0	0	0	0	0	0	0	0	0	0
tr|A0A287BI04|A0A287BI04_PIG;tr|F1S073|F1S073_PIG;sp|P19620|ANXA2_PIG;tr|A0A286ZJV6|A0A286ZJV6_PIG;tr|A0A287AC54|A0A287AC54_PIG	tr|A0A287BI04|A0A287BI04_PIG;tr|F1S073|F1S073_PIG;sp|P19620|ANXA2_PIG;tr|A0A286ZJV6|A0A286ZJV6_PIG	8;8;8;8;3	8;8;8;8;3	8;8;8;8;3	tr|A0A287BI04|A0A287BI04_PIG Annexin OS=Sus scrofa OX=9823 GN=ANXA2 PE=3 SV=1;tr|F1S073|F1S073_PIG Annexin OS=Sus scrofa OX=9823 GN=ANXA2 PE=1 SV=2;sp|P19620|ANXA2_PIG Annexin A2 OS=Sus scrofa OX=9823 GN=ANXA2 PE=1 SV=4;tr|A0A286ZJV6|A0A286ZJV6_PIG Annexin	124.11	9623200	5	8	8	8	0	8	0	0	0	0	0	0	0	0	0	0	0	0	0	0	8	0	0	0	0	0	0	0	0	0	0	0	0	0	0	8	0	0	0	0	0	0
tr|F1SPZ9|F1SPZ9_PIG;tr|K7GPW3|K7GPW3_PIG;tr|A0A287ALF2|A0A287ALF2_PIG	tr|F1SPZ9|F1SPZ9_PIG;tr|K7GPW3|K7GPW3_PIG;tr|A0A287ALF2|A0A287ALF2_PIG	2;2;1	2;2;1	2;2;1	tr|F1SPZ9|F1SPZ9_PIG MICOS complex subunit OS=Sus scrofa OX=9823 GN=APOO PE=1 SV=4;tr|K7GPW3|K7GPW3_PIG MICOS complex subunit OS=Sus scrofa OX=9823 GN=APOO PE=1 SV=1;tr|A0A287ALF2|A0A287ALF2_PIG Uncharacterized protein OS=Sus scrofa OX=9823 PE=4 SV=1	16.563	9543100	3	2	2	2	0	0	2	0	0	0	0	0	0	0	0	0	0	0	0	0	0	2	0	0	0	0	0	0	0	0	0	0	0	0	0	0	2	0	0	0	0	0
tr|F1SAF0|F1SAF0_PIG;sp|P09623|DLDH_PIG	tr|F1SAF0|F1SAF0_PIG;sp|P09623|DLDH_PIG	6;6	6;6	6;6	tr|F1SAF0|F1SAF0_PIG Dihydrolipoyl dehydrogenase OS=Sus scrofa OX=9823 GN=DLD PE=1 SV=1;sp|P09623|DLDH_PIG Dihydrolipoyl dehydrogenase, mitochondrial OS=Sus scrofa OX=9823 GN=DLD PE=1 SV=1	48.506	9513000	2	6	6	6	0	0	0	0	0	0	0	0	0	0	2	6	0	0	0	0	0	0	0	0	0	0	0	0	0	2	6	0	0	0	0	0	0	0	0	0	0	0
tr|I3L9X9|I3L9X9_PIG	tr|I3L9X9|I3L9X9_PIG	1	1	1	tr|I3L9X9|I3L9X9_PIG Uncharacterized protein OS=Sus scrofa OX=9823 GN=SLC46A1 PE=4 SV=2	9.9021	9402700	1	1	1	1	0	0	0	0	0	0	0	0	1	1	1	0	0	0	0	0	0	0	0	0	0	0	0	1	1	1	0	0	0	0	0	0	0	0	0	0	0	0
sp|Q9BDJ5|VNN1_PIG	sp|Q9BDJ5|VNN1_PIG	6	1	1	sp|Q9BDJ5|VNN1_PIG Pantetheinase OS=Sus scrofa OX=9823 GN=VNN1 PE=1 SV=1	7.6559	9380900	1	6	1	1	0	1	1	0	0	0	0	0	0	5	1	0	4	3	0	0	0	0	0	0	0	0	0	0	1	0	0	1	0	0	0	0	0	0	0	0	0	0
tr|A0A286ZTC4|A0A286ZTC4_PIG;tr|A0A287B5G0|A0A287B5G0_PIG;tr|A0A287AV26|A0A287AV26_PIG;tr|A0A287ALJ6|A0A287ALJ6_PIG;tr|A0A287A3T6|A0A287A3T6_PIG;tr|A0A287B3W7|A0A287B3W7_PIG;tr|F1S9H7|F1S9H7_PIG;tr|A0A287BH28|A0A287BH28_PIG	tr|A0A286ZTC4|A0A286ZTC4_PIG;tr|A0A287B5G0|A0A287B5G0_PIG;tr|A0A287AV26|A0A287AV26_PIG;tr|A0A287ALJ6|A0A287ALJ6_PIG;tr|A0A287A3T6|A0A287A3T6_PIG;tr|A0A287B3W7|A0A287B3W7_PIG;tr|F1S9H7|F1S9H7_PIG;tr|A0A287BH28|A0A287BH28_PIG	2;2;2;2;2;1;1;1	1;1;1;1;1;1;1;1	1;1;1;1;1;1;1;1	tr|A0A286ZTC4|A0A286ZTC4_PIG Ig-like domain-containing protein OS=Sus scrofa OX=9823 PE=4 SV=1;tr|A0A287B5G0|A0A287B5G0_PIG Ig-like domain-containing protein OS=Sus scrofa OX=9823 PE=4 SV=1;tr|A0A287AV26|A0A287AV26_PIG Ig-like domain-containing protein OS=	6.8556	9307700	8	2	1	1	0	2	2	0	0	0	0	0	0	0	0	0	0	0	0	0	1	1	0	0	0	0	0	0	0	0	0	0	0	0	0	1	1	0	0	0	0	0
tr|F1S389|F1S389_PIG	tr|F1S389|F1S389_PIG	2	2	2	tr|F1S389|F1S389_PIG Transmembrane emp24 domain-containing protein 6 OS=Sus scrofa OX=9823 GN=TMED6 PE=3 SV=1	12.115	9053800	1	2	2	2	0	0	0	0	0	0	0	0	0	0	0	0	0	0	2	0	0	0	0	0	0	0	0	0	0	0	0	0	0	2	0	0	0	0	0	0	0	0
tr|A0A287A9I6|A0A287A9I6_PIG;tr|I3LLW3|I3LLW3_PIG	tr|A0A287A9I6|A0A287A9I6_PIG;tr|I3LLW3|I3LLW3_PIG	7;6	7;6	7;6	tr|A0A287A9I6|A0A287A9I6_PIG POTRA domain-containing protein OS=Sus scrofa OX=9823 GN=SAMM50 PE=1 SV=1;tr|I3LLW3|I3LLW3_PIG Bac_surface_Ag domain-containing protein OS=Sus scrofa OX=9823 GN=SAMM50 PE=1 SV=2	46.841	9012600	2	7	7	7	0	0	0	0	0	0	0	0	0	0	1	7	0	0	0	0	0	0	0	0	0	0	0	0	0	1	7	0	0	0	0	0	0	0	0	0	0	0
tr|A5GFU7|A5GFU7_PIG;tr|K7GSD2|K7GSD2_PIG;tr|A5GFU0|A5GFU0_PIG;sp|P29797|GNAS_PIG;tr|A5GFT9|A5GFT9_PIG	tr|A5GFU7|A5GFU7_PIG;tr|K7GSD2|K7GSD2_PIG;tr|A5GFU0|A5GFU0_PIG;sp|P29797|GNAS_PIG;tr|A5GFT9|A5GFT9_PIG	6;6;6;5;5	5;5;5;4;5	5;5;5;4;5	tr|A5GFU7|A5GFU7_PIG GNAS complex locus OS=Sus scrofa OX=9823 GN=GNAS PE=1 SV=1;tr|K7GSD2|K7GSD2_PIG Guanine nucleotide-binding protein G(s) subunit alpha OS=Sus scrofa OX=9823 GN=GNAS PE=1 SV=1;tr|A5GFU0|A5GFU0_PIG GNAS complex locus OS=Sus scrofa OX=9823	51.771	8995400	5	6	5	5	0	0	0	0	0	0	0	0	0	0	0	0	6	1	0	0	0	0	0	0	0	0	0	0	0	0	0	5	0	0	0	0	0	0	0	0	0	0
sp|O79880|NU3M_PIG	sp|O79880|NU3M_PIG	1	1	1	sp|O79880|NU3M_PIG NADH-ubiquinone oxidoreductase chain 3 OS=Sus scrofa OX=9823 GN=MT-ND3 PE=1 SV=1	8.1454	8712300	1	1	1	1	0	0	0	0	1	0	0	0	0	0	0	0	0	0	0	0	0	0	0	1	0	0	0	0	0	0	0	0	0	0	0	0	0	0	1	0	0	0
tr|F1RUP6|F1RUP6_PIG;tr|A0A287ALM2|A0A287ALM2_PIG;tr|A0A287ALE1|A0A287ALE1_PIG;tr|A0A287B5I8|A0A287B5I8_PIG	tr|F1RUP6|F1RUP6_PIG;tr|A0A287ALM2|A0A287ALM2_PIG;tr|A0A287ALE1|A0A287ALE1_PIG;tr|A0A287B5I8|A0A287B5I8_PIG	7;7;7;6	7;7;7;6	7;7;7;6	tr|F1RUP6|F1RUP6_PIG Transket_pyr domain-containing protein OS=Sus scrofa OX=9823 GN=DHTKD1 PE=1 SV=3;tr|A0A287ALM2|A0A287ALM2_PIG Putative 2-oxoglutarate dehydrogenase E1 component DHKTD1, mitochondrial OS=Sus scrofa OX=9823 GN=DHTKD1 PE=1 SV=1;tr|A0A287A	61.345	8702900	4	7	7	7	0	0	0	0	0	0	0	0	7	0	0	0	0	0	0	0	0	0	0	0	0	0	0	7	0	0	0	0	0	0	0	0	0	0	0	0	0	0
tr|F1S322|F1S322_PIG	tr|F1S322|F1S322_PIG	1	1	1	tr|F1S322|F1S322_PIG OBG-type G domain-containing protein OS=Sus scrofa OX=9823 GN=GTPBP10 PE=4 SV=3	6.1846	8681000	1	1	1	1	0	0	0	0	1	0	0	0	0	0	0	0	0	0	0	0	0	0	0	1	0	0	0	0	0	0	0	0	0	0	0	0	0	0	1	0	0	0
tr|F1RRW5|F1RRW5_PIG;tr|F1RRW4|F1RRW4_PIG;tr|K7GRU7|K7GRU7_PIG	tr|F1RRW5|F1RRW5_PIG;tr|F1RRW4|F1RRW4_PIG;tr|K7GRU7|K7GRU7_PIG	16;11;10	16;11;10	16;11;10	tr|F1RRW5|F1RRW5_PIG Angiotensin-converting enzyme OS=Sus scrofa OX=9823 GN=ACE PE=1 SV=3;tr|F1RRW4|F1RRW4_PIG Angiotensin-converting enzyme OS=Sus scrofa OX=9823 GN=ACE PE=1 SV=2;tr|K7GRU7|K7GRU7_PIG Angiotensin-converting enzyme OS=Sus scrofa OX=9823 GN=	146.39	8592700	3	16	16	16	0	0	0	0	0	0	0	16	0	0	0	0	0	0	0	0	0	0	0	0	0	0	16	0	0	0	0	0	0	0	0	0	0	0	0	0	0	16
tr|A0A286ZUN9|A0A286ZUN9_PIG;tr|A0A286ZZC2|A0A286ZZC2_PIG;tr|A0A287BJQ2|A0A287BJQ2_PIG	tr|A0A286ZUN9|A0A286ZUN9_PIG;tr|A0A286ZZC2|A0A286ZZC2_PIG;tr|A0A287BJQ2|A0A287BJQ2_PIG	3;3;3	3;3;3	3;3;3	tr|A0A286ZUN9|A0A286ZUN9_PIG Uncharacterized protein OS=Sus scrofa OX=9823 GN=NDUFS8 PE=1 SV=1;tr|A0A286ZZC2|A0A286ZZC2_PIG Uncharacterized protein OS=Sus scrofa OX=9823 GN=NDUFS8 PE=1 SV=1;tr|A0A287BJQ2|A0A287BJQ2_PIG NADH dehydrogenase ubiquinone iron-su	37.591	8436400	3	3	3	3	0	0	3	0	0	0	0	0	0	0	0	0	0	0	0	0	0	3	0	0	0	0	0	0	0	0	0	0	0	0	0	0	3	0	0	0	0	0
tr|I3LDC3|I3LDC3_PIG	tr|I3LDC3|I3LDC3_PIG	4	4	4	tr|I3LDC3|I3LDC3_PIG Uncharacterized protein OS=Sus scrofa OX=9823 GN=NDUFB10 PE=1 SV=1	29.333	8356800	1	4	4	4	0	1	4	0	0	0	0	0	0	0	0	0	0	0	0	0	1	4	0	0	0	0	0	0	0	0	0	0	0	0	0	1	4	0	0	0	0	0
tr|I3LA65|I3LA65_PIG;sp|Q3BDI7|DSG1_PIG	tr|I3LA65|I3LA65_PIG;sp|Q3BDI7|DSG1_PIG	3;3	3;3	3;3	tr|I3LA65|I3LA65_PIG Desmoglein-1 OS=Sus scrofa OX=9823 GN=DSG1 PE=4 SV=1;sp|Q3BDI7|DSG1_PIG Desmoglein-1 OS=Sus scrofa OX=9823 GN=DSG1 PE=2 SV=1	43.336	8349400	2	3	3	3	0	3	0	0	0	0	0	0	0	0	0	0	0	0	0	0	3	0	0	0	0	0	0	0	0	0	0	0	0	0	0	3	0	0	0	0	0	0
tr|F2Z4Z8|F2Z4Z8_PIG	tr|F2Z4Z8|F2Z4Z8_PIG	8	3	1	tr|F2Z4Z8|F2Z4Z8_PIG WD_REPEATS_REGION domain-containing protein OS=Sus scrofa OX=9823 GN=GNB2 PE=1 SV=3	36.455	8323200	1	8	3	1	0	0	0	0	0	0	0	0	0	0	0	0	4	8	0	0	0	0	0	0	0	0	0	0	0	0	0	0	3	0	0	0	0	0	0	0	0	0
tr|A0A287BMU4|A0A287BMU4_PIG;tr|F2Z5P0|F2Z5P0_PIG	tr|A0A287BMU4|A0A287BMU4_PIG;tr|F2Z5P0|F2Z5P0_PIG	2;2	2;2	2;2	tr|A0A287BMU4|A0A287BMU4_PIG Protein transport protein Sec61 subunit beta OS=Sus scrofa OX=9823 GN=SEC61B PE=1 SV=1;tr|F2Z5P0|F2Z5P0_PIG Uncharacterized protein OS=Sus scrofa OX=9823 GN=SEC61B PE=1 SV=2	12.804	8316900	2	2	2	2	0	0	0	0	0	2	0	0	0	0	0	0	0	0	0	0	0	0	0	0	2	0	0	0	0	0	0	0	0	0	0	0	0	0	0	2	0	0
sp|Q9GL01|RPN2_PIG;tr|I3LRG0|I3LRG0_PIG;tr|I3LLF2|I3LLF2_PIG;tr|F1SEM2|F1SEM2_PIG	sp|Q9GL01|RPN2_PIG;tr|I3LRG0|I3LRG0_PIG;tr|I3LLF2|I3LLF2_PIG;tr|F1SEM2|F1SEM2_PIG	6;6;6;6	6;6;6;6	6;6;6;6	sp|Q9GL01|RPN2_PIG Dolichyl-diphosphooligosaccharide--protein glycosyltransferase subunit 2 OS=Sus scrofa OX=9823 GN=RPN2 PE=2 SV=1;tr|I3LRG0|I3LRG0_PIG Dolichyl-diphosphooligosaccharide--protein glycosyltransferase subunit 2 OS=Sus scrofa OX=9823 GN=RPN2	48.615	8293800	4	6	6	6	0	0	0	0	0	0	0	5	4	0	3	0	0	0	0	0	0	0	0	0	0	0	5	4	0	3	0	0	0	0	0	0	0	0	0	0	0	5
tr|F1S8X9|F1S8X9_PIG	tr|F1S8X9|F1S8X9_PIG	2	2	2	tr|F1S8X9|F1S8X9_PIG Uncharacterized protein OS=Sus scrofa OX=9823 GN=HOGA1 PE=1 SV=3	30.5	8283800	1	2	2	2	0	0	0	0	0	0	0	0	0	0	0	0	0	2	1	0	0	0	0	0	0	0	0	0	0	0	0	0	2	1	0	0	0	0	0	0	0	0
sp|Q28969|NOS3_PIG	sp|Q28969|NOS3_PIG	1	1	1	sp|Q28969|NOS3_PIG Nitric oxide synthase, endothelial OS=Sus scrofa OX=9823 GN=NOS3 PE=1 SV=4	6.6618	8103900	1	1	1	1	0	0	0	0	0	0	0	0	0	0	0	0	1	1	1	0	0	0	0	0	0	0	0	0	0	0	0	1	1	1	0	0	0	0	0	0	0	0
tr|A0A287AI87|A0A287AI87_PIG;tr|F2Z5G5|F2Z5G5_PIG;tr|F1STD5|F1STD5_PIG	tr|A0A287AI87|A0A287AI87_PIG;tr|F2Z5G5|F2Z5G5_PIG;tr|F1STD5|F1STD5_PIG	4;4;2	4;4;2	4;4;2	tr|A0A287AI87|A0A287AI87_PIG Alpha-centractin OS=Sus scrofa OX=9823 GN=ACTR1A PE=1 SV=1;tr|F2Z5G5|F2Z5G5_PIG Uncharacterized protein OS=Sus scrofa OX=9823 GN=ACTR1A PE=1 SV=1;tr|F1STD5|F1STD5_PIG Uncharacterized protein OS=Sus scrofa OX=9823 GN=ACTR1B PE=1	37.116	7814300	3	4	4	4	0	0	0	0	0	0	0	0	0	0	0	0	4	0	0	0	0	0	0	0	0	0	0	0	0	0	0	4	0	0	0	0	0	0	0	0	0	0
tr|A0A287AJW9|A0A287AJW9_PIG;tr|F1RNL6|F1RNL6_PIG	tr|A0A287AJW9|A0A287AJW9_PIG;tr|F1RNL6|F1RNL6_PIG	2;2	2;2	2;2	tr|A0A287AJW9|A0A287AJW9_PIG Uncharacterized protein OS=Sus scrofa OX=9823 GN=HVCN1 PE=4 SV=1;tr|F1RNL6|F1RNL6_PIG Voltage-gated hydrogen channel 1 isoform X2 OS=Sus scrofa OX=9823 GN=HVCN1 PE=4 SV=2	14.143	7792200	2	2	2	2	0	1	0	0	0	0	0	0	0	0	0	0	0	0	1	0	1	0	0	0	0	0	0	0	0	0	0	0	0	1	0	1	0	0	0	0	0	0
tr|F2Z5F2|F2Z5F2_PIG;tr|A0A287AGC0|A0A287AGC0_PIG;tr|F1RFW5|F1RFW5_PIG;tr|A0A286ZUS1|A0A286ZUS1_PIG;tr|F1S091|F1S091_PIG;tr|F1SA57|F1SA57_PIG;tr|F2Z5I8|F2Z5I8_PIG	tr|F2Z5F2|F2Z5F2_PIG	3;1;1;1;1;1;1	2;0;0;0;0;0;0	2;0;0;0;0;0;0	tr|F2Z5F2|F2Z5F2_PIG Uncharacterized protein OS=Sus scrofa OX=9823 GN=RAB10 PE=1 SV=1	42.873	7772900	7	3	2	2	0	2	3	0	0	0	0	0	0	0	0	0	0	0	0	0	1	2	0	0	0	0	0	0	0	0	0	0	0	0	0	1	2	0	0	0	0	0
tr|F1S4N2|F1S4N2_PIG	tr|F1S4N2|F1S4N2_PIG	5	5	5	tr|F1S4N2|F1S4N2_PIG NADH-cytochrome b5 reductase OS=Sus scrofa OX=9823 GN=CYB5R1 PE=1 SV=2	37.81	7662900	1	5	5	5	0	0	0	0	0	0	0	0	0	0	0	0	0	2	5	0	0	0	0	0	0	0	0	0	0	0	0	0	2	5	0	0	0	0	0	0	0	0
tr|F1SQP4|F1SQP4_PIG;tr|A0A286ZTC8|A0A286ZTC8_PIG	tr|F1SQP4|F1SQP4_PIG;tr|A0A286ZTC8|A0A286ZTC8_PIG	5;3	5;3	5;3	tr|F1SQP4|F1SQP4_PIG NADH dehydrogenase [ubiquinone] 1 alpha subcomplex subunit 12 OS=Sus scrofa OX=9823 GN=NDUFA12 PE=1 SV=2;tr|A0A286ZTC8|A0A286ZTC8_PIG NADH dehydrogenase [ubiquinone] 1 alpha subcomplex subunit 12 OS=Sus scrofa OX=9823 GN=NDUFA12 PE=1 S	66.394	7589500	2	5	5	5	0	0	5	0	0	0	0	0	0	0	0	0	0	0	0	0	0	5	0	0	0	0	0	0	0	0	0	0	0	0	0	0	5	0	0	0	0	0
tr|A0A287AHE5|A0A287AHE5_PIG;tr|F1RLH1|F1RLH1_PIG	tr|A0A287AHE5|A0A287AHE5_PIG;tr|F1RLH1|F1RLH1_PIG	8;8	8;8	8;8	tr|A0A287AHE5|A0A287AHE5_PIG Proline dehydrogenase OS=Sus scrofa OX=9823 GN=PRODH2 PE=3 SV=1;tr|F1RLH1|F1RLH1_PIG Proline dehydrogenase OS=Sus scrofa OX=9823 GN=PRODH2 PE=3 SV=1	54.718	7334100	2	8	8	8	0	0	0	0	0	0	0	0	0	0	0	8	0	0	0	0	0	0	0	0	0	0	0	0	0	0	8	0	0	0	0	0	0	0	0	0	0	0
tr|F1RYT3|F1RYT3_PIG	tr|F1RYT3|F1RYT3_PIG	6	6	6	tr|F1RYT3|F1RYT3_PIG Lysosome membrane protein 2 OS=Sus scrofa OX=9823 GN=SCARB2 PE=1 SV=1	114.35	7295700	1	6	6	6	0	0	0	0	0	0	0	0	6	0	0	0	0	0	0	0	0	0	0	0	0	0	0	6	0	0	0	0	0	0	0	0	0	0	0	0	0	0
tr|F1RLH7|F1RLH7_PIG;tr|A0A287A808|A0A287A808_PIG;tr|A0A287ART0|A0A287ART0_PIG;tr|A0A287AND7|A0A287AND7_PIG	tr|F1RLH7|F1RLH7_PIG;tr|A0A287A808|A0A287A808_PIG;tr|A0A287ART0|A0A287ART0_PIG;tr|A0A287AND7|A0A287AND7_PIG	2;2;1;1	2;2;1;1	2;2;1;1	tr|F1RLH7|F1RLH7_PIG Uncharacterized protein OS=Sus scrofa OX=9823 GN=COX6B PE=1 SV=3;tr|A0A287A808|A0A287A808_PIG Cytochrome c oxidase subunit OS=Sus scrofa OX=9823 GN=COX6B PE=1 SV=1;tr|A0A287ART0|A0A287ART0_PIG Uncharacterized protein OS=Sus scrofa OX=9	22.425	7251500	4	2	2	2	0	0	0	0	2	0	0	0	0	0	0	0	0	0	0	0	0	0	0	2	0	0	0	0	0	0	0	0	0	0	0	0	0	0	2	0	0	0
sp|Q04967|HSP76_PIG;sp|Q6S4N2|HS71B_PIG;tr|A0A287BQU9|A0A287BQU9_PIG;sp|P34930|HS71A_PIG	sp|Q04967|HSP76_PIG;sp|Q6S4N2|HS71B_PIG;tr|A0A287BQU9|A0A287BQU9_PIG	3;2;2;1	2;1;1;1	2;1;1;1	sp|Q04967|HSP76_PIG Heat shock 70 kDa protein 6 OS=Sus scrofa OX=9823 GN=HSPA6 PE=1 SV=1;sp|Q6S4N2|HS71B_PIG Heat shock 70 kDa protein 1B OS=Sus scrofa OX=9823 GN=HSPA1B PE=2 SV=1;tr|A0A287BQU9|A0A287BQU9_PIG Uncharacterized protein OS=Sus scrofa OX=9823 P	16.724	7184900	4	3	2	2	0	0	0	0	0	0	0	1	2	3	0	0	0	0	0	0	0	0	0	0	0	0	0	1	2	0	0	0	0	0	0	0	0	0	0	0	0	0
tr|I3LEI1|I3LEI1_PIG	tr|I3LEI1|I3LEI1_PIG	1	1	1	tr|I3LEI1|I3LEI1_PIG Leukotriene C4 synthase OS=Sus scrofa OX=9823 GN=LTC4S PE=1 SV=1	9.3032	7108300	1	1	1	1	0	0	0	0	1	0	0	0	0	0	0	0	0	0	0	0	0	0	0	1	0	0	0	0	0	0	0	0	0	0	0	0	0	0	1	0	0	0
tr|A0A287AVI6|A0A287AVI6_PIG	tr|A0A287AVI6|A0A287AVI6_PIG	2	2	2	tr|A0A287AVI6|A0A287AVI6_PIG GOLD domain-containing protein OS=Sus scrofa OX=9823 GN=LOC110262034 PE=3 SV=1	35.034	6940700	1	2	2	2	0	2	1	0	0	0	0	0	0	0	0	0	0	0	0	0	2	1	0	0	0	0	0	0	0	0	0	0	0	0	0	2	1	0	0	0	0	0
tr|A0A287AE88|A0A287AE88_PIG;tr|F1SL07|F1SL07_PIG	tr|A0A287AE88|A0A287AE88_PIG;tr|F1SL07|F1SL07_PIG	4;4	4;4	4;4	tr|A0A287AE88|A0A287AE88_PIG NmrA domain-containing protein OS=Sus scrofa OX=9823 GN=NDUFA9 PE=1 SV=1;tr|F1SL07|F1SL07_PIG NADH dehydrogenase ubiquinone 1 alpha subcomplex subunit 9, mitochondrial OS=Sus scrofa OX=9823 GN=NDUFA9 PE=1 SV=2	30.877	6702600	2	4	4	4	0	0	0	0	0	0	0	0	0	0	0	0	0	4	0	0	0	0	0	0	0	0	0	0	0	0	0	0	4	0	0	0	0	0	0	0	0	0
tr|F1SA62|F1SA62_PIG	tr|F1SA62|F1SA62_PIG	4	4	4	tr|F1SA62|F1SA62_PIG Uncharacterized protein OS=Sus scrofa OX=9823 GN=NDUFA7 PE=1 SV=2	27.72	6440900	1	4	4	4	0	0	0	4	0	0	0	0	0	0	0	0	0	0	0	0	0	0	4	0	0	0	0	0	0	0	0	0	0	0	0	0	0	4	0	0	0	0
tr|A0A287AU94|A0A287AU94_PIG;tr|F1RGR7|F1RGR7_PIG	tr|A0A287AU94|A0A287AU94_PIG;tr|F1RGR7|F1RGR7_PIG	1;1	1;1	1;1	tr|A0A287AU94|A0A287AU94_PIG Uncharacterized protein OS=Sus scrofa OX=9823 GN=KRTCAP2 PE=1 SV=1;tr|F1RGR7|F1RGR7_PIG Uncharacterized protein OS=Sus scrofa OX=9823 GN=KRTCAP2 PE=1 SV=2	9.5512	6358900	2	1	1	1	0	0	0	0	1	0	0	0	0	0	0	0	0	0	0	0	0	0	0	1	0	0	0	0	0	0	0	0	0	0	0	0	0	0	1	0	0	0
tr|A0A287BD05|A0A287BD05_PIG	tr|A0A287BD05|A0A287BD05_PIG	1	1	1	tr|A0A287BD05|A0A287BD05_PIG Uncharacterized protein OS=Sus scrofa OX=9823 PE=4 SV=1	8.5873	6303800	1	1	1	1	0	0	1	0	0	0	0	0	0	0	0	0	0	0	1	0	0	1	0	0	0	0	0	0	0	0	0	0	0	1	0	0	1	0	0	0	0	0
tr|F1SBU8|F1SBU8_PIG;sp|A1XQR7|MIC13_PIG	tr|F1SBU8|F1SBU8_PIG;sp|A1XQR7|MIC13_PIG	2;2	2;2	2;2	tr|F1SBU8|F1SBU8_PIG MICOS complex subunit MIC13 OS=Sus scrofa OX=9823 GN=MICOS13 PE=1 SV=1;sp|A1XQR7|MIC13_PIG MICOS complex subunit MIC13 OS=Sus scrofa OX=9823 GN=MICOS13 PE=3 SV=1	20.176	6287800	2	2	2	2	0	0	0	0	2	0	0	0	0	0	0	0	0	0	0	0	0	0	0	2	0	0	0	0	0	0	0	0	0	0	0	0	0	0	2	0	0	0
tr|A0A286ZPR8|A0A286ZPR8_PIG	tr|A0A286ZPR8|A0A286ZPR8_PIG	1	1	1	tr|A0A286ZPR8|A0A286ZPR8_PIG Cytochrome b-c1 complex subunit 7 OS=Sus scrofa OX=9823 GN=UQCRB PE=1 SV=1	7.0973	6205300	1	1	1	1	0	0	0	1	1	0	0	0	0	0	0	0	0	0	0	0	0	0	1	1	0	0	0	0	0	0	0	0	0	0	0	0	0	1	1	0	0	0
tr|A0A287A8T0|A0A287A8T0_PIG	tr|A0A287A8T0|A0A287A8T0_PIG	2	2	2	tr|A0A287A8T0|A0A287A8T0_PIG 60S ribosomal protein L7 OS=Sus scrofa OX=9823 GN=RPL7 PE=1 SV=1	21.561	6186500	1	2	2	2	0	0	0	0	0	0	0	0	0	0	0	0	0	0	2	0	0	0	0	0	0	0	0	0	0	0	0	0	0	2	0	0	0	0	0	0	0	0
tr|A0A286ZP69|A0A286ZP69_PIG;tr|F1SPG0|F1SPG0_PIG	tr|A0A286ZP69|A0A286ZP69_PIG;tr|F1SPG0|F1SPG0_PIG	5;4	5;4	5;4	tr|A0A286ZP69|A0A286ZP69_PIG Ras-related protein Rab-7a isoform X1 OS=Sus scrofa OX=9823 GN=RAB7A PE=1 SV=1;tr|F1SPG0|F1SPG0_PIG Uncharacterized protein OS=Sus scrofa OX=9823 GN=RAB7A PE=1 SV=3	34.183	6165800	2	5	5	5	0	0	5	0	0	0	0	0	0	0	0	0	0	0	0	0	0	5	0	0	0	0	0	0	0	0	0	0	0	0	0	0	5	0	0	0	0	0
tr|K7GK90|K7GK90_PIG	tr|K7GK90|K7GK90_PIG	2	2	2	tr|K7GK90|K7GK90_PIG Uncharacterized protein OS=Sus scrofa OX=9823 GN=SSR4 PE=1 SV=1	14.074	5984400	1	2	2	2	0	0	2	1	0	0	0	0	0	0	0	0	0	0	0	0	0	2	1	0	0	0	0	0	0	0	0	0	0	0	0	0	2	1	0	0	0	0
sp|P13618|ATP5J_PIG;tr|A0A287B441|A0A287B441_PIG	sp|P13618|ATP5J_PIG;tr|A0A287B441|A0A287B441_PIG	2;1	2;1	2;1	sp|P13618|ATP5J_PIG ATP synthase-coupling factor 6, mitochondrial OS=Sus scrofa OX=9823 GN=ATP5PF PE=1 SV=1;tr|A0A287B441|A0A287B441_PIG ATP synthase-coupling factor 6, mitochondrial OS=Sus scrofa OX=9823 GN=ATP5PF PE=3 SV=1	47.476	5957400	2	2	2	2	0	0	0	0	2	0	0	0	0	0	0	0	0	0	0	0	0	0	0	2	0	0	0	0	0	0	0	0	0	0	0	0	0	0	2	0	0	0
tr|I3LGI8|I3LGI8_PIG;sp|Q29041|FCN2_PIG;sp|Q29042|FCN1_PIG;tr|A0A287APU2|A0A287APU2_PIG;tr|A0A287AS68|A0A287AS68_PIG	tr|I3LGI8|I3LGI8_PIG;sp|Q29041|FCN2_PIG;sp|Q29042|FCN1_PIG;tr|A0A287APU2|A0A287APU2_PIG;tr|A0A287AS68|A0A287AS68_PIG	2;1;1;1;1	2;1;1;1;1	2;1;1;1;1	tr|I3LGI8|I3LGI8_PIG Ficolin-2 OS=Sus scrofa OX=9823 GN=FCN2 PE=1 SV=2;sp|Q29041|FCN2_PIG Ficolin-2 OS=Sus scrofa OX=9823 GN=FCN2 PE=1 SV=1;sp|Q29042|FCN1_PIG Ficolin-1 OS=Sus scrofa OX=9823 GN=FCN1 PE=1 SV=1;tr|A0A287APU2|A0A287APU2_PIG Ficolin-1 OS=Sus s	25.884	5939300	5	2	2	2	0	0	0	0	0	0	0	0	0	0	0	0	2	0	0	0	0	0	0	0	0	0	0	0	0	0	0	2	0	0	0	0	0	0	0	0	0	0
tr|F1S031|F1S031_PIG	tr|F1S031|F1S031_PIG	1	1	1	tr|F1S031|F1S031_PIG NADH dehydrogenase [ubiquinone] iron-sulfur protein 6, mitochondrial OS=Sus scrofa OX=9823 GN=NDUFS6 PE=1 SV=1	13.367	5890500	1	1	1	1	0	0	0	0	1	0	0	0	0	0	0	0	0	0	0	0	0	0	0	1	0	0	0	0	0	0	0	0	0	0	0	0	0	0	1	0	0	0
tr|F1SQX8|F1SQX8_PIG	tr|F1SQX8|F1SQX8_PIG	3	3	3	tr|F1SQX8|F1SQX8_PIG D-beta-hydroxybutyrate dehydrogenase, mitochondrial OS=Sus scrofa OX=9823 GN=BDH1 PE=1 SV=3	48.038	5889800	1	3	3	3	0	0	0	0	0	0	0	0	0	0	0	0	0	0	3	0	0	0	0	0	0	0	0	0	0	0	0	0	0	3	0	0	0	0	0	0	0	0
tr|A0A287A853|A0A287A853_PIG;tr|A0A287BC83|A0A287BC83_PIG	tr|A0A287A853|A0A287A853_PIG;tr|A0A287BC83|A0A287BC83_PIG	4;3	3;2	3;2	tr|A0A287A853|A0A287A853_PIG Uncharacterized protein OS=Sus scrofa OX=9823 GN=GNA13 PE=1 SV=1;tr|A0A287BC83|A0A287BC83_PIG Uncharacterized protein OS=Sus scrofa OX=9823 GN=GNA13 PE=1 SV=1	43.404	5882400	2	4	3	3	0	0	0	0	0	0	0	0	0	0	0	0	4	1	0	0	0	0	0	0	0	0	0	0	0	0	0	3	0	0	0	0	0	0	0	0	0	0
tr|A0A286ZXK4|A0A286ZXK4_PIG;tr|A0A287BB42|A0A287BB42_PIG	tr|A0A286ZXK4|A0A286ZXK4_PIG;tr|A0A287BB42|A0A287BB42_PIG	2;2	2;2	2;2	tr|A0A286ZXK4|A0A286ZXK4_PIG Uncharacterized protein OS=Sus scrofa OX=9823 GN=HSD17B2 PE=1 SV=1;tr|A0A287BB42|A0A287BB42_PIG Estradiol 17-beta-dehydrogenase 2 OS=Sus scrofa OX=9823 GN=HSD17B2 PE=1 SV=1	14.644	5874900	2	2	2	2	0	0	0	0	0	0	0	0	0	0	0	0	0	2	0	0	0	0	0	0	0	0	0	0	0	0	0	0	2	0	0	0	0	0	0	0	0	0
tr|F1RRD9|F1RRD9_PIG	tr|F1RRD9|F1RRD9_PIG	1	1	1	tr|F1RRD9|F1RRD9_PIG MARVEL domain-containing protein OS=Sus scrofa OX=9823 GN=CMTM7 PE=4 SV=3	6.2642	5806000	1	1	1	1	0	0	1	1	0	0	0	0	0	0	0	0	0	0	0	0	0	1	1	0	0	0	0	0	0	0	0	0	0	0	0	0	1	1	0	0	0	0
tr|A0A287AI52|A0A287AI52_PIG	tr|A0A287AI52|A0A287AI52_PIG	1	1	1	tr|A0A287AI52|A0A287AI52_PIG Uncharacterized protein OS=Sus scrofa OX=9823 GN=LEPROTL1 PE=4 SV=1	9.1795	5800000	1	1	1	1	0	0	1	0	1	0	0	0	0	0	0	0	0	0	0	0	0	1	0	1	0	0	0	0	0	0	0	0	0	0	0	0	1	0	1	0	0	0
tr|F1RW75|F1RW75_PIG;tr|A0A287AA14|A0A287AA14_PIG	tr|F1RW75|F1RW75_PIG;tr|A0A287AA14|A0A287AA14_PIG	28;27	28;27	28;27	tr|F1RW75|F1RW75_PIG SH3 domain-containing protein OS=Sus scrofa OX=9823 GN=DSP PE=1 SV=3;tr|A0A287AA14|A0A287AA14_PIG SH3 domain-containing protein OS=Sus scrofa OX=9823 GN=DSP PE=1 SV=1	323.31	5657900	2	28	28	28	0	27	0	0	0	0	0	1	0	0	0	0	0	0	0	0	27	0	0	0	0	0	1	0	0	0	0	0	0	0	0	27	0	0	0	0	0	1
tr|Q2EN77|Q2EN77_PIG	tr|Q2EN77|Q2EN77_PIG	2	2	2	tr|Q2EN77|Q2EN77_PIG Microsomal glutathione S-transferase 3 OS=Sus scrofa OX=9823 GN=MGST3 PE=1 SV=1	17.217	5645500	1	2	2	2	0	0	1	2	0	0	0	0	0	0	0	0	0	0	0	0	0	1	2	0	0	0	0	0	0	0	0	0	0	0	0	0	1	2	0	0	0	0
tr|I3LJF3|I3LJF3_PIG;tr|A0A286ZVV8|A0A286ZVV8_PIG;tr|A0A286ZZR2|A0A286ZZR2_PIG;tr|F1RPX5|F1RPX5_PIG;tr|A0A286ZYX3|A0A286ZYX3_PIG	tr|I3LJF3|I3LJF3_PIG;tr|A0A286ZVV8|A0A286ZVV8_PIG;tr|A0A286ZZR2|A0A286ZZR2_PIG;tr|F1RPX5|F1RPX5_PIG;tr|A0A286ZYX3|A0A286ZYX3_PIG	2;1;1;1;1	2;1;1;1;1	2;1;1;1;1	tr|I3LJF3|I3LJF3_PIG MFS domain-containing protein OS=Sus scrofa OX=9823 GN=LOC100737764 PE=4 SV=2;tr|A0A286ZVV8|A0A286ZVV8_PIG Uncharacterized protein OS=Sus scrofa OX=9823 GN=LOC100513779 PE=4 SV=1;tr|A0A286ZZR2|A0A286ZZR2_PIG MFS domain-containing prote	13.628	5630200	5	2	2	2	0	0	0	0	0	0	0	2	1	0	0	0	0	0	0	0	0	0	0	0	0	0	2	1	0	0	0	0	0	0	0	0	0	0	0	0	0	2
tr|F1RK24|F1RK24_PIG;tr|A0A287BFB2|A0A287BFB2_PIG	tr|F1RK24|F1RK24_PIG;tr|A0A287BFB2|A0A287BFB2_PIG	5;4	5;4	5;4	tr|F1RK24|F1RK24_PIG SPRY domain-containing protein 7 isoform 1 OS=Sus scrofa OX=9823 GN=SPRYD7 PE=1 SV=1;tr|A0A287BFB2|A0A287BFB2_PIG SPRY domain-containing protein OS=Sus scrofa OX=9823 GN=SPRYD7 PE=1 SV=1	54.35	5623500	2	5	5	5	0	0	5	0	0	0	0	0	0	0	0	0	0	0	0	0	0	5	0	0	0	0	0	0	0	0	0	0	0	0	0	0	5	0	0	0	0	0
tr|F1RPX6|F1RPX6_PIG;tr|I3LPA0|I3LPA0_PIG;tr|A0A287AXB5|A0A287AXB5_PIG;tr|A0A287ADH3|A0A287ADH3_PIG;tr|A0A287ALC8|A0A287ALC8_PIG	tr|F1RPX6|F1RPX6_PIG;tr|I3LPA0|I3LPA0_PIG;tr|A0A287AXB5|A0A287AXB5_PIG	3;3;2;1;1	3;3;2;1;1	3;3;2;1;1	tr|F1RPX6|F1RPX6_PIG MFS domain-containing protein OS=Sus scrofa OX=9823 GN=LOC102164585 PE=4 SV=3;tr|I3LPA0|I3LPA0_PIG MFS domain-containing protein OS=Sus scrofa OX=9823 GN=LOC102164585 PE=4 SV=2;tr|A0A287AXB5|A0A287AXB5_PIG MFS domain-containing protein	23.653	5605000	5	3	3	3	0	0	2	0	0	0	0	1	2	0	0	0	0	0	0	0	0	2	0	0	0	0	1	2	0	0	0	0	0	0	0	0	2	0	0	0	0	1
tr|A0A2C9F392|A0A2C9F392_PIG;sp|P79384|PCCB_PIG	tr|A0A2C9F392|A0A2C9F392_PIG;sp|P79384|PCCB_PIG	4;4	4;4	4;4	tr|A0A2C9F392|A0A2C9F392_PIG Propionyl-CoA carboxylase beta chain, mitochondrial OS=Sus scrofa OX=9823 GN=PCCB PE=1 SV=1;sp|P79384|PCCB_PIG Propionyl-CoA carboxylase beta chain, mitochondrial OS=Sus scrofa OX=9823 GN=PCCB PE=1 SV=1	25.781	5582700	2	4	4	4	0	0	0	0	0	0	0	0	0	0	4	0	0	0	0	0	0	0	0	0	0	0	0	0	0	4	0	0	0	0	0	0	0	0	0	0	0	0
tr|Q6IM70|Q6IM70_PIG;tr|A0A287AIT2|A0A287AIT2_PIG;tr|A0A286ZT48|A0A286ZT48_PIG;tr|F1SQK1|F1SQK1_PIG;tr|A0A287B5Q4|A0A287B5Q4_PIG	tr|Q6IM70|Q6IM70_PIG;tr|A0A287AIT2|A0A287AIT2_PIG;tr|A0A286ZT48|A0A286ZT48_PIG;tr|F1SQK1|F1SQK1_PIG;tr|A0A287B5Q4|A0A287B5Q4_PIG	2;2;2;2;2	2;2;2;2;2	2;2;2;2;2	tr|Q6IM70|Q6IM70_PIG Reticulon OS=Sus scrofa OX=9823 GN=RTN4 PE=1 SV=1;tr|A0A287AIT2|A0A287AIT2_PIG Reticulon OS=Sus scrofa OX=9823 GN=RTN4 PE=1 SV=1;tr|A0A286ZT48|A0A286ZT48_PIG Reticulon OS=Sus scrofa OX=9823 GN=RTN4 PE=1 SV=1;tr|F1SQK1|F1SQK1_PIG Reticu	41.473	5519300	5	2	2	2	0	0	1	2	0	0	0	0	0	0	0	0	0	0	0	0	0	1	2	0	0	0	0	0	0	0	0	0	0	0	0	0	1	2	0	0	0	0
sp|Q2PKF4|GNAQ_PIG;tr|F1RLT6|F1RLT6_PIG;tr|A0A287AJD5|A0A287AJD5_PIG	sp|Q2PKF4|GNAQ_PIG	10;1;1	5;0;0	5;0;0	sp|Q2PKF4|GNAQ_PIG Guanine nucleotide-binding protein G(q) subunit alpha OS=Sus scrofa OX=9823 GN=GNAQ PE=2 SV=3	57.007	5505600	3	10	5	5	0	0	0	0	0	0	0	0	0	0	0	0	10	1	0	0	0	0	0	0	0	0	0	0	0	0	0	5	0	0	0	0	0	0	0	0	0	0
tr|A0A287AZ82|A0A287AZ82_PIG;tr|F1SGG2|F1SGG2_PIG;tr|A0A287ARG4|A0A287ARG4_PIG;tr|A0A287A784|A0A287A784_PIG;tr|A0A287A8E9|A0A287A8E9_PIG;CON__Q3KNV1;CON__P08729	tr|A0A287AZ82|A0A287AZ82_PIG;tr|F1SGG2|F1SGG2_PIG;tr|A0A287ARG4|A0A287ARG4_PIG;tr|A0A287A784|A0A287A784_PIG;tr|A0A287A8E9|A0A287A8E9_PIG	10;10;10;10;9;2;2	6;6;6;6;5;1;1	3;3;3;3;2;1;1	tr|A0A287AZ82|A0A287AZ82_PIG IF rod domain-containing protein OS=Sus scrofa OX=9823 GN=KRT8 PE=1 SV=1;tr|F1SGG2|F1SGG2_PIG IF rod domain-containing protein OS=Sus scrofa OX=9823 GN=KRT8 PE=1 SV=2;tr|A0A287ARG4|A0A287ARG4_PIG Keratin, type II cytoskeletal 8	40.179	5448800	7	10	6	3	0	2	0	0	0	0	0	3	0	1	0	0	6	0	0	0	0	0	0	0	0	0	0	0	0	0	0	6	0	0	0	0	0	0	0	0	0	0
tr|F1S5M0|F1S5M0_PIG	tr|F1S5M0|F1S5M0_PIG	15	1	1	tr|F1S5M0|F1S5M0_PIG Uncharacterized protein OS=Sus scrofa OX=9823 GN=ATP6V1E2 PE=3 SV=1	6.8192	5423600	1	15	1	1	0	6	2	1	1	0	0	1	3	0	2	2	4	6	15	0	0	0	0	0	0	0	0	0	0	0	0	0	0	1	0	0	0	0	0	0	0	0
tr|A0A287B4K6|A0A287B4K6_PIG;tr|F2Z5C7|F2Z5C7_PIG;tr|I3LN32|I3LN32_PIG	tr|A0A287B4K6|A0A287B4K6_PIG;tr|F2Z5C7|F2Z5C7_PIG;tr|I3LN32|I3LN32_PIG	3;3;2	3;3;2	3;3;2	tr|A0A287B4K6|A0A287B4K6_PIG 40S ribosomal protein S3a OS=Sus scrofa OX=9823 GN=RPS3A PE=1 SV=1;tr|F2Z5C7|F2Z5C7_PIG 40S ribosomal protein S3a OS=Sus scrofa OX=9823 GN=RPS3A PE=1 SV=1;tr|I3LN32|I3LN32_PIG 40S ribosomal protein S3a OS=Sus scrofa OX=9823 GN=	22.299	5406100	3	3	3	3	0	1	0	0	0	0	0	0	0	0	0	0	0	1	3	0	1	0	0	0	0	0	0	0	0	0	0	0	1	3	0	1	0	0	0	0	0	0
tr|A0A287BJU0|A0A287BJU0_PIG;tr|A0A287BJL0|A0A287BJL0_PIG;tr|F1RUQ0|F1RUQ0_PIG;tr|A0A287B5V2|A0A287B5V2_PIG	tr|A0A287BJU0|A0A287BJU0_PIG;tr|A0A287BJL0|A0A287BJL0_PIG;tr|F1RUQ0|F1RUQ0_PIG;tr|A0A287B5V2|A0A287B5V2_PIG	1;1;1;1	1;1;1;1	1;1;1;1	tr|A0A287BJU0|A0A287BJU0_PIG Uncharacterized protein OS=Sus scrofa OX=9823 GN=JCHAIN PE=1 SV=1;tr|A0A287BJL0|A0A287BJL0_PIG Uncharacterized protein OS=Sus scrofa OX=9823 GN=JCHAIN PE=1 SV=1;tr|F1RUQ0|F1RUQ0_PIG Uncharacterized protein OS=Sus scrofa OX=9823	6.2808	5199500	4	1	1	1	0	0	1	0	0	0	0	0	0	0	0	0	0	0	0	0	0	1	0	0	0	0	0	0	0	0	0	0	0	0	0	0	1	0	0	0	0	0
tr|I3LC07|I3LC07_PIG	tr|I3LC07|I3LC07_PIG	3	3	3	tr|I3LC07|I3LC07_PIG Uncharacterized protein OS=Sus scrofa OX=9823 GN=RAB18 PE=1 SV=1	19.489	5150500	1	3	3	3	0	0	3	0	0	0	0	0	0	0	0	0	0	0	0	0	0	3	0	0	0	0	0	0	0	0	0	0	0	0	0	0	3	0	0	0	0	0
tr|A0A287BN15|A0A287BN15_PIG;tr|A0A287BF12|A0A287BF12_PIG	tr|A0A287BN15|A0A287BN15_PIG;tr|A0A287BF12|A0A287BF12_PIG	11;9	3;3	0;0	tr|A0A287BN15|A0A287BN15_PIG IF rod domain-containing protein OS=Sus scrofa OX=9823 GN=KRT14 PE=1 SV=1;tr|A0A287BF12|A0A287BF12_PIG IF rod domain-containing protein OS=Sus scrofa OX=9823 GN=KRT14 PE=1 SV=1	33.542	5042400	2	11	3	0	2	8	1	1	1	1	1	3	1	3	1	1	3	5	1	0	0	0	0	0	0	0	0	0	0	0	0	1	2	0	0	0	0	0	0	0	0	0
tr|F1RLJ4|F1RLJ4_PIG	tr|F1RLJ4|F1RLJ4_PIG	2	2	2	tr|F1RLJ4|F1RLJ4_PIG Secretory carrier-associated membrane protein OS=Sus scrofa OX=9823 GN=SCAMP3 PE=1 SV=2	17.549	4967900	1	2	2	2	0	0	2	0	0	0	0	0	0	0	0	0	0	0	0	0	0	2	0	0	0	0	0	0	0	0	0	0	0	0	0	0	2	0	0	0	0	0
tr|A0A287BF56|A0A287BF56_PIG;tr|A0A287AA21|A0A287AA21_PIG	tr|A0A287BF56|A0A287BF56_PIG;tr|A0A287AA21|A0A287AA21_PIG	2;2	2;2	2;2	tr|A0A287BF56|A0A287BF56_PIG Uncharacterized protein OS=Sus scrofa OX=9823 GN=ECHS1 PE=1 SV=1;tr|A0A287AA21|A0A287AA21_PIG Enoyl-CoA hydratase, mitochondrial OS=Sus scrofa OX=9823 GN=ECHS1 PE=1 SV=1	86.754	4934400	2	2	2	2	0	1	0	0	0	0	0	0	1	0	0	0	0	0	2	0	1	0	0	0	0	0	0	1	0	0	0	0	0	2	0	1	0	0	0	0	0	0
tr|F1RI18|F1RI18_PIG	tr|F1RI18|F1RI18_PIG	3	3	3	tr|F1RI18|F1RI18_PIG Uncharacterized protein OS=Sus scrofa OX=9823 GN=UQCRQ PE=1 SV=1	21.506	4906300	1	3	3	3	0	0	0	0	3	0	0	0	0	0	0	0	0	0	0	0	0	0	0	3	0	0	0	0	0	0	0	0	0	0	0	0	0	0	3	0	0	0
tr|F1SIH8|F1SIH8_PIG;tr|A0A286ZUM8|A0A286ZUM8_PIG;sp|P03974|TERA_PIG;tr|A0A286ZSB5|A0A286ZSB5_PIG	tr|F1SIH8|F1SIH8_PIG;tr|A0A286ZUM8|A0A286ZUM8_PIG;sp|P03974|TERA_PIG;tr|A0A286ZSB5|A0A286ZSB5_PIG	10;10;9;8	10;10;9;8	10;10;9;8	tr|F1SIH8|F1SIH8_PIG Transitional endoplasmic reticulum ATPase OS=Sus scrofa OX=9823 GN=VCP PE=1 SV=3;tr|A0A286ZUM8|A0A286ZUM8_PIG Transitional endoplasmic reticulum ATPase OS=Sus scrofa OX=9823 GN=VCP PE=1 SV=1;sp|P03974|TERA_PIG Transitional endoplasmic	101.25	4904500	4	10	10	10	0	0	0	0	0	0	0	0	10	0	0	0	0	0	0	0	0	0	0	0	0	0	0	10	0	0	0	0	0	0	0	0	0	0	0	0	0	0
tr|I3LRT0|I3LRT0_PIG	tr|I3LRT0|I3LRT0_PIG	3	3	3	tr|I3LRT0|I3LRT0_PIG Uncharacterized protein OS=Sus scrofa OX=9823 GN=AGTRAP PE=4 SV=1	19.515	4781900	1	3	3	3	0	0	0	3	0	0	0	0	0	0	0	0	0	0	0	0	0	0	3	0	0	0	0	0	0	0	0	0	0	0	0	0	0	3	0	0	0	0
tr|A0A287ADW0|A0A287ADW0_PIG;tr|F1SJF9|F1SJF9_PIG	tr|A0A287ADW0|A0A287ADW0_PIG;tr|F1SJF9|F1SJF9_PIG	3;3	3;3	3;3	tr|A0A287ADW0|A0A287ADW0_PIG ILEI domain-containing protein OS=Sus scrofa OX=9823 GN=FAM3C PE=1 SV=1;tr|F1SJF9|F1SJF9_PIG Protein FAM3C OS=Sus scrofa OX=9823 GN=FAM3C PE=1 SV=1	25.175	4750500	2	3	3	3	0	3	0	0	0	0	0	0	0	0	0	0	0	0	0	0	3	0	0	0	0	0	0	0	0	0	0	0	0	0	0	3	0	0	0	0	0	0
tr|F1SIS9|F1SIS9_PIG	tr|F1SIS9|F1SIS9_PIG	4	4	4	tr|F1SIS9|F1SIS9_PIG NADH dehydrogenase [ubiquinone] 1 alpha subcomplex subunit 10, mitochondrial OS=Sus scrofa OX=9823 GN=NDUFA10 PE=1 SV=1	27.547	4739200	1	4	4	4	0	0	0	0	0	0	0	0	0	0	0	0	4	1	0	0	0	0	0	0	0	0	0	0	0	0	0	4	1	0	0	0	0	0	0	0	0	0
tr|A0A287AGN2|A0A287AGN2_PIG	tr|A0A287AGN2|A0A287AGN2_PIG	2	2	2	tr|A0A287AGN2|A0A287AGN2_PIG Uncharacterized protein OS=Sus scrofa OX=9823 GN=CCDC60 PE=1 SV=1	17.039	4665900	1	2	2	2	0	0	0	1	1	0	0	0	0	0	0	0	0	0	0	0	0	0	1	1	0	0	0	0	0	0	0	0	0	0	0	0	0	1	1	0	0	0
tr|I3LGM4|I3LGM4_PIG	tr|I3LGM4|I3LGM4_PIG	1	1	1	tr|I3LGM4|I3LGM4_PIG NADH dehydrogenase ubiquinone 1 alpha subcomplex subunit 11 OS=Sus scrofa OX=9823 GN=NDUFA11 PE=1 SV=1	7.2148	4571300	1	1	1	1	0	0	0	0	1	0	0	0	0	0	0	0	0	0	0	0	0	0	0	1	0	0	0	0	0	0	0	0	0	0	0	0	0	0	1	0	0	0
tr|A0A287AHT5|A0A287AHT5_PIG;tr|F2Z5G9|F2Z5G9_PIG	tr|A0A287AHT5|A0A287AHT5_PIG;tr|F2Z5G9|F2Z5G9_PIG	1;1	1;1	1;1	tr|A0A287AHT5|A0A287AHT5_PIG Small nuclear ribonucleoprotein Sm D1 OS=Sus scrofa OX=9823 GN=SNRPD1 PE=1 SV=1;tr|F2Z5G9|F2Z5G9_PIG Small nuclear ribonucleoprotein Sm D1 OS=Sus scrofa OX=9823 GN=SNRPD1 PE=1 SV=1	7.072	4521300	2	1	1	1	0	0	0	1	0	0	0	0	0	0	0	0	0	0	0	0	0	0	1	0	0	0	0	0	0	0	0	0	0	0	0	0	0	1	0	0	0	0
tr|I3LS16|I3LS16_PIG;tr|F1RGE3|F1RGE3_PIG	tr|I3LS16|I3LS16_PIG;tr|F1RGE3|F1RGE3_PIG	1;1	1;1	1;1	tr|I3LS16|I3LS16_PIG NADH dehydrogenase [ubiquinone] 1 alpha subcomplex subunit 2 OS=Sus scrofa OX=9823 GN=LOC106507363 PE=4 SV=1;tr|F1RGE3|F1RGE3_PIG NADH dehydrogenase [ubiquinone] 1 alpha subcomplex subunit 2 OS=Sus scrofa OX=9823 GN=NDUFA2 PE=1 SV=1	9.2798	4518500	2	1	1	1	0	0	0	0	1	0	0	0	0	0	0	0	0	0	0	0	0	0	0	1	0	0	0	0	0	0	0	0	0	0	0	0	0	0	1	0	0	0
tr|A0A287BKR3|A0A287BKR3_PIG;tr|F2Z5F5|F2Z5F5_PIG;tr|A0A287A2L1|A0A287A2L1_PIG	tr|A0A287BKR3|A0A287BKR3_PIG;tr|F2Z5F5|F2Z5F5_PIG;tr|A0A287A2L1|A0A287A2L1_PIG	2;2;1	2;2;1	2;2;1	tr|A0A287BKR3|A0A287BKR3_PIG Uncharacterized protein OS=Sus scrofa OX=9823 PE=4 SV=1;tr|F2Z5F5|F2Z5F5_PIG 40S ribosomal protein S8 OS=Sus scrofa OX=9823 GN=RPS8 PE=1 SV=3;tr|A0A287A2L1|A0A287A2L1_PIG Uncharacterized protein OS=Sus scrofa OX=9823 PE=4 SV=1	17.415	4498500	3	2	2	2	0	0	2	0	0	0	0	0	0	0	0	0	0	0	0	0	0	2	0	0	0	0	0	0	0	0	0	0	0	0	0	0	2	0	0	0	0	0
tr|I3LTQ3|I3LTQ3_PIG;tr|A0A287B0A2|A0A287B0A2_PIG;tr|I3LJ68|I3LJ68_PIG	tr|I3LTQ3|I3LTQ3_PIG;tr|A0A287B0A2|A0A287B0A2_PIG	3;3;1	3;3;1	3;3;1	tr|I3LTQ3|I3LTQ3_PIG UDP-glucuronosyltransferase OS=Sus scrofa OX=9823 GN=LOC100624891 PE=1 SV=2;tr|A0A287B0A2|A0A287B0A2_PIG UDP-glucuronosyltransferase OS=Sus scrofa OX=9823 GN=LOC100624891 PE=1 SV=1	20.389	4488500	3	3	3	3	0	0	0	0	0	0	0	0	0	0	3	0	0	0	0	0	0	0	0	0	0	0	0	0	0	3	0	0	0	0	0	0	0	0	0	0	0	0
tr|F1SQT3|F1SQT3_PIG;tr|A0A287AB71|A0A287AB71_PIG;tr|A0A287BGP7|A0A287BGP7_PIG	tr|F1SQT3|F1SQT3_PIG;tr|A0A287AB71|A0A287AB71_PIG;tr|A0A287BGP7|A0A287BGP7_PIG	4;4;4	4;4;4	4;4;4	tr|F1SQT3|F1SQT3_PIG Uncharacterized protein OS=Sus scrofa OX=9823 GN=SLC25A3 PE=1 SV=2;tr|A0A287AB71|A0A287AB71_PIG Uncharacterized protein OS=Sus scrofa OX=9823 GN=SLC25A3 PE=1 SV=1;tr|A0A287BGP7|A0A287BGP7_PIG Phosphate carrier protein, mitochondrial is	28.516	4439800	3	4	4	4	0	0	0	0	0	0	0	1	2	0	0	0	1	0	2	0	0	0	0	0	0	0	1	2	0	0	0	1	0	2	0	0	0	0	0	0	0	1
tr|A0A287B9J4|A0A287B9J4_PIG;tr|A0A287BGM3|A0A287BGM3_PIG;tr|A0A287AR86|A0A287AR86_PIG;tr|A0A287ABH6|A0A287ABH6_PIG;tr|I3LF61|I3LF61_PIG;tr|I3LBC2|I3LBC2_PIG;tr|F1S9Z9|F1S9Z9_PIG;tr|I3LHS9|I3LHS9_PIG;tr|A0A287BMK6|A0A287BMK6_PIG;tr|A0A287B1Q2|A0A287B1Q2_PIG	tr|A0A287B9J4|A0A287B9J4_PIG;tr|A0A287BGM3|A0A287BGM3_PIG;tr|A0A287AR86|A0A287AR86_PIG;tr|A0A287ABH6|A0A287ABH6_PIG;tr|I3LF61|I3LF61_PIG;tr|I3LBC2|I3LBC2_PIG;tr|F1S9Z9|F1S9Z9_PIG;tr|I3LHS9|I3LHS9_PIG;tr|A0A287BMK6|A0A287BMK6_PIG;tr|A0A287B1Q2|A0A287B1Q2_PIG	2;2;2;2;2;2;1;1;1;1	2;2;2;2;2;2;1;1;1;1	2;2;2;2;2;2;1;1;1;1	tr|A0A287B9J4|A0A287B9J4_PIG Uncharacterized protein OS=Sus scrofa OX=9823 GN=LOC110255237 PE=1 SV=1;tr|A0A287BGM3|A0A287BGM3_PIG Uncharacterized protein OS=Sus scrofa OX=9823 GN=LOC110255237 PE=1 SV=1;tr|A0A287AR86|A0A287AR86_PIG Uncharacterized protein O	12.535	4349700	10	2	2	2	0	0	0	0	0	0	0	0	0	0	0	2	0	0	0	0	0	0	0	0	0	0	0	0	0	0	2	0	0	0	0	0	0	0	0	0	0	0
tr|F1S4V0|F1S4V0_PIG;tr|A0A287BTB8|A0A287BTB8_PIG	tr|F1S4V0|F1S4V0_PIG;tr|A0A287BTB8|A0A287BTB8_PIG	1;1	1;1	1;1	tr|F1S4V0|F1S4V0_PIG Uncharacterized protein OS=Sus scrofa OX=9823 GN=COX7A2L PE=1 SV=3;tr|A0A287BTB8|A0A287BTB8_PIG Uncharacterized protein OS=Sus scrofa OX=9823 GN=COX7A2L PE=1 SV=1	9.0415	4274100	2	1	1	1	0	0	0	0	1	0	0	0	0	0	0	0	0	0	0	0	0	0	0	1	0	0	0	0	0	0	0	0	0	0	0	0	0	0	1	0	0	0
tr|F1S0J8|F1S0J8_PIG	tr|F1S0J8|F1S0J8_PIG	10	2	1	tr|F1S0J8|F1S0J8_PIG Keratin, type I cytoskeletal 19 OS=Sus scrofa OX=9823 GN=KRT14 PE=1 SV=1	11.8	4148000	1	10	2	1	0	4	0	0	0	0	0	0	0	2	0	0	2	7	0	0	0	0	0	0	0	0	0	0	0	0	0	0	2	0	0	0	0	0	0	0	0	0
tr|A0A287BMY7|A0A287BMY7_PIG;tr|A0A287AIP7|A0A287AIP7_PIG;tr|F1RSZ3|F1RSZ3_PIG	tr|A0A287BMY7|A0A287BMY7_PIG;tr|A0A287AIP7|A0A287AIP7_PIG;tr|F1RSZ3|F1RSZ3_PIG	5;5;3	5;5;3	5;5;3	tr|A0A287BMY7|A0A287BMY7_PIG Long-chain-fatty-acid--CoA ligase 1 OS=Sus scrofa OX=9823 GN=ACSL1 PE=1 SV=1;tr|A0A287AIP7|A0A287AIP7_PIG Long-chain-fatty-acid--CoA ligase 1 isoform X2 OS=Sus scrofa OX=9823 GN=ACSL1 PE=1 SV=1;tr|F1RSZ3|F1RSZ3_PIG AMP-binding	37.829	4022900	3	5	5	5	0	0	0	0	0	0	0	0	0	0	0	0	4	1	0	0	0	0	0	0	0	0	0	0	0	0	0	4	1	0	0	0	0	0	0	0	0	0
tr|K7GKG4|K7GKG4_PIG;tr|F1RTG8|F1RTG8_PIG;tr|K7GNK3|K7GNK3_PIG;tr|A0A287AQG3|A0A287AQG3_PIG;tr|A0A287AJS8|A0A287AJS8_PIG;tr|A0A287AFM5|A0A287AFM5_PIG;tr|A0A287B220|A0A287B220_PIG;tr|K7GLN3|K7GLN3_PIG;tr|F1RUD0|F1RUD0_PIG;tr|F1S1N1|F1S1N1_PIG;tr|A0A287AWF1|A0A287AWF1_PIG;tr|A0A286ZYP5|A0A286ZYP5_PIG;tr|A0A287AAB2|A0A287AAB2_PIG;tr|A0A287BBX0|A0A287BBX0_PIG;tr|A0A287AEH7|A0A287AEH7_PIG	tr|K7GKG4|K7GKG4_PIG;tr|F1RTG8|F1RTG8_PIG;tr|K7GNK3|K7GNK3_PIG;tr|A0A287AQG3|A0A287AQG3_PIG;tr|A0A287AJS8|A0A287AJS8_PIG;tr|A0A287AFM5|A0A287AFM5_PIG;tr|A0A287B220|A0A287B220_PIG	3;3;3;3;3;3;3;1;1;1;1;1;1;1;1	3;3;3;3;3;3;3;1;1;1;1;1;1;1;1	3;3;3;3;3;3;3;1;1;1;1;1;1;1;1	tr|K7GKG4|K7GKG4_PIG Ig-like domain-containing protein OS=Sus scrofa OX=9823 PE=3 SV=2;tr|F1RTG8|F1RTG8_PIG Ig-like domain-containing protein OS=Sus scrofa OX=9823 PE=3 SV=3;tr|K7GNK3|K7GNK3_PIG Ig-like domain-containing protein OS=Sus scrofa OX=9823 PE=3	25.838	4016200	15	3	3	3	0	0	0	0	0	0	0	0	0	0	0	0	3	0	0	0	0	0	0	0	0	0	0	0	0	0	0	3	0	0	0	0	0	0	0	0	0	0
tr|F1RRV6|F1RRV6_PIG;tr|A0A287BKE2|A0A287BKE2_PIG	tr|F1RRV6|F1RRV6_PIG;tr|A0A287BKE2|A0A287BKE2_PIG	2;2	2;2	2;2	tr|F1RRV6|F1RRV6_PIG Uncharacterized protein OS=Sus scrofa OX=9823 GN=NDRG1 PE=1 SV=3;tr|A0A287BKE2|A0A287BKE2_PIG Uncharacterized protein OS=Sus scrofa OX=9823 GN=NDRG1 PE=1 SV=1	13.102	3951300	2	2	2	2	0	0	0	0	0	0	0	0	0	0	0	0	2	0	0	0	0	0	0	0	0	0	0	0	0	0	0	2	0	0	0	0	0	0	0	0	0	0
tr|F1SGG3|F1SGG3_PIG;CON__ENSEMBL:ENSBTAP00000038253	tr|F1SGG3|F1SGG3_PIG;CON__ENSEMBL:ENSBTAP00000038253	16;11	2;0	2;0	tr|F1SGG3|F1SGG3_PIG IF rod domain-containing protein OS=Sus scrofa OX=9823 GN=KRT1 PE=1 SV=2;	15.245	3887100	2	16	2	2	7	15	6	5	6	6	6	10	6	8	4	6	5	2	7	0	2	0	0	0	0	0	0	0	0	0	0	0	0	0	0	2	0	0	0	0	0	0
tr|F1RPU8|F1RPU8_PIG	tr|F1RPU8|F1RPU8_PIG	2	2	2	tr|F1RPU8|F1RPU8_PIG Mitochondrial pyruvate carrier OS=Sus scrofa OX=9823 GN=MPC2 PE=1 SV=3	12.204	3815000	1	2	2	2	0	0	0	2	1	0	0	0	0	0	0	0	0	0	0	0	0	0	2	1	0	0	0	0	0	0	0	0	0	0	0	0	0	2	1	0	0	0
tr|A0A287ATN8|A0A287ATN8_PIG;tr|F1SMZ7|F1SMZ7_PIG;tr|A0A287A4H8|A0A287A4H8_PIG;tr|A0A286ZWX0|A0A286ZWX0_PIG	tr|A0A287ATN8|A0A287ATN8_PIG;tr|F1SMZ7|F1SMZ7_PIG	4;4;1;1	4;4;1;1	4;4;1;1	tr|A0A287ATN8|A0A287ATN8_PIG Uncharacterized protein OS=Sus scrofa OX=9823 GN=HSPD1 PE=1 SV=1;tr|F1SMZ7|F1SMZ7_PIG 60 kDa heat shock protein, mitochondrial OS=Sus scrofa OX=9823 GN=HSPD1 PE=1 SV=3	24.951	3779700	4	4	4	4	0	0	0	0	0	0	0	0	0	4	0	0	0	0	0	0	0	0	0	0	0	0	0	0	4	0	0	0	0	0	0	0	0	0	0	0	0	0
sp|Q52NJ3|SAR1A_PIG	sp|Q52NJ3|SAR1A_PIG	2	2	1	sp|Q52NJ3|SAR1A_PIG GTP-binding protein SAR1a OS=Sus scrofa OX=9823 GN=SAR1A PE=2 SV=1	12.733	3767500	1	2	2	1	0	0	2	0	0	0	0	0	0	0	0	0	0	0	0	0	0	2	0	0	0	0	0	0	0	0	0	0	0	0	0	0	1	0	0	0	0	0
tr|A0A287A2L0|A0A287A2L0_PIG	tr|A0A287A2L0|A0A287A2L0_PIG	2	2	2	tr|A0A287A2L0|A0A287A2L0_PIG Uncharacterized protein OS=Sus scrofa OX=9823 GN=ARL8A PE=1 SV=1	11.492	3739700	1	2	2	2	0	0	2	0	0	0	0	0	0	0	0	0	0	0	0	0	0	2	0	0	0	0	0	0	0	0	0	0	0	0	0	0	2	0	0	0	0	0
sp|Q2L969|MTX2_PIG	sp|Q2L969|MTX2_PIG	3	3	3	sp|Q2L969|MTX2_PIG Metaxin-2 OS=Sus scrofa OX=9823 GN=MTX2 PE=2 SV=1	25.271	3737600	1	3	3	3	0	3	0	0	0	0	0	0	0	0	0	0	0	0	1	0	3	0	0	0	0	0	0	0	0	0	0	0	0	1	0	3	0	0	0	0	0	0
sp|O62680|CD59_PIG	sp|O62680|CD59_PIG	1	1	1	sp|O62680|CD59_PIG CD59 glycoprotein OS=Sus scrofa OX=9823 GN=CD59 PE=1 SV=1	7.1489	3720300	1	1	1	1	0	0	1	0	0	0	0	0	0	0	0	0	0	0	0	0	0	1	0	0	0	0	0	0	0	0	0	0	0	0	0	0	1	0	0	0	0	0
tr|A0A287B0I6|A0A287B0I6_PIG	tr|A0A287B0I6|A0A287B0I6_PIG	1	1	1	tr|A0A287B0I6|A0A287B0I6_PIG VKc domain-containing protein OS=Sus scrofa OX=9823 GN=VKORC1 PE=1 SV=1	13.619	3685400	1	1	1	1	0	0	0	1	0	0	0	0	0	0	0	0	0	0	0	0	0	0	1	0	0	0	0	0	0	0	0	0	0	0	0	0	0	1	0	0	0	0
tr|I3LIR5|I3LIR5_PIG	tr|I3LIR5|I3LIR5_PIG	4	4	4	tr|I3LIR5|I3LIR5_PIG Trehalase OS=Sus scrofa OX=9823 GN=TREH PE=1 SV=2	30.536	3573400	1	4	4	4	0	0	0	0	0	0	0	0	4	0	0	0	0	0	0	0	0	0	0	0	0	0	0	4	0	0	0	0	0	0	0	0	0	0	0	0	0	0
tr|F1SAM2|F1SAM2_PIG;tr|F1SAM0|F1SAM0_PIG	tr|F1SAM2|F1SAM2_PIG;tr|F1SAM0|F1SAM0_PIG	2;2	2;2	2;2	tr|F1SAM2|F1SAM2_PIG Uncharacterized protein OS=Sus scrofa OX=9823 GN=DSC1 PE=4 SV=3;tr|F1SAM0|F1SAM0_PIG Uncharacterized protein OS=Sus scrofa OX=9823 GN=DSC1 PE=4 SV=2	12.978	3566600	2	2	2	2	0	2	0	0	0	0	0	0	0	0	0	0	0	0	0	0	2	0	0	0	0	0	0	0	0	0	0	0	0	0	0	2	0	0	0	0	0	0
sp|Q58D68|ENPP6_PIG;tr|F1RSZ8|F1RSZ8_PIG	sp|Q58D68|ENPP6_PIG;tr|F1RSZ8|F1RSZ8_PIG	3;3	3;3	3;3	sp|Q58D68|ENPP6_PIG Glycerophosphocholine cholinephosphodiesterase ENPP6 OS=Sus scrofa OX=9823 GN=ENPP6 PE=2 SV=2;tr|F1RSZ8|F1RSZ8_PIG Ectonucleotide pyrophosphatase/phosphodiesterase family member 6 OS=Sus scrofa OX=9823 GN=ENPP6 PE=4 SV=3	26.651	3552700	2	3	3	3	0	0	0	0	0	0	0	0	0	0	3	0	0	0	0	0	0	0	0	0	0	0	0	0	0	3	0	0	0	0	0	0	0	0	0	0	0	0
tr|F1S1A8|F1S1A8_PIG	tr|F1S1A8|F1S1A8_PIG	6	6	6	tr|F1S1A8|F1S1A8_PIG NADH dehydrogenase ubiquinone iron-sulfur protein 2, mitochondrial isoform 1 OS=Sus scrofa OX=9823 GN=NDUFS2 PE=1 SV=2	61.561	3520900	1	6	6	6	0	0	0	0	0	0	0	0	0	0	0	6	0	0	0	0	0	0	0	0	0	0	0	0	0	0	6	0	0	0	0	0	0	0	0	0	0	0
sp|P00795|CATD_PIG;tr|A0A286ZX26|A0A286ZX26_PIG	sp|P00795|CATD_PIG;tr|A0A286ZX26|A0A286ZX26_PIG	1;1	1;1	1;1	sp|P00795|CATD_PIG Cathepsin D OS=Sus scrofa OX=9823 GN=CTSD PE=1 SV=2;tr|A0A286ZX26|A0A286ZX26_PIG Cathepsin D OS=Sus scrofa OX=9823 GN=CTSD PE=1 SV=1	7.1051	3518100	2	1	1	1	0	1	0	0	0	0	0	0	0	0	0	0	0	0	0	0	1	0	0	0	0	0	0	0	0	0	0	0	0	0	0	1	0	0	0	0	0	0
tr|F1SC62|F1SC62_PIG;tr|A0A287A7P4|A0A287A7P4_PIG;tr|A0A287AJ10|A0A287AJ10_PIG;tr|F1SC63|F1SC63_PIG;tr|A0A287AWS8|A0A287AWS8_PIG;tr|A0A286ZZ11|A0A286ZZ11_PIG;tr|F1RIX2|F1RIX2_PIG;tr|A0A287A2F5|A0A287A2F5_PIG;tr|A0A287BHW9|A0A287BHW9_PIG;tr|A0A287BAI7|A0A287BAI7_PIG;tr|A0A287A9E5|A0A287A9E5_PIG;tr|A0A287BP39|A0A287BP39_PIG;tr|A0A286ZJA4|A0A286ZJA4_PIG	tr|F1SC62|F1SC62_PIG;tr|A0A287A7P4|A0A287A7P4_PIG;tr|A0A287AJ10|A0A287AJ10_PIG;tr|F1SC63|F1SC63_PIG;tr|A0A287AWS8|A0A287AWS8_PIG	6;4;4;4;4;1;1;1;1;1;1;1;1	6;4;4;4;4;1;1;1;1;1;1;1;1	6;4;4;4;4;1;1;1;1;1;1;1;1	tr|F1SC62|F1SC62_PIG Uncharacterized protein OS=Sus scrofa OX=9823 GN=CYP2C36 PE=1 SV=2;tr|A0A287A7P4|A0A287A7P4_PIG Uncharacterized protein OS=Sus scrofa OX=9823 GN=CYP2C36 PE=1 SV=1;tr|A0A287AJ10|A0A287AJ10_PIG Uncharacterized protein OS=Sus scrofa OX=98	36.598	3380900	13	6	6	6	0	0	0	0	0	0	0	0	0	0	0	6	0	0	0	0	0	0	0	0	0	0	0	0	0	0	6	0	0	0	0	0	0	0	0	0	0	0
sp|P79382|MGST1_PIG	sp|P79382|MGST1_PIG	1	1	1	sp|P79382|MGST1_PIG Microsomal glutathione S-transferase 1 OS=Sus scrofa OX=9823 GN=MGST1 PE=2 SV=3	6.8281	3340500	1	1	1	1	0	0	0	0	0	1	0	0	0	0	0	0	0	0	0	0	0	0	0	0	1	0	0	0	0	0	0	0	0	0	0	0	0	0	0	1	0	0
tr|I3LTQ6|I3LTQ6_PIG	tr|I3LTQ6|I3LTQ6_PIG	3	2	2	tr|I3LTQ6|I3LTQ6_PIG Sidoreflexin OS=Sus scrofa OX=9823 GN=SFXN3 PE=1 SV=2	12.084	3311700	1	3	2	2	0	0	0	0	0	0	0	0	0	0	0	0	0	3	1	0	0	0	0	0	0	0	0	0	0	0	0	0	2	0	0	0	0	0	0	0	0	0
tr|A0A287AYC6|A0A287AYC6_PIG;tr|I3LLW7|I3LLW7_PIG;tr|A0A286ZXQ5|A0A286ZXQ5_PIG;tr|A0A287AW91|A0A287AW91_PIG;tr|A0A287BG93|A0A287BG93_PIG;tr|A0A287AU53|A0A287AU53_PIG	tr|A0A287AYC6|A0A287AYC6_PIG;tr|I3LLW7|I3LLW7_PIG;tr|A0A286ZXQ5|A0A286ZXQ5_PIG;tr|A0A287AW91|A0A287AW91_PIG;tr|A0A287BG93|A0A287BG93_PIG;tr|A0A287AU53|A0A287AU53_PIG	12;12;12;12;12;10	12;12;12;12;12;10	12;12;12;12;12;10	tr|A0A287AYC6|A0A287AYC6_PIG Uncharacterized protein OS=Sus scrofa OX=9823 GN=LOC100626015 PE=1 SV=1;tr|I3LLW7|I3LLW7_PIG Uncharacterized protein OS=Sus scrofa OX=9823 GN=LOC100626015 PE=1 SV=2;tr|A0A286ZXQ5|A0A286ZXQ5_PIG Uncharacterized protein OS=Sus sc	81.034	3296400	6	12	12	12	0	0	0	0	0	0	0	12	0	0	0	0	0	0	0	0	0	0	0	0	0	0	12	0	0	0	0	0	0	0	0	0	0	0	0	0	0	12
tr|I3LR13|I3LR13_PIG	tr|I3LR13|I3LR13_PIG	1	1	1	tr|I3LR13|I3LR13_PIG FBA domain-containing protein OS=Sus scrofa OX=9823 GN=NCCRP1 PE=4 SV=2	8.5017	3286300	1	1	1	1	0	1	0	0	0	0	0	0	0	1	0	0	0	0	0	0	1	0	0	0	0	0	0	0	1	0	0	0	0	0	0	1	0	0	0	0	0	0
sp|P82460|THIO_PIG;tr|A0A2C9F3A7|A0A2C9F3A7_PIG	sp|P82460|THIO_PIG;tr|A0A2C9F3A7|A0A2C9F3A7_PIG	2;1	2;1	2;1	sp|P82460|THIO_PIG Thioredoxin OS=Sus scrofa OX=9823 GN=TXN PE=1 SV=3;tr|A0A2C9F3A7|A0A2C9F3A7_PIG Thioredoxin OS=Sus scrofa OX=9823 GN=TXN PE=1 SV=1	13.25	3277500	2	2	2	2	0	0	0	0	2	0	0	0	0	0	0	0	0	0	0	0	0	0	0	2	0	0	0	0	0	0	0	0	0	0	0	0	0	0	2	0	0	0
tr|F1SUP2|F1SUP2_PIG	tr|F1SUP2|F1SUP2_PIG	1	1	1	tr|F1SUP2|F1SUP2_PIG Uncharacterized protein OS=Sus scrofa OX=9823 GN=SPCS2 PE=1 SV=3	8.1315	3222800	1	1	1	1	0	0	1	0	0	0	0	0	0	0	0	0	0	0	0	0	0	1	0	0	0	0	0	0	0	0	0	0	0	0	0	0	1	0	0	0	0	0
tr|F1S8E9|F1S8E9_PIG	tr|F1S8E9|F1S8E9_PIG	2	2	2	tr|F1S8E9|F1S8E9_PIG Nicalin OS=Sus scrofa OX=9823 GN=NCLN PE=1 SV=1	12.791	3218700	1	2	2	2	0	0	0	0	0	0	0	0	0	0	2	0	0	0	0	0	0	0	0	0	0	0	0	0	0	2	0	0	0	0	0	0	0	0	0	0	0	0
tr|F1S1Q7|F1S1Q7_PIG;tr|K7GNC6|K7GNC6_PIG;tr|K7GP05|K7GP05_PIG	tr|F1S1Q7|F1S1Q7_PIG;tr|K7GNC6|K7GNC6_PIG;tr|K7GP05|K7GP05_PIG	4;4;2	4;4;2	4;4;2	tr|F1S1Q7|F1S1Q7_PIG MICOS complex subunit OS=Sus scrofa OX=9823 GN=APOOL PE=1 SV=3;tr|K7GNC6|K7GNC6_PIG MICOS complex subunit OS=Sus scrofa OX=9823 GN=APOOL PE=1 SV=1;tr|K7GP05|K7GP05_PIG MICOS complex subunit OS=Sus scrofa OX=9823 GN=APOOL PE=1 SV=2	25.532	3102000	3	4	4	4	0	0	4	0	0	0	0	0	0	0	0	0	0	0	0	0	0	4	0	0	0	0	0	0	0	0	0	0	0	0	0	0	4	0	0	0	0	0
tr|F1S9F3|F1S9F3_PIG;tr|K7GSE0|K7GSE0_PIG	tr|F1S9F3|F1S9F3_PIG;tr|K7GSE0|K7GSE0_PIG	2;1	2;1	2;1	tr|F1S9F3|F1S9F3_PIG Mitochondrial proton/calcium exchanger protein OS=Sus scrofa OX=9823 GN=LETM1 PE=1 SV=3;tr|K7GSE0|K7GSE0_PIG Uncharacterized protein OS=Sus scrofa OX=9823 GN=LETM1 PE=1 SV=2	11.625	3098800	2	2	2	2	0	0	0	0	0	0	0	0	0	1	1	0	0	0	0	0	0	0	0	0	0	0	0	0	1	1	0	0	0	0	0	0	0	0	0	0	0	0
tr|A0A287B7P0|A0A287B7P0_PIG;tr|F1SAA2|F1SAA2_PIG	tr|A0A287B7P0|A0A287B7P0_PIG;tr|F1SAA2|F1SAA2_PIG	26;26	1;1	1;1	tr|A0A287B7P0|A0A287B7P0_PIG V-type proton ATPase subunit C OS=Sus scrofa OX=9823 GN=ATP6V1C2 PE=1 SV=1;tr|F1SAA2|F1SAA2_PIG V-type proton ATPase subunit C OS=Sus scrofa OX=9823 GN=ATP6V1C2 PE=1 SV=2	7.3234	3069900	2	26	1	1	0	1	1	1	0	0	0	0	1	1	1	6	24	4	4	0	0	0	1	0	0	0	0	0	0	0	1	0	0	0	0	0	0	1	0	0	0	0
tr|I3L629|I3L629_PIG;tr|A0A286ZSA5|A0A286ZSA5_PIG;tr|I3L987|I3L987_PIG;tr|A0A287A1R0|A0A287A1R0_PIG	tr|I3L629|I3L629_PIG;tr|A0A286ZSA5|A0A286ZSA5_PIG;tr|I3L987|I3L987_PIG;tr|A0A287A1R0|A0A287A1R0_PIG	8;7;6;5	2;2;1;2	2;2;1;2	tr|I3L629|I3L629_PIG M20_dimer domain-containing protein OS=Sus scrofa OX=9823 GN=LOC100519130 PE=1 SV=2;tr|A0A286ZSA5|A0A286ZSA5_PIG N-fatty-acyl-amino acid synthase/hydrolase PM20D1 OS=Sus scrofa OX=9823 GN=LOC100519130 PE=1 SV=1;tr|I3L987|I3L987_PIG M20	12.101	3012400	4	8	2	2	0	0	0	0	0	0	0	0	0	0	8	0	0	0	0	0	0	0	0	0	0	0	0	0	0	2	0	0	0	0	0	0	0	0	0	0	0	0
tr|F1RT87|F1RT87_PIG	tr|F1RT87|F1RT87_PIG	1	1	1	tr|F1RT87|F1RT87_PIG Ras-related protein Rab-2A isoform a OS=Sus scrofa OX=9823 GN=RAB2A PE=1 SV=3	8.5591	2996000	1	1	1	1	0	0	1	0	0	0	0	0	0	0	0	0	0	0	0	0	0	1	0	0	0	0	0	0	0	0	0	0	0	0	0	0	1	0	0	0	0	0
sp|Q29307|ATIF1_PIG	sp|Q29307|ATIF1_PIG	1	1	1	sp|Q29307|ATIF1_PIG ATPase inhibitor, mitochondrial OS=Sus scrofa OX=9823 GN=ATP5IF1 PE=1 SV=2	6.1447	2945800	1	1	1	1	0	0	0	0	1	0	0	0	0	0	0	0	0	0	0	0	0	0	0	1	0	0	0	0	0	0	0	0	0	0	0	0	0	0	1	0	0	0
tr|F1RPA9|F1RPA9_PIG	tr|F1RPA9|F1RPA9_PIG	4	4	4	tr|F1RPA9|F1RPA9_PIG Uncharacterized protein OS=Sus scrofa OX=9823 GN=UMOD PE=4 SV=2	24.802	2936400	1	4	4	4	0	0	0	0	0	0	0	0	4	0	0	0	0	0	0	0	0	0	0	0	0	0	0	4	0	0	0	0	0	0	0	0	0	0	0	0	0	0
tr|Q2EN79|Q2EN79_PIG	tr|Q2EN79|Q2EN79_PIG	2	2	2	tr|Q2EN79|Q2EN79_PIG Ubiquinol-cytochrome c reductase complex OS=Sus scrofa OX=9823 GN=UQCR10 PE=1 SV=1	13.746	2920500	1	2	2	2	0	0	0	0	0	2	0	0	0	0	0	0	0	0	0	0	0	0	0	0	2	0	0	0	0	0	0	0	0	0	0	0	0	0	0	2	0	0
tr|A0A287BSA8|A0A287BSA8_PIG;sp|P53027|RL10A_PIG;tr|F1RYZ5|F1RYZ5_PIG	tr|A0A287BSA8|A0A287BSA8_PIG;sp|P53027|RL10A_PIG;tr|F1RYZ5|F1RYZ5_PIG	2;1;1	2;1;1	2;1;1	tr|A0A287BSA8|A0A287BSA8_PIG Ribosomal protein OS=Sus scrofa OX=9823 GN=RPL10A PE=1 SV=1;sp|P53027|RL10A_PIG 60S ribosomal protein L10a (Fragment) OS=Sus scrofa OX=9823 GN=RPL10A PE=2 SV=3;tr|F1RYZ5|F1RYZ5_PIG Ribosomal protein OS=Sus scrofa OX=9823 GN=RPL	17.041	2914200	3	2	2	2	0	2	0	0	0	0	0	0	0	0	0	0	0	0	0	0	2	0	0	0	0	0	0	0	0	0	0	0	0	0	0	2	0	0	0	0	0	0
tr|A0A287B4D9|A0A287B4D9_PIG;sp|Q2MJK3|RASN_PIG	tr|A0A287B4D9|A0A287B4D9_PIG	3;1	3;1	3;1	tr|A0A287B4D9|A0A287B4D9_PIG GTPase HRas isoform 1 OS=Sus scrofa OX=9823 GN=HRAS PE=1 SV=1	17.609	2858500	2	3	3	3	0	0	3	0	0	0	0	0	0	0	0	0	0	0	0	0	0	3	0	0	0	0	0	0	0	0	0	0	0	0	0	0	3	0	0	0	0	0
tr|I3LJ52|I3LJ52_PIG	tr|I3LJ52|I3LJ52_PIG	1	1	1	tr|I3LJ52|I3LJ52_PIG Chymotrypsinogen B2 OS=Sus scrofa OX=9823 GN=CTRB2 PE=3 SV=1	6.1941	2826000	1	1	1	1	0	0	1	1	0	0	0	0	0	0	0	0	1	1	0	0	0	1	1	0	0	0	0	0	0	0	0	1	1	0	0	0	1	1	0	0	0	0
tr|F1SMQ1|F1SMQ1_PIG;tr|A0A286ZRG4|A0A286ZRG4_PIG;tr|A0A287BQP4|A0A287BQP4_PIG;sp|A1XQU9|RS20_PIG	tr|F1SMQ1|F1SMQ1_PIG;tr|A0A286ZRG4|A0A286ZRG4_PIG;tr|A0A287BQP4|A0A287BQP4_PIG;sp|A1XQU9|RS20_PIG	1;1;1;1	1;1;1;1	1;1;1;1	tr|F1SMQ1|F1SMQ1_PIG Ribosomal_S10 domain-containing protein OS=Sus scrofa OX=9823 PE=3 SV=2;tr|A0A286ZRG4|A0A286ZRG4_PIG Ribosomal_S10 domain-containing protein OS=Sus scrofa OX=9823 PE=3 SV=1;tr|A0A287BQP4|A0A287BQP4_PIG 40S ribosomal protein S20 OS=Sus	8.1154	2775900	4	1	1	1	0	0	0	1	0	0	0	0	0	0	0	0	0	0	0	0	0	0	1	0	0	0	0	0	0	0	0	0	0	0	0	0	0	1	0	0	0	0
tr|F1RY74|F1RY74_PIG;tr|A0A287A8S2|A0A287A8S2_PIG	tr|F1RY74|F1RY74_PIG;tr|A0A287A8S2|A0A287A8S2_PIG	3;3	3;3	3;3	tr|F1RY74|F1RY74_PIG Uncharacterized protein OS=Sus scrofa OX=9823 GN=TPCN2 PE=4 SV=3;tr|A0A287A8S2|A0A287A8S2_PIG Uncharacterized protein OS=Sus scrofa OX=9823 GN=TPCN2 PE=4 SV=1	17.735	2719000	2	3	3	3	0	0	0	0	0	0	0	2	2	0	0	0	0	0	0	0	0	0	0	0	0	0	2	2	0	0	0	0	0	0	0	0	0	0	0	0	0	2
tr|F1SEQ3|F1SEQ3_PIG	tr|F1SEQ3|F1SEQ3_PIG	1	1	1	tr|F1SEQ3|F1SEQ3_PIG Growth hormone-inducible transmembrane protein OS=Sus scrofa OX=9823 GN=GHITM PE=1 SV=1	7.0465	2707700	1	1	1	1	0	0	0	0	0	0	0	1	1	0	0	0	0	0	0	0	0	0	0	0	0	0	1	1	0	0	0	0	0	0	0	0	0	0	0	0	0	1
tr|Q2EN80|Q2EN80_PIG	tr|Q2EN80|Q2EN80_PIG	1	1	1	tr|Q2EN80|Q2EN80_PIG NADH dehydrogenase 1 beta subcomplex 6 OS=Sus scrofa OX=9823 GN=NDUFB6 PE=1 SV=1	9.2647	2700900	1	1	1	1	0	0	0	1	0	0	0	0	0	0	0	0	0	0	0	0	0	0	1	0	0	0	0	0	0	0	0	0	0	0	0	0	0	1	0	0	0	0
tr|F1SB90|F1SB90_PIG;tr|A0A287A9G3|A0A287A9G3_PIG;tr|K7GQA7|K7GQA7_PIG;tr|I3LA61|I3LA61_PIG;tr|F1SB91|F1SB91_PIG;tr|A0A287B6X9|A0A287B6X9_PIG;tr|I3LK93|I3LK93_PIG;tr|I3LRX8|I3LRX8_PIG	tr|F1SB90|F1SB90_PIG;tr|A0A287A9G3|A0A287A9G3_PIG	4;2;1;1;1;1;1;1	1;0;0;0;0;0;0;0	1;0;0;0;0;0;0;0	tr|F1SB90|F1SB90_PIG Guanine nucleotide-binding protein G(I) subunit alpha-1 isoform 1 OS=Sus scrofa OX=9823 GN=GNAI1 PE=1 SV=3;tr|A0A287A9G3|A0A287A9G3_PIG Guanine nucleotide-binding protein G(O) subunit alpha isoform b OS=Sus scrofa OX=9823 GN=GNAO1 PE=1	7.4137	2695700	8	4	1	1	0	0	0	0	0	0	0	0	0	0	0	0	4	3	0	0	0	0	0	0	0	0	0	0	0	0	0	1	1	0	0	0	0	0	0	0	0	0
tr|A0A287BPW8|A0A287BPW8_PIG	tr|A0A287BPW8|A0A287BPW8_PIG	1	1	1	tr|A0A287BPW8|A0A287BPW8_PIG Uncharacterized protein OS=Sus scrofa OX=9823 GN=NDUFB4 PE=1 SV=1	6.8504	2695300	1	1	1	1	0	0	0	1	0	0	0	0	0	0	0	0	0	0	0	0	0	0	1	0	0	0	0	0	0	0	0	0	0	0	0	0	0	1	0	0	0	0
tr|A0A287BID7|A0A287BID7_PIG;tr|F1SGC4|F1SGC4_PIG	tr|A0A287BID7|A0A287BID7_PIG;tr|F1SGC4|F1SGC4_PIG	1;1	1;1	1;1	tr|A0A287BID7|A0A287BID7_PIG TPR_REGION domain-containing protein OS=Sus scrofa OX=9823 GN=PEX5L PE=1 SV=1;tr|F1SGC4|F1SGC4_PIG TPR_REGION domain-containing protein OS=Sus scrofa OX=9823 GN=PEX5L PE=1 SV=3	6.4851	2682000	2	1	1	1	0	0	0	0	0	0	0	0	0	0	1	0	0	0	0	0	0	0	0	0	0	0	0	0	0	1	0	0	0	0	0	0	0	0	0	0	0	0
tr|I3LB80|I3LB80_PIG	tr|I3LB80|I3LB80_PIG	3	3	3	tr|I3LB80|I3LB80_PIG Aamy domain-containing protein OS=Sus scrofa OX=9823 GN=SLC3A2 PE=1 SV=2	20.015	2653700	1	3	3	3	0	0	0	0	0	0	0	0	3	2	0	0	0	0	0	0	0	0	0	0	0	0	0	3	2	0	0	0	0	0	0	0	0	0	0	0	0	0
sp|B9TRX0|OBRG_PIG	sp|B9TRX0|OBRG_PIG	1	1	1	sp|B9TRX0|OBRG_PIG Leptin receptor gene-related protein OS=Sus scrofa OX=9823 GN=LEPROT PE=2 SV=1	6.8465	2641700	1	1	1	1	0	0	1	0	0	0	0	0	0	0	0	0	0	0	0	0	0	1	0	0	0	0	0	0	0	0	0	0	0	0	0	0	1	0	0	0	0	0
tr|F2Z5K3|F2Z5K3_PIG;tr|A0A287APX6|A0A287APX6_PIG	tr|F2Z5K3|F2Z5K3_PIG;tr|A0A287APX6|A0A287APX6_PIG	2;1	2;1	2;1	tr|F2Z5K3|F2Z5K3_PIG Uncharacterized protein OS=Sus scrofa OX=9823 GN=RAP1A PE=1 SV=3;tr|A0A287APX6|A0A287APX6_PIG Ras-related protein Rap-1b isoform 1 OS=Sus scrofa OX=9823 GN=RAP1B PE=1 SV=1	19.431	2635200	2	2	2	2	0	0	2	0	0	0	0	0	0	0	0	0	0	0	0	0	0	2	0	0	0	0	0	0	0	0	0	0	0	0	0	0	2	0	0	0	0	0
tr|I3LAJ6|I3LAJ6_PIG;tr|I3LV17|I3LV17_PIG	tr|I3LAJ6|I3LAJ6_PIG;tr|I3LV17|I3LV17_PIG	2;1	2;1	2;1	tr|I3LAJ6|I3LAJ6_PIG Ras-related protein Ral-A isoform X1 OS=Sus scrofa OX=9823 GN=RALA PE=1 SV=1;tr|I3LV17|I3LV17_PIG Ras-related protein Ral-B OS=Sus scrofa OX=9823 GN=RALB PE=1 SV=2	17.101	2576900	2	2	2	2	0	1	1	0	0	0	0	0	0	0	0	0	0	0	0	0	1	1	0	0	0	0	0	0	0	0	0	0	0	0	0	1	1	0	0	0	0	0
sp|Q29205|RL11_PIG;tr|I3LD74|I3LD74_PIG	sp|Q29205|RL11_PIG;tr|I3LD74|I3LD74_PIG	2;1	2;1	2;1	sp|Q29205|RL11_PIG 60S ribosomal protein L11 OS=Sus scrofa OX=9823 GN=RPL11 PE=1 SV=3;tr|I3LD74|I3LD74_PIG 60S ribosomal protein L11 OS=Sus scrofa OX=9823 GN=RPL11 PE=3 SV=2	16.923	2566300	2	2	2	2	0	0	2	0	0	0	0	0	0	0	0	0	0	0	0	0	0	2	0	0	0	0	0	0	0	0	0	0	0	0	0	0	2	0	0	0	0	0
tr|I3LN62|I3LN62_PIG	tr|I3LN62|I3LN62_PIG	2	2	2	tr|I3LN62|I3LN62_PIG Uncharacterized protein OS=Sus scrofa OX=9823 GN=VAMP7 PE=1 SV=1	14.718	2558600	1	2	2	2	0	0	2	0	0	0	0	0	0	0	0	0	0	0	0	0	0	2	0	0	0	0	0	0	0	0	0	0	0	0	0	0	2	0	0	0	0	0
tr|A0A286ZR85|A0A286ZR85_PIG;tr|A0A287AMR4|A0A287AMR4_PIG;tr|A0A287B1J4|A0A287B1J4_PIG;tr|A0A287BJQ1|A0A287BJQ1_PIG;tr|F1RR78|F1RR78_PIG;tr|A0A286ZXS0|A0A286ZXS0_PIG	tr|A0A286ZR85|A0A286ZR85_PIG;tr|A0A287AMR4|A0A287AMR4_PIG;tr|A0A287B1J4|A0A287B1J4_PIG;tr|A0A287BJQ1|A0A287BJQ1_PIG;tr|F1RR78|F1RR78_PIG;tr|A0A286ZXS0|A0A286ZXS0_PIG	30;30;30;30;30;30	30;30;30;30;30;30	30;30;30;30;30;30	tr|A0A286ZR85|A0A286ZR85_PIG Uncharacterized protein OS=Sus scrofa OX=9823 GN=SPTAN1 PE=1 SV=1;tr|A0A287AMR4|A0A287AMR4_PIG Spectrin alpha chain, non-erythrocytic 1 isoform X10 OS=Sus scrofa OX=9823 GN=SPTAN1 PE=1 SV=1;tr|A0A287B1J4|A0A287B1J4_PIG Uncharac	323.31	2528600	6	30	30	30	4	0	0	0	0	0	0	29	0	0	0	0	0	0	0	4	0	0	0	0	0	0	29	0	0	0	0	0	0	0	4	0	0	0	0	0	0	29
sp|Q0Z8U2|RS3_PIG	sp|Q0Z8U2|RS3_PIG	2	2	2	sp|Q0Z8U2|RS3_PIG 40S ribosomal protein S3 OS=Sus scrofa OX=9823 GN=RPS3 PE=1 SV=1	14.216	2515000	1	2	2	2	0	0	0	0	0	0	0	0	0	0	0	0	0	0	2	0	0	0	0	0	0	0	0	0	0	0	0	0	0	2	0	0	0	0	0	0	0	0
tr|F2Z5E6|F2Z5E6_PIG;tr|A0A287AEM2|A0A287AEM2_PIG;tr|A0A287AKC0|A0A287AKC0_PIG	tr|F2Z5E6|F2Z5E6_PIG;tr|A0A287AEM2|A0A287AEM2_PIG;tr|A0A287AKC0|A0A287AKC0_PIG	1;1;1	1;1;1	1;1;1	tr|F2Z5E6|F2Z5E6_PIG 40S ribosomal protein S5 OS=Sus scrofa OX=9823 GN=RPS5 PE=1 SV=1;tr|A0A287AEM2|A0A287AEM2_PIG 40S ribosomal protein S5 OS=Sus scrofa OX=9823 GN=RPS5 PE=1 SV=1;tr|A0A287AKC0|A0A287AKC0_PIG 40S ribosomal protein S5 OS=Sus scrofa OX=9823	7.959	2404300	3	1	1	1	0	0	0	0	1	0	0	0	0	0	0	0	0	0	0	0	0	0	0	1	0	0	0	0	0	0	0	0	0	0	0	0	0	0	1	0	0	0
tr|I3L5J8|I3L5J8_PIG	tr|I3L5J8|I3L5J8_PIG	1	1	1	tr|I3L5J8|I3L5J8_PIG Uncharacterized protein OS=Sus scrofa OX=9823 GN=KPRP PE=4 SV=2	8.3685	2379300	1	1	1	1	0	1	0	0	0	0	0	0	0	0	0	0	0	0	0	0	1	0	0	0	0	0	0	0	0	0	0	0	0	0	0	1	0	0	0	0	0	0
sp|Q6ITQ4|PDZ1I_PIG	sp|Q6ITQ4|PDZ1I_PIG	1	1	1	sp|Q6ITQ4|PDZ1I_PIG PDZK1-interacting protein 1 OS=Sus scrofa OX=9823 GN=PDZK1IP1 PE=3 SV=1	9.9188	2376900	1	1	1	1	0	0	0	0	1	0	0	0	0	0	0	0	0	0	0	0	0	0	0	1	0	0	0	0	0	0	0	0	0	0	0	0	0	0	1	0	0	0
tr|A0A287B421|A0A287B421_PIG;tr|F1S3W2|F1S3W2_PIG;tr|A0A287B2N9|A0A287B2N9_PIG;sp|Q9TUI8|FAAH1_PIG	tr|A0A287B421|A0A287B421_PIG;tr|F1S3W2|F1S3W2_PIG;tr|A0A287B2N9|A0A287B2N9_PIG;sp|Q9TUI8|FAAH1_PIG	3;3;3;3	3;3;3;3	3;3;3;3	tr|A0A287B421|A0A287B421_PIG Fatty-acid amide hydrolase 1 OS=Sus scrofa OX=9823 GN=FAAH PE=1 SV=1;tr|F1S3W2|F1S3W2_PIG Fatty-acid amide hydrolase 1 OS=Sus scrofa OX=9823 GN=FAAH PE=1 SV=2;tr|A0A287B2N9|A0A287B2N9_PIG Fatty-acid amide hydrolase 1 OS=Sus scr	19.586	2373100	4	3	3	3	0	0	0	0	0	0	0	0	0	0	3	0	0	0	0	0	0	0	0	0	0	0	0	0	0	3	0	0	0	0	0	0	0	0	0	0	0	0
tr|A0A286ZQI6|A0A286ZQI6_PIG	tr|A0A286ZQI6|A0A286ZQI6_PIG	2	2	2	tr|A0A286ZQI6|A0A286ZQI6_PIG Uncharacterized protein OS=Sus scrofa OX=9823 PE=1 SV=1	45.21	2372000	1	2	2	2	0	0	2	0	0	0	0	0	0	0	0	0	0	0	0	0	0	2	0	0	0	0	0	0	0	0	0	0	0	0	0	0	2	0	0	0	0	0
tr|A0A287BSA0|A0A287BSA0_PIG;tr|A0A287AJR6|A0A287AJR6_PIG	tr|A0A287BSA0|A0A287BSA0_PIG;tr|A0A287AJR6|A0A287AJR6_PIG	1;1	1;1	1;1	tr|A0A287BSA0|A0A287BSA0_PIG J domain-containing protein OS=Sus scrofa OX=9823 GN=DNAJC5 PE=1 SV=1;tr|A0A287AJR6|A0A287AJR6_PIG J domain-containing protein OS=Sus scrofa OX=9823 GN=DNAJC5 PE=1 SV=1	8.4529	2370800	2	1	1	1	0	0	1	0	0	0	0	0	0	0	0	0	0	1	1	0	0	1	0	0	0	0	0	0	0	0	0	0	1	1	0	0	1	0	0	0	0	0
tr|F1RYY8|F1RYY8_PIG	tr|F1RYY8|F1RYY8_PIG	4	4	4	tr|F1RYY8|F1RYY8_PIG Mitochondrial glutamate carrier 1 isoform X1 OS=Sus scrofa OX=9823 GN=SLC25A22 PE=1 SV=1	27.644	2370400	1	4	4	4	0	0	0	0	0	0	0	0	0	0	0	0	0	3	1	0	0	0	0	0	0	0	0	0	0	0	0	0	3	1	0	0	0	0	0	0	0	0
tr|I3LK59|I3LK59_PIG;tr|A0A287B6S5|A0A287B6S5_PIG	tr|I3LK59|I3LK59_PIG;tr|A0A287B6S5|A0A287B6S5_PIG	3;3	3;3	3;3	tr|I3LK59|I3LK59_PIG Alpha-enolase isoform 1 OS=Sus scrofa OX=9823 GN=ENO1 PE=1 SV=2;tr|A0A287B6S5|A0A287B6S5_PIG Uncharacterized protein OS=Sus scrofa OX=9823 GN=ENO1 PE=1 SV=1	24.85	2351400	2	3	3	3	0	3	0	0	0	0	0	0	0	0	0	0	0	0	0	0	3	0	0	0	0	0	0	0	0	0	0	0	0	0	0	3	0	0	0	0	0	0
tr|F1SB78|F1SB78_PIG;sp|Q863T6|S22A1_PIG;tr|A0A287A9U9|A0A287A9U9_PIG	tr|F1SB78|F1SB78_PIG;sp|Q863T6|S22A1_PIG;tr|A0A287A9U9|A0A287A9U9_PIG	1;1;1	1;1;1	1;1;1	tr|F1SB78|F1SB78_PIG Solute carrier family 22 member 1 OS=Sus scrofa OX=9823 GN=SLC22A1 PE=4 SV=2;sp|Q863T6|S22A1_PIG Solute carrier family 22 member 1 OS=Sus scrofa OX=9823 GN=SLC22A1 PE=2 SV=1;tr|A0A287A9U9|A0A287A9U9_PIG Solute carrier family 22 member	7.1639	2335600	3	1	1	1	0	0	0	0	0	0	0	0	1	0	0	0	0	0	0	0	0	0	0	0	0	0	0	1	0	0	0	0	0	0	0	0	0	0	0	0	0	0
tr|A0A287AT24|A0A287AT24_PIG;tr|F1RHA1|F1RHA1_PIG;tr|I3LDJ0|I3LDJ0_PIG	tr|A0A287AT24|A0A287AT24_PIG;tr|F1RHA1|F1RHA1_PIG;tr|I3LDJ0|I3LDJ0_PIG	2;2;1	2;2;1	2;2;1	tr|A0A287AT24|A0A287AT24_PIG Uncharacterized protein OS=Sus scrofa OX=9823 GN=CYP2B22 PE=1 SV=1;tr|F1RHA1|F1RHA1_PIG Uncharacterized protein OS=Sus scrofa OX=9823 GN=CYP2B22 PE=1 SV=3;tr|I3LDJ0|I3LDJ0_PIG Uncharacterized protein OS=Sus scrofa OX=9823 GN=CY	11.155	2312100	3	2	2	2	0	0	0	0	0	0	0	0	0	0	0	2	0	0	0	0	0	0	0	0	0	0	0	0	0	0	2	0	0	0	0	0	0	0	0	0	0	0
sp|Q95JC8|ARGI1_PIG	sp|Q95JC8|ARGI1_PIG	1	1	1	sp|Q95JC8|ARGI1_PIG Arginase-1 OS=Sus scrofa OX=9823 GN=ARG1 PE=2 SV=1	9.4574	2227800	1	1	1	1	0	1	0	0	0	0	0	0	0	0	0	0	0	0	0	0	1	0	0	0	0	0	0	0	0	0	0	0	0	0	0	1	0	0	0	0	0	0
sp|Q5PYH3|SAR1B_PIG	sp|Q5PYH3|SAR1B_PIG	2	1	1	sp|Q5PYH3|SAR1B_PIG GTP-binding protein SAR1b OS=Sus scrofa OX=9823 GN=SAR1B PE=2 SV=1	6.8437	2182000	1	2	1	1	0	0	2	0	0	0	0	0	0	0	0	0	0	0	0	0	0	1	0	0	0	0	0	0	0	0	0	0	0	0	0	0	1	0	0	0	0	0
tr|F1SDQ0|F1SDQ0_PIG	tr|F1SDQ0|F1SDQ0_PIG	1	1	1	tr|F1SDQ0|F1SDQ0_PIG Solute carrier family 35 member F6 OS=Sus scrofa OX=9823 GN=SLC35F6 PE=3 SV=1	7.1551	2162400	1	1	1	1	0	1	0	0	0	0	0	1	1	0	0	1	1	1	0	0	1	0	0	0	0	0	1	1	0	0	1	1	1	0	0	1	0	0	0	0	0	1
tr|A0A287B2U6|A0A287B2U6_PIG;tr|A0A287AHK8|A0A287AHK8_PIG;tr|I3LAV3|I3LAV3_PIG;tr|A0A286ZJ92|A0A286ZJ92_PIG	tr|A0A287B2U6|A0A287B2U6_PIG;tr|A0A287AHK8|A0A287AHK8_PIG	3;3;1;1	3;3;1;1	3;3;1;1	tr|A0A287B2U6|A0A287B2U6_PIG Synaptosomal-associated protein OS=Sus scrofa OX=9823 GN=SNAP23 PE=1 SV=1;tr|A0A287AHK8|A0A287AHK8_PIG Synaptosomal-associated protein OS=Sus scrofa OX=9823 GN=SNAP23 PE=1 SV=1	23.057	2151900	4	3	3	3	0	0	0	0	3	0	0	0	0	0	0	0	0	0	0	0	0	0	0	3	0	0	0	0	0	0	0	0	0	0	0	0	0	0	3	0	0	0
tr|F1SSI2|F1SSI2_PIG	tr|F1SSI2|F1SSI2_PIG	2	2	2	tr|F1SSI2|F1SSI2_PIG Dehydrogenase/reductase SDR family member 7 isoform 1 OS=Sus scrofa OX=9823 GN=DHRS7 PE=1 SV=1	30.504	2125800	1	2	2	2	0	0	0	0	0	0	0	0	0	0	0	0	0	2	0	0	0	0	0	0	0	0	0	0	0	0	0	0	2	0	0	0	0	0	0	0	0	0
tr|F6Q6N5|F6Q6N5_PIG;sp|P79385|MFGM_PIG;tr|A0A286ZY29|A0A286ZY29_PIG;tr|A0A287AIU0|A0A287AIU0_PIG	tr|F6Q6N5|F6Q6N5_PIG;sp|P79385|MFGM_PIG;tr|A0A286ZY29|A0A286ZY29_PIG;tr|A0A287AIU0|A0A287AIU0_PIG	2;2;2;2	2;2;2;2	2;2;2;2	tr|F6Q6N5|F6Q6N5_PIG Lactadherin OS=Sus scrofa OX=9823 GN=MFGE8 PE=1 SV=1;sp|P79385|MFGM_PIG Lactadherin OS=Sus scrofa OX=9823 GN=MFGE8 PE=1 SV=2;tr|A0A286ZY29|A0A286ZY29_PIG Lactadherin OS=Sus scrofa OX=9823 GN=MFGE8 PE=1 SV=1;tr|A0A287AIU0|A0A287AIU0_PIG	12.69	2088500	4	2	2	2	0	0	0	0	0	0	0	0	0	0	0	2	0	0	0	0	0	0	0	0	0	0	0	0	0	0	2	0	0	0	0	0	0	0	0	0	0	0
tr|A0A287BSC3|A0A287BSC3_PIG	tr|A0A287BSC3|A0A287BSC3_PIG	2	2	2	tr|A0A287BSC3|A0A287BSC3_PIG Alkaline phosphatase OS=Sus scrofa OX=9823 GN=ALPL PE=1 SV=1	15.357	2079200	1	2	2	2	0	0	0	0	0	0	0	0	2	0	0	0	0	0	0	0	0	0	0	0	0	0	0	2	0	0	0	0	0	0	0	0	0	0	0	0	0	0
tr|F1SNF6|F1SNF6_PIG;tr|A0A286ZRH7|A0A286ZRH7_PIG;tr|A0A287AC97|A0A287AC97_PIG;tr|A0A286ZUS4|A0A286ZUS4_PIG	tr|F1SNF6|F1SNF6_PIG;tr|A0A286ZRH7|A0A286ZRH7_PIG;tr|A0A287AC97|A0A287AC97_PIG;tr|A0A286ZUS4|A0A286ZUS4_PIG	2;2;2;2	2;2;2;2	2;2;2;2	tr|F1SNF6|F1SNF6_PIG MICOS complex subunit OS=Sus scrofa OX=9823 GN=CHCHD3 PE=1 SV=2;tr|A0A286ZRH7|A0A286ZRH7_PIG MICOS complex subunit OS=Sus scrofa OX=9823 GN=CHCHD3 PE=1 SV=1;tr|A0A287AC97|A0A287AC97_PIG MICOS complex subunit OS=Sus scrofa OX=9823 GN=CH	14.043	2064100	4	2	2	2	0	2	1	1	1	0	0	0	0	0	0	0	0	0	0	0	2	1	1	1	0	0	0	0	0	0	0	0	0	0	0	2	1	1	1	0	0	0
tr|A0A286ZXD1|A0A286ZXD1_PIG;tr|A0A287AKG6|A0A287AKG6_PIG	tr|A0A286ZXD1|A0A286ZXD1_PIG;tr|A0A287AKG6|A0A287AKG6_PIG	1;1	1;1	1;1	tr|A0A286ZXD1|A0A286ZXD1_PIG Uncharacterized protein OS=Sus scrofa OX=9823 GN=RAB4A PE=1 SV=1;tr|A0A287AKG6|A0A287AKG6_PIG Uncharacterized protein OS=Sus scrofa OX=9823 GN=RAB4A PE=1 SV=1	6.1235	2059500	2	1	1	1	0	0	1	0	0	0	0	0	0	0	0	0	0	0	0	0	0	1	0	0	0	0	0	0	0	0	0	0	0	0	0	0	1	0	0	0	0	0
tr|F1SS00|F1SS00_PIG	tr|F1SS00|F1SS00_PIG	1	1	1	tr|F1SS00|F1SS00_PIG Uncharacterized protein OS=Sus scrofa OX=9823 GN=TMBIM1 PE=1 SV=3	6.2047	2032500	1	1	1	1	0	0	1	0	0	0	0	0	0	0	0	0	0	0	0	0	0	1	0	0	0	0	0	0	0	0	0	0	0	0	0	0	1	0	0	0	0	0
tr|A0A286ZMD5|A0A286ZMD5_PIG;tr|I3LRJ7|I3LRJ7_PIG	tr|A0A286ZMD5|A0A286ZMD5_PIG;tr|I3LRJ7|I3LRJ7_PIG	1;1	1;1	1;1	tr|A0A286ZMD5|A0A286ZMD5_PIG Uncharacterized protein OS=Sus scrofa OX=9823 GN=SLC19A3 PE=4 SV=1;tr|I3LRJ7|I3LRJ7_PIG Uncharacterized protein OS=Sus scrofa OX=9823 GN=SLC19A3 PE=4 SV=1	8.5227	2031100	2	1	1	1	0	0	0	0	0	0	0	1	1	0	1	0	0	0	0	0	0	0	0	0	0	0	1	1	0	1	0	0	0	0	0	0	0	0	0	0	0	1
tr|F1RTZ1|F1RTZ1_PIG	tr|F1RTZ1|F1RTZ1_PIG	3	3	3	tr|F1RTZ1|F1RTZ1_PIG Fe-ADH domain-containing protein OS=Sus scrofa OX=9823 GN=ADHFE1 PE=1 SV=3	23.324	2024500	1	3	3	3	0	0	0	0	0	0	0	0	0	0	0	3	0	0	0	0	0	0	0	0	0	0	0	0	0	0	3	0	0	0	0	0	0	0	0	0	0	0
tr|F1RLB6|F1RLB6_PIG	tr|F1RLB6|F1RLB6_PIG	2	2	2	tr|F1RLB6|F1RLB6_PIG Alpha-soluble NSF attachment protein OS=Sus scrofa OX=9823 GN=NAPA PE=1 SV=2	14.938	1991800	1	2	2	2	0	0	0	0	0	0	0	0	0	0	0	0	0	0	2	0	0	0	0	0	0	0	0	0	0	0	0	0	0	2	0	0	0	0	0	0	0	0
tr|A0A286ZJ53|A0A286ZJ53_PIG;sp|Q06AU7|RAB1B_PIG;tr|A0A287BPN2|A0A287BPN2_PIG;tr|A0A287B013|A0A287B013_PIG;tr|A0A287BCC0|A0A287BCC0_PIG	tr|A0A286ZJ53|A0A286ZJ53_PIG;sp|Q06AU7|RAB1B_PIG;tr|A0A287BPN2|A0A287BPN2_PIG;tr|A0A287B013|A0A287B013_PIG;tr|A0A287BCC0|A0A287BCC0_PIG	5;5;5;4;4	2;2;2;1;2	1;1;1;0;1	tr|A0A286ZJ53|A0A286ZJ53_PIG Ras-related protein Rab-1B OS=Sus scrofa OX=9823 GN=RAB1B PE=4 SV=1;sp|Q06AU7|RAB1B_PIG Ras-related protein Rab-1B OS=Sus scrofa OX=9823 GN=RAB1B PE=2 SV=1;tr|A0A287BPN2|A0A287BPN2_PIG Ras-related protein Rab-1B OS=Sus scrofa O	9.7954	1957300	5	5	2	1	0	1	4	0	0	0	0	0	0	0	0	0	0	0	0	0	0	1	0	0	0	0	0	0	0	0	0	0	0	0	0	0	1	0	0	0	0	0
tr|F1S3U9|F1S3U9_PIG;tr|A0A286ZND5|A0A286ZND5_PIG	tr|F1S3U9|F1S3U9_PIG;tr|A0A286ZND5|A0A286ZND5_PIG	1;1	1;1	1;1	tr|F1S3U9|F1S3U9_PIG Thioredoxin domain-containing protein OS=Sus scrofa OX=9823 GN=PRDX1 PE=1 SV=3;tr|A0A286ZND5|A0A286ZND5_PIG Peroxiredoxin-1 OS=Sus scrofa OX=9823 GN=PRDX1 PE=1 SV=1	6.4305	1939200	2	1	1	1	0	1	0	0	0	0	0	0	0	0	0	0	0	0	0	0	1	0	0	0	0	0	0	0	0	0	0	0	0	0	0	1	0	0	0	0	0	0
tr|A0A287AXF7|A0A287AXF7_PIG;tr|I3LKD2|I3LKD2_PIG	tr|A0A287AXF7|A0A287AXF7_PIG;tr|I3LKD2|I3LKD2_PIG	1;1	1;1	1;1	tr|A0A287AXF7|A0A287AXF7_PIG Uncharacterized protein OS=Sus scrofa OX=9823 GN=FAM162A PE=1 SV=1;tr|I3LKD2|I3LKD2_PIG Uncharacterized protein OS=Sus scrofa OX=9823 GN=FAM162A PE=1 SV=1	8.2126	1903500	2	1	1	1	0	0	0	1	1	0	0	0	0	0	0	0	0	0	0	0	0	0	1	1	0	0	0	0	0	0	0	0	0	0	0	0	0	1	1	0	0	0
tr|I3LJJ4|I3LJJ4_PIG;tr|A0A287AE42|A0A287AE42_PIG	tr|I3LJJ4|I3LJJ4_PIG;tr|A0A287AE42|A0A287AE42_PIG	4;4	4;4	4;4	tr|I3LJJ4|I3LJJ4_PIG Uncharacterized protein OS=Sus scrofa OX=9823 GN=ECH1 PE=1 SV=2;tr|A0A287AE42|A0A287AE42_PIG Uncharacterized protein OS=Sus scrofa OX=9823 GN=ECH1 PE=1 SV=1	25.995	1861900	2	4	4	4	0	0	0	0	0	0	0	0	0	0	0	0	0	3	1	0	0	0	0	0	0	0	0	0	0	0	0	0	3	1	0	0	0	0	0	0	0	0
tr|A0A287B541|A0A287B541_PIG;tr|A0A286ZLN6|A0A286ZLN6_PIG	tr|A0A287B541|A0A287B541_PIG;tr|A0A286ZLN6|A0A286ZLN6_PIG	2;1	1;1	0;0	tr|A0A287B541|A0A287B541_PIG Ig-like domain-containing protein OS=Sus scrofa OX=9823 PE=4 SV=1;tr|A0A286ZLN6|A0A286ZLN6_PIG Ig-like domain-containing protein OS=Sus scrofa OX=9823 PE=4 SV=1	6.1726	1858000	2	2	1	0	0	2	2	0	0	0	0	0	0	0	0	0	0	0	1	0	1	1	0	0	0	0	0	0	0	0	0	0	0	0	0	0	0	0	0	0	0	0
tr|F1SFC0|F1SFC0_PIG	tr|F1SFC0|F1SFC0_PIG	1	1	1	tr|F1SFC0|F1SFC0_PIG Type III endosome membrane protein TEMP OS=Sus scrofa OX=9823 GN=C1orf210 PE=4 SV=1	6.2964	1833900	1	1	1	1	0	0	0	0	0	0	0	0	0	0	0	0	0	1	1	0	0	0	0	0	0	0	0	0	0	0	0	0	1	1	0	0	0	0	0	0	0	0
sp|Q29026|CEND_PIG	sp|Q29026|CEND_PIG	1	1	1	sp|Q29026|CEND_PIG Cell cycle exit and neuronal differentiation protein 1 OS=Sus scrofa OX=9823 GN=CEND1 PE=1 SV=1	56.849	1767500	1	1	1	1	0	0	0	0	1	0	0	0	0	0	0	0	0	0	0	0	0	0	0	1	0	0	0	0	0	0	0	0	0	0	0	0	0	0	1	0	0	0
tr|A0A287AJT7|A0A287AJT7_PIG	tr|A0A287AJT7|A0A287AJT7_PIG	1	1	1	tr|A0A287AJT7|A0A287AJT7_PIG Ribosomal_L28e domain-containing protein OS=Sus scrofa OX=9823 GN=RPL28 PE=1 SV=1	7.1329	1753100	1	1	1	1	0	0	1	0	0	0	0	0	0	0	0	0	0	0	0	0	0	1	0	0	0	0	0	0	0	0	0	0	0	0	0	0	1	0	0	0	0	0
tr|I3LE12|I3LE12_PIG;tr|I3LJY8|I3LJY8_PIG	tr|I3LE12|I3LE12_PIG;tr|I3LJY8|I3LJY8_PIG	2;2	2;2	2;2	tr|I3LE12|I3LE12_PIG Uncharacterized protein OS=Sus scrofa OX=9823 GN=HSD17B12 PE=1 SV=2;tr|I3LJY8|I3LJY8_PIG Very-long-chain 3-oxoacyl-CoA reductase OS=Sus scrofa OX=9823 GN=HSD17B12 PE=1 SV=2	11.423	1746100	2	2	2	2	0	0	0	0	0	0	0	0	0	0	0	0	0	0	2	0	0	0	0	0	0	0	0	0	0	0	0	0	0	2	0	0	0	0	0	0	0	0
tr|F2Z5P7|F2Z5P7_PIG	tr|F2Z5P7|F2Z5P7_PIG	1	1	1	tr|F2Z5P7|F2Z5P7_PIG Alpha/beta hydrolase domain-containing protein 17B isoform 2 OS=Sus scrofa OX=9823 GN=ABHD17B PE=4 SV=1	10.003	1692200	1	1	1	1	0	0	0	0	0	0	0	0	0	0	0	0	0	0	1	0	0	0	0	0	0	0	0	0	0	0	0	0	0	1	0	0	0	0	0	0	0	0
sp|Q29092|ENPL_PIG;tr|F1SRK6|F1SRK6_PIG;tr|A0A287AFA5|A0A287AFA5_PIG	sp|Q29092|ENPL_PIG;tr|F1SRK6|F1SRK6_PIG	4;3;1	4;3;1	4;3;1	sp|Q29092|ENPL_PIG Endoplasmin OS=Sus scrofa OX=9823 GN=HSP90B1 PE=2 SV=3;tr|F1SRK6|F1SRK6_PIG Endoplasmin OS=Sus scrofa OX=9823 GN=HSP90B1 PE=4 SV=3	26.199	1681600	3	4	4	4	0	0	0	0	0	0	0	0	4	0	0	0	0	0	0	0	0	0	0	0	0	0	0	4	0	0	0	0	0	0	0	0	0	0	0	0	0	0
tr|A0A287AQ03|A0A287AQ03_PIG;tr|A0A287ALK8|A0A287ALK8_PIG;tr|I3LSX8|I3LSX8_PIG	tr|A0A287AQ03|A0A287AQ03_PIG;tr|A0A287ALK8|A0A287ALK8_PIG;tr|I3LSX8|I3LSX8_PIG	2;2;2	2;2;2	2;2;2	tr|A0A287AQ03|A0A287AQ03_PIG Uncharacterized protein OS=Sus scrofa OX=9823 GN=CDH16 PE=1 SV=1;tr|A0A287ALK8|A0A287ALK8_PIG Uncharacterized protein OS=Sus scrofa OX=9823 GN=CDH16 PE=1 SV=1;tr|I3LSX8|I3LSX8_PIG Uncharacterized protein OS=Sus scrofa OX=9823 G	17.171	1674000	3	2	2	2	0	0	0	0	0	0	0	0	2	0	0	0	0	0	0	0	0	0	0	0	0	0	0	2	0	0	0	0	0	0	0	0	0	0	0	0	0	0
tr|A0A288CFW1|A0A288CFW1_PIG	tr|A0A288CFW1|A0A288CFW1_PIG	1	1	1	tr|A0A288CFW1|A0A288CFW1_PIG Cytochrome b5 heme-binding domain-containing protein OS=Sus scrofa OX=9823 GN=PGRMC2 PE=1 SV=1	11.812	1670200	1	1	1	1	0	1	0	0	0	0	0	0	0	0	0	0	0	0	0	0	1	0	0	0	0	0	0	0	0	0	0	0	0	0	0	1	0	0	0	0	0	0
tr|F1S775|F1S775_PIG;tr|A0A287APS5|A0A287APS5_PIG;tr|A0A287AFH3|A0A287AFH3_PIG;tr|A0A287BJH4|A0A287BJH4_PIG;tr|A0A286ZVL5|A0A286ZVL5_PIG	tr|F1S775|F1S775_PIG;tr|A0A287APS5|A0A287APS5_PIG;tr|A0A287AFH3|A0A287AFH3_PIG;tr|A0A287BJH4|A0A287BJH4_PIG;tr|A0A286ZVL5|A0A286ZVL5_PIG	2;2;2;2;1	2;2;2;2;1	2;2;2;2;1	tr|F1S775|F1S775_PIG Uncharacterized protein OS=Sus scrofa OX=9823 GN=STT3A PE=1 SV=3;tr|A0A287APS5|A0A287APS5_PIG Uncharacterized protein OS=Sus scrofa OX=9823 GN=STT3A PE=1 SV=1;tr|A0A287AFH3|A0A287AFH3_PIG Uncharacterized protein OS=Sus scrofa OX=9823 G	25.731	1654900	5	2	2	2	0	0	0	0	0	0	0	2	0	0	1	1	0	1	0	0	0	0	0	0	0	0	2	0	0	1	1	0	1	0	0	0	0	0	0	0	0	2
tr|A0A286ZY42|A0A286ZY42_PIG;tr|F1SCJ5|F1SCJ5_PIG	tr|A0A286ZY42|A0A286ZY42_PIG;tr|F1SCJ5|F1SCJ5_PIG	1;1	1;1	1;1	tr|A0A286ZY42|A0A286ZY42_PIG Uncharacterized protein OS=Sus scrofa OX=9823 GN=PEX11G PE=4 SV=1;tr|F1SCJ5|F1SCJ5_PIG Peroxisomal membrane protein 11C isoform 1 OS=Sus scrofa OX=9823 GN=PEX11G PE=4 SV=3	6.8748	1643400	2	1	1	1	0	0	1	0	0	0	0	0	0	0	0	0	0	0	0	0	0	1	0	0	0	0	0	0	0	0	0	0	0	0	0	0	1	0	0	0	0	0
tr|F1SJQ6|F1SJQ6_PIG;tr|A0A286ZW72|A0A286ZW72_PIG;sp|A1XQU3|RL14_PIG;tr|I3LIZ8|I3LIZ8_PIG	tr|F1SJQ6|F1SJQ6_PIG;tr|A0A286ZW72|A0A286ZW72_PIG;sp|A1XQU3|RL14_PIG;tr|I3LIZ8|I3LIZ8_PIG	2;2;2;1	2;2;2;1	2;2;2;1	tr|F1SJQ6|F1SJQ6_PIG 60S ribosomal protein L14 OS=Sus scrofa OX=9823 GN=RPL14 PE=4 SV=2;tr|A0A286ZW72|A0A286ZW72_PIG 60S ribosomal protein L14 OS=Sus scrofa OX=9823 GN=RPL14 PE=4 SV=1;sp|A1XQU3|RL14_PIG 60S ribosomal protein L14 OS=Sus scrofa OX=9823 GN=RP	12.853	1637400	4	2	2	2	0	1	2	0	0	0	0	0	0	0	0	0	0	0	0	0	1	2	0	0	0	0	0	0	0	0	0	0	0	0	0	1	2	0	0	0	0	0
tr|I3LHS7|I3LHS7_PIG	tr|I3LHS7|I3LHS7_PIG	1	1	1	tr|I3LHS7|I3LHS7_PIG Ubiquinone biosynthesis protein COQ9, mitochondrial OS=Sus scrofa OX=9823 GN=COQ9 PE=1 SV=2	9.7008	1628100	1	1	1	1	0	0	0	0	0	0	0	0	0	0	0	0	0	1	0	0	0	0	0	0	0	0	0	0	0	0	0	0	1	0	0	0	0	0	0	0	0	0
tr|F1SA12|F1SA12_PIG	tr|F1SA12|F1SA12_PIG	1	1	1	tr|F1SA12|F1SA12_PIG DUF4149 domain-containing protein OS=Sus scrofa OX=9823 GN=TMEM205 PE=1 SV=1	6.9054	1607900	1	1	1	1	0	0	1	0	0	0	0	0	0	0	0	0	0	0	0	0	0	1	0	0	0	0	0	0	0	0	0	0	0	0	0	0	1	0	0	0	0	0
tr|A0A287AQ80|A0A287AQ80_PIG;tr|F1RP22|F1RP22_PIG;tr|A0A287A1V2|A0A287A1V2_PIG;tr|A0A287BRL7|A0A287BRL7_PIG;tr|A0A287ALU0|A0A287ALU0_PIG;tr|A0A287B5L2|A0A287B5L2_PIG;sp|P0DTA4|PCCA_PIG	tr|A0A287AQ80|A0A287AQ80_PIG;tr|F1RP22|F1RP22_PIG;tr|A0A287A1V2|A0A287A1V2_PIG;tr|A0A287BRL7|A0A287BRL7_PIG;tr|A0A287ALU0|A0A287ALU0_PIG;tr|A0A287B5L2|A0A287B5L2_PIG;sp|P0DTA4|PCCA_PIG	3;3;3;3;3;3;3	3;3;3;3;3;3;3	3;3;3;3;3;3;3	tr|A0A287AQ80|A0A287AQ80_PIG Uncharacterized protein OS=Sus scrofa OX=9823 GN=PCCA PE=1 SV=1;tr|F1RP22|F1RP22_PIG Uncharacterized protein OS=Sus scrofa OX=9823 GN=PCCA PE=1 SV=3;tr|A0A287A1V2|A0A287A1V2_PIG Uncharacterized protein OS=Sus scrofa OX=9823 GN=	21.456	1607600	7	3	3	3	0	0	0	0	0	0	0	0	3	0	0	0	0	0	0	0	0	0	0	0	0	0	0	3	0	0	0	0	0	0	0	0	0	0	0	0	0	0
tr|I3L5K3|I3L5K3_PIG;tr|A0A286ZPN7|A0A286ZPN7_PIG	tr|I3L5K3|I3L5K3_PIG;tr|A0A286ZPN7|A0A286ZPN7_PIG	2;1	2;1	2;1	tr|I3L5K3|I3L5K3_PIG Estradiol 17-beta-dehydrogenase 11 OS=Sus scrofa OX=9823 GN=HSD17B13 PE=1 SV=2;tr|A0A286ZPN7|A0A286ZPN7_PIG Uncharacterized protein OS=Sus scrofa OX=9823 GN=HSD17B13 PE=1 SV=1	29.164	1605000	2	2	2	2	0	0	0	0	0	0	0	0	0	0	0	0	0	0	2	0	0	0	0	0	0	0	0	0	0	0	0	0	0	2	0	0	0	0	0	0	0	0
tr|A0A287B4B9|A0A287B4B9_PIG;tr|I3L812|I3L812_PIG;tr|A0A287AM42|A0A287AM42_PIG	tr|A0A287B4B9|A0A287B4B9_PIG;tr|I3L812|I3L812_PIG;tr|A0A287AM42|A0A287AM42_PIG	1;1;1	1;1;1	1;1;1	tr|A0A287B4B9|A0A287B4B9_PIG Peptidase S53 domain-containing protein OS=Sus scrofa OX=9823 GN=TPP1 PE=1 SV=1;tr|I3L812|I3L812_PIG Tripeptidyl-peptidase 1 isoform X1 OS=Sus scrofa OX=9823 GN=TPP1 PE=1 SV=1;tr|A0A287AM42|A0A287AM42_PIG Peptidase S53 domain-c	6.5698	1598500	3	1	1	1	0	0	0	0	0	0	0	0	0	0	0	1	0	0	0	0	0	0	0	0	0	0	0	0	0	0	1	0	0	0	0	0	0	0	0	0	0	0
tr|A0A287BAZ6|A0A287BAZ6_PIG;tr|F1SDX9|F1SDX9_PIG;tr|A0A287AJ76|A0A287AJ76_PIG;tr|A0A287A690|A0A287A690_PIG	tr|A0A287BAZ6|A0A287BAZ6_PIG;tr|F1SDX9|F1SDX9_PIG;tr|A0A287AJ76|A0A287AJ76_PIG;tr|A0A287A690|A0A287A690_PIG	1;1;1;1	1;1;1;1	1;1;1;1	tr|A0A287BAZ6|A0A287BAZ6_PIG Peroxiredoxin-2 OS=Sus scrofa OX=9823 GN=PRDX2 PE=1 SV=1;tr|F1SDX9|F1SDX9_PIG Peroxiredoxin-2 OS=Sus scrofa OX=9823 GN=PRDX2 PE=1 SV=3;tr|A0A287AJ76|A0A287AJ76_PIG Peroxiredoxin-2 OS=Sus scrofa OX=9823 GN=PRDX2 PE=1 SV=1;tr|A0A	7.0484	1541500	4	1	1	1	0	1	0	0	0	0	0	0	0	0	0	0	0	0	0	0	1	0	0	0	0	0	0	0	0	0	0	0	0	0	0	1	0	0	0	0	0	0
tr|F1RKA9|F1RKA9_PIG;tr|I3LU61|I3LU61_PIG;tr|A0A287BJ75|A0A287BJ75_PIG	tr|F1RKA9|F1RKA9_PIG;tr|I3LU61|I3LU61_PIG;tr|A0A287BJ75|A0A287BJ75_PIG	4;4;4	4;4;4	4;4;4	tr|F1RKA9|F1RKA9_PIG Uncharacterized protein OS=Sus scrofa OX=9823 GN=TPCN1 PE=4 SV=3;tr|I3LU61|I3LU61_PIG Uncharacterized protein OS=Sus scrofa OX=9823 GN=TPCN1 PE=4 SV=2;tr|A0A287BJ75|A0A287BJ75_PIG Two pore calcium channel protein 1 isoform X1 OS=Sus sc	25.691	1503500	3	4	4	4	0	0	0	0	0	0	0	3	3	0	0	0	0	0	0	0	0	0	0	0	0	0	3	3	0	0	0	0	0	0	0	0	0	0	0	0	0	3
tr|F1RHK3|F1RHK3_PIG;tr|A0A287AMP9|A0A287AMP9_PIG	tr|F1RHK3|F1RHK3_PIG;tr|A0A287AMP9|A0A287AMP9_PIG	1;1	1;1	1;1	tr|F1RHK3|F1RHK3_PIG Uncharacterized protein OS=Sus scrofa OX=9823 GN=TIMM22 PE=1 SV=3;tr|A0A287AMP9|A0A287AMP9_PIG Mitochondrial import inner membrane translocase subunit Tim22 OS=Sus scrofa OX=9823 GN=TIMM22 PE=1 SV=1	6.6228	1482500	2	1	1	1	0	0	1	0	0	0	0	0	0	0	0	0	0	0	0	0	0	1	0	0	0	0	0	0	0	0	0	0	0	0	0	0	1	0	0	0	0	0
sp|Q2EN76|NDKB_PIG;tr|A0A287AS29|A0A287AS29_PIG	sp|Q2EN76|NDKB_PIG	3;1	3;1	3;1	sp|Q2EN76|NDKB_PIG Nucleoside diphosphate kinase B OS=Sus scrofa OX=9823 GN=NME2 PE=2 SV=1	16.322	1481200	2	3	3	3	0	0	0	3	0	0	0	0	0	0	0	0	0	0	0	0	0	0	3	0	0	0	0	0	0	0	0	0	0	0	0	0	0	3	0	0	0	0
tr|A0A287A5M5|A0A287A5M5_PIG	tr|A0A287A5M5|A0A287A5M5_PIG	1	1	1	tr|A0A287A5M5|A0A287A5M5_PIG Catechol O-methyltransferase domain-containing protein 1 OS=Sus scrofa OX=9823 GN=COMTD1 PE=1 SV=1	13.842	1476800	1	1	1	1	0	0	0	0	0	0	0	0	0	0	0	0	0	0	1	0	0	0	0	0	0	0	0	0	0	0	0	0	0	1	0	0	0	0	0	0	0	0
tr|A0A287AZD8|A0A287AZD8_PIG	tr|A0A287AZD8|A0A287AZD8_PIG	1	1	1	tr|A0A287AZD8|A0A287AZD8_PIG Uncharacterized protein OS=Sus scrofa OX=9823 GN=BCL2L13 PE=1 SV=1	6.2849	1473700	1	1	1	1	0	0	0	0	0	1	0	0	0	0	0	0	0	0	0	0	0	0	0	0	1	0	0	0	0	0	0	0	0	0	0	0	0	0	0	1	0	0
tr|A0A287BEC3|A0A287BEC3_PIG;tr|I3L9E5|I3L9E5_PIG;tr|A0A286ZYT5|A0A286ZYT5_PIG	tr|A0A287BEC3|A0A287BEC3_PIG;tr|I3L9E5|I3L9E5_PIG;tr|A0A286ZYT5|A0A286ZYT5_PIG	1;1;1	1;1;1	1;1;1	tr|A0A287BEC3|A0A287BEC3_PIG Carcinoembryonic antigen-related cell adhesion molecule 5 isoform X2 OS=Sus scrofa OX=9823 GN=CEACAM1 PE=1 SV=1;tr|I3L9E5|I3L9E5_PIG Uncharacterized protein OS=Sus scrofa OX=9823 GN=CEACAM1 PE=1 SV=2;tr|A0A286ZYT5|A0A286ZYT5_PI	9.0455	1418200	3	1	1	1	0	0	0	0	0	0	0	0	1	0	0	0	0	0	0	0	0	0	0	0	0	0	0	1	0	0	0	0	0	0	0	0	0	0	0	0	0	0
tr|A0A287A949|A0A287A949_PIG;tr|A0A287B953|A0A287B953_PIG;tr|F1SE83|F1SE83_PIG	tr|A0A287A949|A0A287A949_PIG;tr|A0A287B953|A0A287B953_PIG;tr|F1SE83|F1SE83_PIG	1;1;1	1;1;1	1;1;1	tr|A0A287A949|A0A287A949_PIG OCIA domain-containing protein OS=Sus scrofa OX=9823 GN=OCIAD1 PE=1 SV=1;tr|A0A287B953|A0A287B953_PIG OCIA domain-containing protein OS=Sus scrofa OX=9823 GN=OCIAD1 PE=1 SV=1;tr|F1SE83|F1SE83_PIG OCIA domain-containing protein	8.6901	1409600	3	1	1	1	0	0	0	0	1	0	0	0	0	0	0	0	0	0	0	0	0	0	0	1	0	0	0	0	0	0	0	0	0	0	0	0	0	0	1	0	0	0
tr|F1S935|F1S935_PIG;tr|A0A287APR1|A0A287APR1_PIG	tr|F1S935|F1S935_PIG;tr|A0A287APR1|A0A287APR1_PIG	1;1	1;1	1;1	tr|F1S935|F1S935_PIG 60S ribosomal protein L18a OS=Sus scrofa OX=9823 GN=RPL18A PE=1 SV=3;tr|A0A287APR1|A0A287APR1_PIG 60S ribosomal protein L18a OS=Sus scrofa OX=9823 GN=RPL18A PE=1 SV=1	9.034	1409400	2	1	1	1	0	0	1	0	0	0	0	0	0	0	0	0	0	0	0	0	0	1	0	0	0	0	0	0	0	0	0	0	0	0	0	0	1	0	0	0	0	0
tr|F1RYM4|F1RYM4_PIG;tr|A0A287AQR2|A0A287AQR2_PIG;tr|A0A287B4R8|A0A287B4R8_PIG;tr|A0A286ZJB9|A0A286ZJB9_PIG	tr|F1RYM4|F1RYM4_PIG;tr|A0A287AQR2|A0A287AQR2_PIG;tr|A0A287B4R8|A0A287B4R8_PIG;tr|A0A286ZJB9|A0A286ZJB9_PIG	2;2;2;2	2;2;2;2	2;2;2;2	tr|F1RYM4|F1RYM4_PIG Uncharacterized protein OS=Sus scrofa OX=9823 GN=ACSS3 PE=1 SV=3;tr|A0A287AQR2|A0A287AQR2_PIG Acyl-CoA synthetase short-chain family member 3, mitochondrial isoform 2 OS=Sus scrofa OX=9823 GN=ACSS3 PE=1 SV=1;tr|A0A287B4R8|A0A287B4R8_PI	11	1397800	4	2	2	2	0	0	0	0	0	0	0	0	0	1	1	0	0	0	0	0	0	0	0	0	0	0	0	0	1	1	0	0	0	0	0	0	0	0	0	0	0	0
tr|I3LK43|I3LK43_PIG;tr|A0A287B9B0|A0A287B9B0_PIG	tr|I3LK43|I3LK43_PIG;tr|A0A287B9B0|A0A287B9B0_PIG	2;2	2;2	2;2	tr|I3LK43|I3LK43_PIG Oxidored_q6 domain-containing protein OS=Sus scrofa OX=9823 GN=NDUFS7 PE=1 SV=2;tr|A0A287B9B0|A0A287B9B0_PIG NADH dehydrogenase ubiquinone iron-sulfur protein 7, mitochondrial OS=Sus scrofa OX=9823 GN=NDUFS7 PE=1 SV=1	12.744	1396700	2	2	2	2	0	0	2	0	0	0	0	0	0	0	0	0	0	0	0	0	0	2	0	0	0	0	0	0	0	0	0	0	0	0	0	0	2	0	0	0	0	0
tr|F1SB19|F1SB19_PIG;sp|Q5FY69|SC5AA_PIG;tr|A0A287BFW1|A0A287BFW1_PIG	tr|F1SB19|F1SB19_PIG;sp|Q5FY69|SC5AA_PIG;tr|A0A287BFW1|A0A287BFW1_PIG	2;2;1	2;2;1	2;2;1	tr|F1SB19|F1SB19_PIG Sodium/glucose cotransporter 5 OS=Sus scrofa OX=9823 GN=SLC5A10 PE=3 SV=2;sp|Q5FY69|SC5AA_PIG Sodium/glucose cotransporter 5 OS=Sus scrofa OX=9823 GN=SLC5A10 PE=2 SV=1;tr|A0A287BFW1|A0A287BFW1_PIG Sodium/glucose cotransporter 5 OS=Sus	13.166	1394800	3	2	2	2	0	0	0	0	0	0	0	0	0	1	1	0	0	0	0	0	0	0	0	0	0	0	0	0	1	1	0	0	0	0	0	0	0	0	0	0	0	0
tr|A0A287AC42|A0A287AC42_PIG;tr|A0A287BBB5|A0A287BBB5_PIG	tr|A0A287AC42|A0A287AC42_PIG;tr|A0A287BBB5|A0A287BBB5_PIG	2;2	2;2	2;2	tr|A0A287AC42|A0A287AC42_PIG MSP domain-containing protein OS=Sus scrofa OX=9823 GN=VAPA PE=1 SV=1;tr|A0A287BBB5|A0A287BBB5_PIG MSP domain-containing protein OS=Sus scrofa OX=9823 GN=VAPA PE=1 SV=1	12.781	1276700	2	2	2	2	0	0	0	0	2	1	0	0	0	0	0	0	0	0	0	0	0	0	0	2	1	0	0	0	0	0	0	0	0	0	0	0	0	0	2	1	0	0
tr|K7GSE5|K7GSE5_PIG	tr|K7GSE5|K7GSE5_PIG	3	3	3	tr|K7GSE5|K7GSE5_PIG Uncharacterized protein OS=Sus scrofa OX=9823 GN=NDUFB9 PE=1 SV=1	47.72	1261100	1	3	3	3	0	0	3	0	0	0	0	0	0	0	0	0	0	0	0	0	0	3	0	0	0	0	0	0	0	0	0	0	0	0	0	0	3	0	0	0	0	0
tr|A0A287B4U5|A0A287B4U5_PIG;tr|I3LEI7|I3LEI7_PIG;tr|F1S3X1|F1S3X1_PIG;tr|A0A287BIB3|A0A287BIB3_PIG;tr|A0A287BDA3|A0A287BDA3_PIG;sp|Q8SPK1|CP4AO_PIG;tr|F1S3X0|F1S3X0_PIG;tr|F1S3X3|F1S3X3_PIG;sp|Q9GJX5|CP4AL_PIG;sp|Q8SPK0|CP4AP_PIG;tr|F1SAG6|F1SAG6_PIG	tr|A0A287B4U5|A0A287B4U5_PIG;tr|I3LEI7|I3LEI7_PIG;tr|F1S3X1|F1S3X1_PIG;tr|A0A287BIB3|A0A287BIB3_PIG;tr|A0A287BDA3|A0A287BDA3_PIG;sp|Q8SPK1|CP4AO_PIG;tr|F1S3X0|F1S3X0_PIG;tr|F1S3X3|F1S3X3_PIG;sp|Q9GJX5|CP4AL_PIG;sp|Q8SPK0|CP4AP_PIG;tr|F1SAG6|F1SAG6_PIG	2;2;2;2;2;2;1;1;1;1;1	2;2;2;2;2;2;1;1;1;1;1	2;2;2;2;2;2;1;1;1;1;1	tr|A0A287B4U5|A0A287B4U5_PIG Taurochenodeoxycholic 6 alpha-hydroxylase OS=Sus scrofa OX=9823 GN=CYP4A21 PE=1 SV=1;tr|I3LEI7|I3LEI7_PIG Taurochenodeoxycholic 6 alpha-hydroxylase OS=Sus scrofa OX=9823 GN=CYP4A21 PE=1 SV=2;tr|F1S3X1|F1S3X1_PIG Taurochenodeoxy	12.688	1256600	11	2	2	2	0	1	1	0	0	0	0	0	0	0	0	0	0	0	0	0	1	1	0	0	0	0	0	0	0	0	0	0	0	0	0	1	1	0	0	0	0	0
tr|A0A287B719|A0A287B719_PIG	tr|A0A287B719|A0A287B719_PIG	1	1	1	tr|A0A287B719|A0A287B719_PIG 28S ribosomal protein S36, mitochondrial OS=Sus scrofa OX=9823 GN=MRPS36 PE=1 SV=1	6.9556	1221300	1	1	1	1	0	0	0	0	1	0	0	0	0	0	0	0	0	0	0	0	0	0	0	1	0	0	0	0	0	0	0	0	0	0	0	0	0	0	1	0	0	0
tr|F1SB79|F1SB79_PIG;sp|O02713|S22A2_PIG	tr|F1SB79|F1SB79_PIG;sp|O02713|S22A2_PIG	1;1	1;1	1;1	tr|F1SB79|F1SB79_PIG Solute carrier family 22 member 2 OS=Sus scrofa OX=9823 GN=SLC22A2 PE=4 SV=3;sp|O02713|S22A2_PIG Solute carrier family 22 member 2 OS=Sus scrofa OX=9823 GN=SLC22A2 PE=2 SV=1	20.916	1196300	2	1	1	1	0	0	0	0	0	0	0	0	1	0	0	0	0	0	0	0	0	0	0	0	0	0	0	1	0	0	0	0	0	0	0	0	0	0	0	0	0	0
tr|F1ST43|F1ST43_PIG	tr|F1ST43|F1ST43_PIG	2	2	2	tr|F1ST43|F1ST43_PIG Very long-chain specific acyl-CoA dehydrogenase, mitochondrial isoform 1 OS=Sus scrofa OX=9823 GN=ACADVL PE=1 SV=3	24.926	1184000	1	2	2	2	0	0	0	0	0	0	0	0	0	2	0	0	0	0	0	0	0	0	0	0	0	0	0	0	2	0	0	0	0	0	0	0	0	0	0	0	0	0
tr|A0A287A4W6|A0A287A4W6_PIG	tr|A0A287A4W6|A0A287A4W6_PIG	2	2	2	tr|A0A287A4W6|A0A287A4W6_PIG Ras-related protein Rab-21 OS=Sus scrofa OX=9823 GN=RAB21 PE=1 SV=1	12.513	1166100	1	2	2	2	0	1	2	0	0	0	0	0	0	0	0	0	0	0	0	0	1	2	0	0	0	0	0	0	0	0	0	0	0	0	0	1	2	0	0	0	0	0
tr|A0A287AK58|A0A287AK58_PIG;tr|A0A287BSX6|A0A287BSX6_PIG;tr|A0A287BCS1|A0A287BCS1_PIG;tr|A0A287AXN9|A0A287AXN9_PIG;tr|A0A287BM82|A0A287BM82_PIG	tr|A0A287AK58|A0A287AK58_PIG;tr|A0A287BSX6|A0A287BSX6_PIG;tr|A0A287BCS1|A0A287BCS1_PIG;tr|A0A287AXN9|A0A287AXN9_PIG;tr|A0A287BM82|A0A287BM82_PIG	15;15;13;13;12	1;1;1;1;1	0;0;0;0;0	tr|A0A287AK58|A0A287AK58_PIG IF rod domain-containing protein OS=Sus scrofa OX=9823 GN=KRT14 PE=1 SV=1;tr|A0A287BSX6|A0A287BSX6_PIG IF rod domain-containing protein OS=Sus scrofa OX=9823 GN=KRT14 PE=1 SV=1;tr|A0A287BCS1|A0A287BCS1_PIG IF rod domain-contain	-2	1163500	5	15	1	0	1	14	0	0	0	0	0	3	0	3	0	0	1	3	0	0	0	0	0	0	0	0	0	0	0	0	0	0	1	0	0	0	0	0	0	0	0	0
tr|A0A2C9F3C2|A0A2C9F3C2_PIG;tr|A0A286ZW86|A0A286ZW86_PIG;tr|A0A286ZJQ9|A0A286ZJQ9_PIG;sp|Q6RVA9|CAV1_PIG	tr|A0A2C9F3C2|A0A2C9F3C2_PIG;tr|A0A286ZW86|A0A286ZW86_PIG;tr|A0A286ZJQ9|A0A286ZJQ9_PIG;sp|Q6RVA9|CAV1_PIG	1;1;1;1	1;1;1;1	1;1;1;1	tr|A0A2C9F3C2|A0A2C9F3C2_PIG Caveolin-1 OS=Sus scrofa OX=9823 GN=CAV1 PE=4 SV=1;tr|A0A286ZW86|A0A286ZW86_PIG Caveolin OS=Sus scrofa OX=9823 GN=CAV1 PE=3 SV=1;tr|A0A286ZJQ9|A0A286ZJQ9_PIG Caveolin OS=Sus scrofa OX=9823 GN=CAV1 PE=3 SV=1;sp|Q6RVA9|CAV1_PIG C	6.1844	1160100	4	1	1	1	0	0	1	0	0	0	0	0	0	0	0	0	0	0	0	0	0	1	0	0	0	0	0	0	0	0	0	0	0	0	0	0	1	0	0	0	0	0
tr|F1SHW5|F1SHW5_PIG	tr|F1SHW5|F1SHW5_PIG	1	1	1	tr|F1SHW5|F1SHW5_PIG Serine--pyruvate aminotransferase OS=Sus scrofa OX=9823 GN=AGXT PE=1 SV=3	6.4417	1156100	1	1	1	1	0	0	0	0	0	0	0	0	0	0	0	0	0	1	0	0	0	0	0	0	0	0	0	0	0	0	0	0	1	0	0	0	0	0	0	0	0	0
tr|I3LGN8|I3LGN8_PIG	tr|I3LGN8|I3LGN8_PIG	4	4	4	tr|I3LGN8|I3LGN8_PIG Plakophilin-1 isoform 1a OS=Sus scrofa OX=9823 GN=PKP1 PE=1 SV=2	128.98	1150200	1	4	4	4	0	4	0	0	0	0	0	0	0	0	0	0	0	0	0	0	4	0	0	0	0	0	0	0	0	0	0	0	0	0	0	4	0	0	0	0	0	0
tr|D0G7F6|D0G7F6_PIG;sp|Q29371|TPIS_PIG;tr|A0A288CFT0|A0A288CFT0_PIG;tr|A0A286ZRV2|A0A286ZRV2_PIG	tr|D0G7F6|D0G7F6_PIG;sp|Q29371|TPIS_PIG;tr|A0A288CFT0|A0A288CFT0_PIG;tr|A0A286ZRV2|A0A286ZRV2_PIG	1;1;1;1	1;1;1;1	1;1;1;1	tr|D0G7F6|D0G7F6_PIG Triosephosphate isomerase OS=Sus scrofa OX=9823 GN=TPI1 PE=1 SV=1;sp|Q29371|TPIS_PIG Triosephosphate isomerase OS=Sus scrofa OX=9823 GN=TPI1 PE=2 SV=4;tr|A0A288CFT0|A0A288CFT0_PIG Triosephosphate isomerase OS=Sus scrofa OX=9823 GN=TPI1	9.1152	1137300	4	1	1	1	0	1	0	0	0	0	0	0	0	0	0	0	0	0	0	0	1	0	0	0	0	0	0	0	0	0	0	0	0	0	0	1	0	0	0	0	0	0
tr|A0A286ZIT1|A0A286ZIT1_PIG;tr|F1RW20|F1RW20_PIG;tr|A0A287A4J3|A0A287A4J3_PIG	tr|A0A286ZIT1|A0A286ZIT1_PIG;tr|F1RW20|F1RW20_PIG;tr|A0A287A4J3|A0A287A4J3_PIG	1;1;1	1;1;1	1;1;1	tr|A0A286ZIT1|A0A286ZIT1_PIG Uncharacterized protein OS=Sus scrofa OX=9823 GN=CCNB3 PE=4 SV=1;tr|F1RW20|F1RW20_PIG Cyclin N-terminal domain-containing protein OS=Sus scrofa OX=9823 GN=CCNB3 PE=3 SV=3;tr|A0A287A4J3|A0A287A4J3_PIG Cyclin N-terminal domain-co	6.9506	1134500	3	1	1	1	0	0	0	0	0	0	0	0	0	0	0	0	0	1	0	0	0	0	0	0	0	0	0	0	0	0	0	0	1	0	0	0	0	0	0	0	0	0
tr|F1SLA7|F1SLA7_PIG	tr|F1SLA7|F1SLA7_PIG	1	1	1	tr|F1SLA7|F1SLA7_PIG Signal recognition particle receptor subunit beta OS=Sus scrofa OX=9823 GN=SRPRB PE=1 SV=3	8.7057	1124600	1	1	1	1	0	1	0	0	0	0	0	0	0	0	0	0	0	0	1	0	1	0	0	0	0	0	0	0	0	0	0	0	0	1	0	1	0	0	0	0	0	0
tr|I3L8Q5|I3L8Q5_PIG	tr|I3L8Q5|I3L8Q5_PIG	1	1	1	tr|I3L8Q5|I3L8Q5_PIG Uncharacterized protein OS=Sus scrofa OX=9823 GN=PECR PE=1 SV=2	6.4386	1104900	1	1	1	1	0	0	1	0	0	0	0	0	0	0	0	0	0	0	0	0	0	1	0	0	0	0	0	0	0	0	0	0	0	0	0	0	1	0	0	0	0	0
tr|I3LD75|I3LD75_PIG	tr|I3LD75|I3LD75_PIG	1	1	1	tr|I3LD75|I3LD75_PIG Uncharacterized protein OS=Sus scrofa OX=9823 GN=SIGIRR PE=4 SV=1	9.0514	1095300	1	1	1	1	0	0	0	0	0	0	0	0	1	0	0	0	0	0	0	0	0	0	0	0	0	0	0	1	0	0	0	0	0	0	0	0	0	0	0	0	0	0
tr|A0A287BG35|A0A287BG35_PIG	tr|A0A287BG35|A0A287BG35_PIG	1	1	1	tr|A0A287BG35|A0A287BG35_PIG E3 ubiquitin-protein ligase RNF170 isoform X1 OS=Sus scrofa OX=9823 GN=RNF170 PE=4 SV=1	7.0747	1093800	1	1	1	1	0	0	1	0	0	0	0	0	0	0	0	0	0	0	0	0	0	1	0	0	0	0	0	0	0	0	0	0	0	0	0	0	1	0	0	0	0	0
tr|F1SPP8|F1SPP8_PIG	tr|F1SPP8|F1SPP8_PIG	2	2	2	tr|F1SPP8|F1SPP8_PIG Uncharacterized protein OS=Sus scrofa OX=9823 GN=CKAP4 PE=1 SV=3	14.025	1082800	1	2	2	2	0	0	0	0	0	0	0	0	0	0	2	0	0	0	0	0	0	0	0	0	0	0	0	0	0	2	0	0	0	0	0	0	0	0	0	0	0	0
sp|Q70BM6|S22A8_PIG;tr|A0A286ZQG6|A0A286ZQG6_PIG	sp|Q70BM6|S22A8_PIG;tr|A0A286ZQG6|A0A286ZQG6_PIG	2;1	2;1	2;1	sp|Q70BM6|S22A8_PIG Solute carrier family 22 member 8 OS=Sus scrofa OX=9823 GN=SLC22A8 PE=2 SV=1;tr|A0A286ZQG6|A0A286ZQG6_PIG Solute carrier family 22 member 8 OS=Sus scrofa OX=9823 GN=SLC22A8 PE=4 SV=1	11.949	1008900	2	2	2	2	0	1	0	0	0	0	0	1	2	0	0	0	0	0	0	0	1	0	0	0	0	0	1	2	0	0	0	0	0	0	0	1	0	0	0	0	0	1
tr|F1RM44|F1RM44_PIG;tr|D0V557|D0V557_PIG	tr|F1RM44|F1RM44_PIG;tr|D0V557|D0V557_PIG	1;1	1;1	1;1	tr|F1RM44|F1RM44_PIG Mitochondrial import receptor subunit TOM40 homolog OS=Sus scrofa OX=9823 GN=TOMM40 PE=1 SV=3;tr|D0V557|D0V557_PIG Mitochondrial translocase of outer membrane protein OS=Sus scrofa OX=9823 GN=TOMM40 PE=1 SV=1	7.6963	998110	2	1	1	1	0	0	0	0	0	0	0	0	0	0	0	0	0	1	0	0	0	0	0	0	0	0	0	0	0	0	0	0	1	0	0	0	0	0	0	0	0	0
tr|F6Q4L6|F6Q4L6_PIG;tr|B2MUB6|B2MUB6_PIG	tr|F6Q4L6|F6Q4L6_PIG;tr|B2MUB6|B2MUB6_PIG	2;2	2;2	2;2	tr|F6Q4L6|F6Q4L6_PIG Uncharacterized protein OS=Sus scrofa OX=9823 GN=SLC25A24 PE=1 SV=2;tr|B2MUB6|B2MUB6_PIG Small calcium-binding mitochondrial carrier 1 OS=Sus scrofa OX=9823 GN=SCAMC-1 PE=1 SV=1	11.398	990530	2	2	2	2	0	0	0	0	0	0	0	0	0	0	0	2	0	0	0	0	0	0	0	0	0	0	0	0	0	0	2	0	0	0	0	0	0	0	0	0	0	0
tr|I3LEN7|I3LEN7_PIG;tr|A0A286ZYU8|A0A286ZYU8_PIG;tr|F1SG41|F1SG41_PIG	tr|I3LEN7|I3LEN7_PIG;tr|A0A286ZYU8|A0A286ZYU8_PIG	4;3;1	4;3;1	4;3;1	tr|I3LEN7|I3LEN7_PIG 10-formyltetrahydrofolate dehydrogenase OS=Sus scrofa OX=9823 GN=ALDH1L1 PE=1 SV=2;tr|A0A286ZYU8|A0A286ZYU8_PIG 10-formyltetrahydrofolate dehydrogenase OS=Sus scrofa OX=9823 GN=ALDH1L1 PE=1 SV=1	49.144	960160	3	4	4	4	0	0	0	0	0	0	0	0	4	0	0	0	0	0	0	0	0	0	0	0	0	0	0	4	0	0	0	0	0	0	0	0	0	0	0	0	0	0
tr|A0A287A7D4|A0A287A7D4_PIG;tr|A0A287A3T0|A0A287A3T0_PIG;tr|A0A286ZU55|A0A286ZU55_PIG;tr|F1S0J2|F1S0J2_PIG;tr|A0A287BTH4|A0A287BTH4_PIG;tr|A0A287AZ23|A0A287AZ23_PIG	tr|A0A287A7D4|A0A287A7D4_PIG;tr|A0A287A3T0|A0A287A3T0_PIG;tr|A0A286ZU55|A0A286ZU55_PIG;tr|F1S0J2|F1S0J2_PIG;tr|A0A287BTH4|A0A287BTH4_PIG;tr|A0A287AZ23|A0A287AZ23_PIG	2;2;2;2;1;1	2;2;2;2;1;1	2;2;2;2;1;1	tr|A0A287A7D4|A0A287A7D4_PIG Uncharacterized protein OS=Sus scrofa OX=9823 GN=C4BPA PE=1 SV=1;tr|A0A287A3T0|A0A287A3T0_PIG Uncharacterized protein OS=Sus scrofa OX=9823 GN=C4BPA PE=1 SV=1;tr|A0A286ZU55|A0A286ZU55_PIG C4b-binding protein alpha chain isoform	12.512	928930	6	2	2	2	0	0	0	0	0	0	0	0	0	0	0	1	0	0	1	0	0	0	0	0	0	0	0	0	0	0	1	0	0	1	0	0	0	0	0	0	0	0
tr|I3LH60|I3LH60_PIG;tr|A0A286ZUT3|A0A286ZUT3_PIG;sp|Q06AU2|RAP2A_PIG	tr|I3LH60|I3LH60_PIG;tr|A0A286ZUT3|A0A286ZUT3_PIG;sp|Q06AU2|RAP2A_PIG	1;1;1	1;1;1	1;1;1	tr|I3LH60|I3LH60_PIG Ras-related protein Rap-2c OS=Sus scrofa OX=9823 GN=RAP2C PE=1 SV=1;tr|A0A286ZUT3|A0A286ZUT3_PIG Ras-related protein Rap-2a OS=Sus scrofa OX=9823 GN=RAP2A PE=1 SV=1;sp|Q06AU2|RAP2A_PIG Ras-related protein Rap-2a OS=Sus scrofa OX=9823 G	6.6029	926610	3	1	1	1	0	0	1	0	0	0	0	0	0	0	0	0	0	0	0	0	0	1	0	0	0	0	0	0	0	0	0	0	0	0	0	0	1	0	0	0	0	0
tr|F1SVB2|F1SVB2_PIG	tr|F1SVB2|F1SVB2_PIG	1	1	1	tr|F1SVB2|F1SVB2_PIG All-trans-retinol 13,14-reductase OS=Sus scrofa OX=9823 GN=RETSAT PE=1 SV=1	6.8007	915700	1	1	1	1	0	0	0	0	0	0	0	0	0	0	1	0	0	0	0	0	0	0	0	0	0	0	0	0	0	1	0	0	0	0	0	0	0	0	0	0	0	0
tr|K7GLF7|K7GLF7_PIG	tr|K7GLF7|K7GLF7_PIG	3	3	3	tr|K7GLF7|K7GLF7_PIG Protein-glutamine gamma-glutamyltransferase K OS=Sus scrofa OX=9823 GN=TGM1 PE=4 SV=1	17.758	906510	1	3	3	3	0	3	0	0	0	0	0	0	0	0	0	0	0	0	0	0	3	0	0	0	0	0	0	0	0	0	0	0	0	0	0	3	0	0	0	0	0	0
sp|A5GFY8|SERA_PIG	sp|A5GFY8|SERA_PIG	1	1	1	sp|A5GFY8|SERA_PIG D-3-phosphoglycerate dehydrogenase OS=Sus scrofa OX=9823 GN=PHGDH PE=3 SV=1	9.3639	843960	1	1	1	1	0	0	0	0	0	0	0	0	0	0	0	0	1	0	0	0	0	0	0	0	0	0	0	0	0	0	0	1	0	0	0	0	0	0	0	0	0	0
tr|I3LSA5|I3LSA5_PIG;tr|I3L5F2|I3L5F2_PIG;tr|F1S574|F1S574_PIG;sp|P00690|AMYP_PIG	tr|I3LSA5|I3LSA5_PIG;tr|I3L5F2|I3L5F2_PIG;tr|F1S574|F1S574_PIG;sp|P00690|AMYP_PIG	1;1;1;1	1;1;1;1	1;1;1;1	tr|I3LSA5|I3LSA5_PIG Alpha-amylase OS=Sus scrofa OX=9823 GN=LOC100153446 PE=3 SV=1;tr|I3L5F2|I3L5F2_PIG Alpha-amylase OS=Sus scrofa OX=9823 GN=LOC100522672 PE=3 SV=2;tr|F1S574|F1S574_PIG Alpha-amylase OS=Sus scrofa OX=9823 GN=AMY2 PE=3 SV=3;sp|P00690|AMYP_	39.232	840060	4	1	1	1	0	0	0	0	0	0	0	0	0	0	0	1	0	0	0	0	0	0	0	0	0	0	0	0	0	0	1	0	0	0	0	0	0	0	0	0	0	0
tr|K9J4W3|K9J4W3_PIG	tr|K9J4W3|K9J4W3_PIG	1	1	1	tr|K9J4W3|K9J4W3_PIG Transporter OS=Sus scrofa OX=9823 GN=SLC6A6 PE=1 SV=1	9.8154	829500	1	1	1	1	0	0	0	0	0	0	0	0	1	0	0	0	0	0	0	0	0	0	0	0	0	0	0	1	0	0	0	0	0	0	0	0	0	0	0	0	0	0
tr|A0A287B268|A0A287B268_PIG;tr|A0A287BPC0|A0A287BPC0_PIG;tr|F1SMW1|F1SMW1_PIG	tr|A0A287B268|A0A287B268_PIG;tr|A0A287BPC0|A0A287BPC0_PIG;tr|F1SMW1|F1SMW1_PIG	1;1;1	1;1;1	1;1;1	tr|A0A287B268|A0A287B268_PIG Uncharacterized protein OS=Sus scrofa OX=9823 GN=PHLPP1 PE=4 SV=1;tr|A0A287BPC0|A0A287BPC0_PIG Uncharacterized protein OS=Sus scrofa OX=9823 GN=PHLPP1 PE=4 SV=1;tr|F1SMW1|F1SMW1_PIG Uncharacterized protein OS=Sus scrofa OX=9823	-2	824960	3	1	1	1	0	0	0	0	0	0	0	1	0	0	0	0	0	0	0	0	0	0	0	0	0	0	1	0	0	0	0	0	0	0	0	0	0	0	0	0	0	1
sp|Q007T0|SDHB_PIG;REV__tr|F1RJF7|F1RJF7_PIG;REV__tr|A0A287ACL1|A0A287ACL1_PIG	sp|Q007T0|SDHB_PIG	4;1;1	1;1;1	1;1;1	sp|Q007T0|SDHB_PIG Succinate dehydrogenase [ubiquinone] iron-sulfur subunit, mitochondrial OS=Sus scrofa OX=9823 GN=SDHB PE=1 SV=1	-2	801200	3	4	1	1	0	2	0	0	0	0	0	0	0	0	0	0	0	0	4	0	0	0	0	0	0	0	0	0	0	0	0	0	0	1	0	0	0	0	0	0	0	0
tr|A0A287A7R1|A0A287A7R1_PIG	tr|A0A287A7R1|A0A287A7R1_PIG	1	1	1	tr|A0A287A7R1|A0A287A7R1_PIG N-acetyltransferase domain-containing protein OS=Sus scrofa OX=9823 GN=NAT8 PE=1 SV=1	13.037	792050	1	1	1	1	0	0	1	0	0	0	0	0	0	0	0	0	0	0	0	0	0	1	0	0	0	0	0	0	0	0	0	0	0	0	0	0	1	0	0	0	0	0
tr|A0A287AWV1|A0A287AWV1_PIG;tr|A0A287B8J2|A0A287B8J2_PIG;tr|A0A287B1I4|A0A287B1I4_PIG;tr|A0A286ZRC7|A0A286ZRC7_PIG;tr|F1SNT8|F1SNT8_PIG	tr|A0A287AWV1|A0A287AWV1_PIG;tr|A0A287B8J2|A0A287B8J2_PIG;tr|A0A287B1I4|A0A287B1I4_PIG;tr|A0A286ZRC7|A0A286ZRC7_PIG;tr|F1SNT8|F1SNT8_PIG	5;5;5;5;5	5;5;5;5;5	5;5;5;5;5	tr|A0A287AWV1|A0A287AWV1_PIG Dynactin subunit 1 isoform 5 OS=Sus scrofa OX=9823 GN=DCTN1 PE=1 SV=1;tr|A0A287B8J2|A0A287B8J2_PIG CAP-Gly domain-containing protein OS=Sus scrofa OX=9823 GN=DCTN1 PE=1 SV=1;tr|A0A287B1I4|A0A287B1I4_PIG CAP-Gly domain-containin	38.309	788990	5	5	5	5	0	0	0	0	0	0	0	5	1	0	0	0	0	0	0	0	0	0	0	0	0	0	5	1	0	0	0	0	0	0	0	0	0	0	0	0	0	5
sp|O46409|APOA4_PIG;tr|F1SJT7|F1SJT7_PIG;tr|A0A287BM29|A0A287BM29_PIG	sp|O46409|APOA4_PIG;tr|F1SJT7|F1SJT7_PIG;tr|A0A287BM29|A0A287BM29_PIG	4;3;3	4;3;3	3;2;2	sp|O46409|APOA4_PIG Apolipoprotein A-IV OS=Sus scrofa OX=9823 GN=APOA4 PE=2 SV=1;tr|F1SJT7|F1SJT7_PIG Apolipoprotein A-IV OS=Sus scrofa OX=9823 GN=APOA4 PE=1 SV=3;tr|A0A287BM29|A0A287BM29_PIG Apolipoprotein A-IV OS=Sus scrofa OX=9823 GN=APOA4 PE=1 SV=1	43.397	781460	3	4	4	3	0	0	0	0	0	0	0	0	0	0	0	0	4	0	0	0	0	0	0	0	0	0	0	0	0	0	0	4	0	0	0	0	0	0	0	0	0	0
tr|E7EAU5|E7EAU5_PIG	tr|E7EAU5|E7EAU5_PIG	1	1	1	tr|E7EAU5|E7EAU5_PIG STARD3 N-terminal-like protein OS=Sus scrofa OX=9823 GN=STARD3NL PE=2 SV=1	6.242	775540	1	1	1	1	0	0	1	0	0	0	0	0	0	0	0	0	0	0	0	0	0	1	0	0	0	0	0	0	0	0	0	0	0	0	0	0	1	0	0	0	0	0
tr|A0A287A0B1|A0A287A0B1_PIG;tr|F1RF29|F1RF29_PIG;tr|A0A287AMT3|A0A287AMT3_PIG;tr|I3LRA8|I3LRA8_PIG	tr|A0A287A0B1|A0A287A0B1_PIG;tr|F1RF29|F1RF29_PIG;tr|A0A287AMT3|A0A287AMT3_PIG;tr|I3LRA8|I3LRA8_PIG	1;1;1;1	1;1;1;1	1;1;1;1	tr|A0A287A0B1|A0A287A0B1_PIG Uncharacterized protein OS=Sus scrofa OX=9823 GN=MTX3 PE=1 SV=1;tr|F1RF29|F1RF29_PIG Uncharacterized protein OS=Sus scrofa OX=9823 GN=MTX3 PE=1 SV=2;tr|A0A287AMT3|A0A287AMT3_PIG Metaxin-3 isoform X1 OS=Sus scrofa OX=9823 GN=MTX	7.6141	724850	4	1	1	1	0	1	0	0	0	0	0	0	0	0	0	0	0	0	0	0	1	0	0	0	0	0	0	0	0	0	0	0	0	0	0	1	0	0	0	0	0	0
tr|F1RQQ8|F1RQQ8_PIG	tr|F1RQQ8|F1RQQ8_PIG	1	1	1	tr|F1RQQ8|F1RQQ8_PIG Alpha-1,4 glucan phosphorylase OS=Sus scrofa OX=9823 GN=PYGM PE=1 SV=2	6.6973	707270	1	1	1	1	1	0	0	0	0	0	0	1	0	0	0	0	0	0	0	1	0	0	0	0	0	0	1	0	0	0	0	0	0	0	1	0	0	0	0	0	0	1
tr|A0A287ATW3|A0A287ATW3_PIG;tr|F1SEN2|F1SEN2_PIG	tr|A0A287ATW3|A0A287ATW3_PIG;tr|F1SEN2|F1SEN2_PIG	1;1	1;1	1;1	tr|A0A287ATW3|A0A287ATW3_PIG Glutamate dehydrogenase OS=Sus scrofa OX=9823 GN=GLUD1 PE=1 SV=1;tr|F1SEN2|F1SEN2_PIG Glutamate dehydrogenase 1, mitochondrial OS=Sus scrofa OX=9823 GN=GLUD1 PE=1 SV=1	30.034	686060	2	1	1	1	0	0	0	0	0	0	0	1	1	0	0	0	0	0	0	0	0	0	0	0	0	0	1	1	0	0	0	0	0	0	0	0	0	0	0	0	0	1
tr|F1S6E1|F1S6E1_PIG	tr|F1S6E1|F1S6E1_PIG	2	1	1	tr|F1S6E1|F1S6E1_PIG Uncharacterized protein OS=Sus scrofa OX=9823 GN=SLC5A9 PE=3 SV=3	9.787	681380	1	2	1	1	0	0	0	0	0	0	0	0	1	1	1	1	0	0	0	0	0	0	0	0	0	0	0	1	0	0	0	0	0	0	0	0	0	0	0	0	0	0
tr|F1RMM8|F1RMM8_PIG	tr|F1RMM8|F1RMM8_PIG	1	1	1	tr|F1RMM8|F1RMM8_PIG Uncharacterized protein OS=Sus scrofa OX=9823 GN=HELZ2 PE=4 SV=3	6.1184	680300	1	1	1	1	0	1	0	0	0	0	0	0	0	0	0	0	0	0	0	0	1	0	0	0	0	0	0	0	0	0	0	0	0	0	0	1	0	0	0	0	0	0
tr|A0A287B9W3|A0A287B9W3_PIG	tr|A0A287B9W3|A0A287B9W3_PIG	14	14	14	tr|A0A287B9W3|A0A287B9W3_PIG Uncharacterized protein OS=Sus scrofa OX=9823 GN=DYNC1H1 PE=1 SV=1	106.57	650810	1	14	14	14	13	0	0	0	0	0	0	0	1	0	0	0	0	0	0	13	0	0	0	0	0	0	0	1	0	0	0	0	0	0	13	0	0	0	0	0	0	0
tr|I3LGQ1|I3LGQ1_PIG;tr|A0A287AHC0|A0A287AHC0_PIG	tr|I3LGQ1|I3LGQ1_PIG;tr|A0A287AHC0|A0A287AHC0_PIG	1;1	1;1	1;1	tr|I3LGQ1|I3LGQ1_PIG Phospholipid scramblase OS=Sus scrofa OX=9823 GN=PLSCR1 PE=1 SV=2;tr|A0A287AHC0|A0A287AHC0_PIG Phospholipid scramblase OS=Sus scrofa OX=9823 GN=PLSCR1 PE=1 SV=1	9.2343	646350	2	1	1	1	0	0	1	0	0	0	0	0	0	0	0	0	0	0	0	0	0	1	0	0	0	0	0	0	0	0	0	0	0	0	0	0	1	0	0	0	0	0
tr|A0A287AM87|A0A287AM87_PIG;tr|I3LC09|I3LC09_PIG	tr|A0A287AM87|A0A287AM87_PIG;tr|I3LC09|I3LC09_PIG	1;1	1;1	1;1	tr|A0A287AM87|A0A287AM87_PIG Mitochondrial import inner membrane translocase subunit TIM50 OS=Sus scrofa OX=9823 GN=TIMM50 PE=1 SV=1;tr|I3LC09|I3LC09_PIG Mitochondrial import inner membrane translocase subunit TIM50 OS=Sus scrofa OX=9823 GN=TIMM50 PE=1 SV=	6.7336	624070	2	1	1	1	0	0	0	0	0	0	0	0	0	0	0	0	0	1	0	0	0	0	0	0	0	0	0	0	0	0	0	0	1	0	0	0	0	0	0	0	0	0
sp|O77735|SCAM1_PIG	sp|O77735|SCAM1_PIG	1	1	1	sp|O77735|SCAM1_PIG Secretory carrier-associated membrane protein 1 OS=Sus scrofa OX=9823 GN=SCAMP1 PE=2 SV=1	8.8655	591080	1	1	1	1	0	0	1	0	0	0	0	0	0	0	0	0	0	0	0	0	0	1	0	0	0	0	0	0	0	0	0	0	0	0	0	0	1	0	0	0	0	0
tr|F1SQR4|F1SQR4_PIG	tr|F1SQR4|F1SQR4_PIG	1	1	1	tr|F1SQR4|F1SQR4_PIG Sm domain-containing protein OS=Sus scrofa OX=9823 GN=SNRPF PE=1 SV=2	6.2272	586790	1	1	1	1	0	0	0	0	0	1	0	0	0	0	0	0	0	0	0	0	0	0	0	0	1	0	0	0	0	0	0	0	0	0	0	0	0	0	0	1	0	0
tr|A0A287A1V9|A0A287A1V9_PIG	tr|A0A287A1V9|A0A287A1V9_PIG	1	1	1	tr|A0A287A1V9|A0A287A1V9_PIG Dehydrogenase/reductase SDR family member 7B isoform 2 OS=Sus scrofa OX=9823 GN=DHRS7B PE=3 SV=1	6.1374	586140	1	1	1	1	0	0	0	0	0	0	0	0	0	0	0	0	0	0	1	0	0	0	0	0	0	0	0	0	0	0	0	0	0	1	0	0	0	0	0	0	0	0
tr|I3LJW2|I3LJW2_PIG;tr|F1RX35|F1RX35_PIG	tr|I3LJW2|I3LJW2_PIG;tr|F1RX35|F1RX35_PIG	2;2	2;2	2;2	tr|I3LJW2|I3LJW2_PIG Fibrinogen C-terminal domain-containing protein OS=Sus scrofa OX=9823 GN=FGG PE=1 SV=1;tr|F1RX35|F1RX35_PIG Fibrinogen C-terminal domain-containing protein OS=Sus scrofa OX=9823 GN=FGG PE=1 SV=3	12.073	575300	2	2	2	2	0	0	0	0	0	0	0	0	0	0	0	2	0	0	0	0	0	0	0	0	0	0	0	0	0	0	2	0	0	0	0	0	0	0	0	0	0	0
tr|A0A286ZND0|A0A286ZND0_PIG;tr|F1SQR7|F1SQR7_PIG	tr|A0A286ZND0|A0A286ZND0_PIG;tr|F1SQR7|F1SQR7_PIG	1;1	1;1	1;1	tr|A0A286ZND0|A0A286ZND0_PIG Par3_HAL_N_term domain-containing protein OS=Sus scrofa OX=9823 GN=HAL PE=1 SV=1;tr|F1SQR7|F1SQR7_PIG Histidine ammonia-lyase OS=Sus scrofa OX=9823 GN=HAL PE=1 SV=3	6.7398	567410	2	1	1	1	0	1	0	0	0	0	0	0	0	0	0	0	0	0	0	0	1	0	0	0	0	0	0	0	0	0	0	0	0	0	0	1	0	0	0	0	0	0
tr|A0A286ZRU9|A0A286ZRU9_PIG	tr|A0A286ZRU9|A0A286ZRU9_PIG	1	1	1	tr|A0A286ZRU9|A0A286ZRU9_PIG SERPIN domain-containing protein OS=Sus scrofa OX=9823 GN=SERPINH1 PE=1 SV=1	6.3074	551090	1	1	1	1	0	0	0	0	0	0	0	0	0	0	0	1	0	0	0	0	0	0	0	0	0	0	0	0	0	0	1	0	0	0	0	0	0	0	0	0	0	0
tr|F1SL58|F1SL58_PIG;tr|F1SKF9|F1SKF9_PIG	tr|F1SL58|F1SL58_PIG;tr|F1SKF9|F1SKF9_PIG	2;2	2;2	2;2	tr|F1SL58|F1SL58_PIG Uncharacterized protein OS=Sus scrofa OX=9823 GN=DCTN2 PE=1 SV=3;tr|F1SKF9|F1SKF9_PIG Uncharacterized protein OS=Sus scrofa OX=9823 GN=DCTN2 PE=1 SV=3	34.636	548490	2	2	2	2	0	0	0	0	0	0	0	0	0	0	0	2	1	0	0	0	0	0	0	0	0	0	0	0	0	0	2	1	0	0	0	0	0	0	0	0	0	0
tr|A0A286ZQW5|A0A286ZQW5_PIG	tr|A0A286ZQW5|A0A286ZQW5_PIG	1	1	1	tr|A0A286ZQW5|A0A286ZQW5_PIG Uncharacterized protein OS=Sus scrofa OX=9823 GN=SURF4 PE=1 SV=1	6.9291	535080	1	1	1	1	0	0	0	0	0	0	0	1	0	0	0	0	0	0	0	0	0	0	0	0	0	0	1	0	0	0	0	0	0	0	0	0	0	0	0	0	0	1
tr|F1RZQ3|F1RZQ3_PIG	tr|F1RZQ3|F1RZQ3_PIG	1	1	1	tr|F1RZQ3|F1RZQ3_PIG Ufm1-specific protease 2 OS=Sus scrofa OX=9823 GN=UFSP2 PE=1 SV=3	6.1601	523110	1	1	1	1	0	0	0	0	0	0	0	0	0	0	0	1	0	0	0	0	0	0	0	0	0	0	0	0	0	0	1	0	0	0	0	0	0	0	0	0	0	0
tr|A0A287AEG8|A0A287AEG8_PIG;tr|F1SI10|F1SI10_PIG;sp|Q29195|RL10_PIG	tr|A0A287AEG8|A0A287AEG8_PIG;tr|F1SI10|F1SI10_PIG;sp|Q29195|RL10_PIG	1;1;1	1;1;1	1;1;1	tr|A0A287AEG8|A0A287AEG8_PIG 60S ribosomal protein L10 OS=Sus scrofa OX=9823 GN=RPL10 PE=1 SV=1;tr|F1SI10|F1SI10_PIG Ribosomal_L16 domain-containing protein OS=Sus scrofa OX=9823 GN=RPL10L PE=4 SV=1;sp|Q29195|RL10_PIG 60S ribosomal protein L10 OS=Sus scrof	6.1174	511480	3	1	1	1	0	0	1	0	0	0	0	0	0	0	0	0	0	0	0	0	0	1	0	0	0	0	0	0	0	0	0	0	0	0	0	0	1	0	0	0	0	0
tr|A0A287A172|A0A287A172_PIG	tr|A0A287A172|A0A287A172_PIG	29	1	1	tr|A0A287A172|A0A287A172_PIG V-type proton ATPase subunit a OS=Sus scrofa OX=9823 GN=ATP6V0A1 PE=1 SV=1	19.482	504940	1	29	1	1	13	2	4	3	2	15	0	22	28	23	19	18	16	3	5	0	0	0	0	0	0	0	1	0	0	0	0	0	0	0	0	0	0	0	0	0	0	1
sp|O02705|HS90A_PIG;tr|A0A287B8J5|A0A287B8J5_PIG;tr|A0A287AQK7|A0A287AQK7_PIG	sp|O02705|HS90A_PIG;tr|A0A287B8J5|A0A287B8J5_PIG;tr|A0A287AQK7|A0A287AQK7_PIG	1;1;1	1;1;1	1;1;1	sp|O02705|HS90A_PIG Heat shock protein HSP 90-alpha OS=Sus scrofa OX=9823 GN=HSP90AA1 PE=2 SV=3;tr|A0A287B8J5|A0A287B8J5_PIG Heat shock protein HSP 90-alpha OS=Sus scrofa OX=9823 GN=HSP90AA1 PE=1 SV=1;tr|A0A287AQK7|A0A287AQK7_PIG Heat shock protein HSP 90-	12.373	459380	3	1	1	1	0	0	0	0	0	0	0	0	1	0	0	0	0	0	0	0	0	0	0	0	0	0	0	1	0	0	0	0	0	0	0	0	0	0	0	0	0	0
tr|F1RTH3|F1RTH3_PIG	tr|F1RTH3|F1RTH3_PIG	1	1	1	tr|F1RTH3|F1RTH3_PIG Uncharacterized protein OS=Sus scrofa OX=9823 GN=AIFM1 PE=1 SV=1	6.8909	450050	1	1	1	1	0	0	0	0	0	0	0	0	0	1	0	0	0	0	0	0	0	0	0	0	0	0	0	0	1	0	0	0	0	0	0	0	0	0	0	0	0	0
tr|F1RM45|F1RM45_PIG;sp|P18650|APOE_PIG	tr|F1RM45|F1RM45_PIG;sp|P18650|APOE_PIG	1;1	1;1	1;1	tr|F1RM45|F1RM45_PIG Apolipoprotein E OS=Sus scrofa OX=9823 GN=APOE PE=1 SV=1;sp|P18650|APOE_PIG Apolipoprotein E OS=Sus scrofa OX=9823 GN=APOE PE=1 SV=2	7.4137	448280	2	1	1	1	0	0	0	0	1	0	0	0	0	0	0	0	0	1	0	0	0	0	0	1	0	0	0	0	0	0	0	0	1	0	0	0	0	0	1	0	0	0
tr|I3LTB8|I3LTB8_PIG;tr|F1SBS4|F1SBS4_PIG;sp|P01025|CO3_PIG	tr|I3LTB8|I3LTB8_PIG;tr|F1SBS4|F1SBS4_PIG;sp|P01025|CO3_PIG	4;4;4	4;4;4	4;4;4	tr|I3LTB8|I3LTB8_PIG Complement C3 OS=Sus scrofa OX=9823 GN=C3 PE=1 SV=2;tr|F1SBS4|F1SBS4_PIG Complement C3 OS=Sus scrofa OX=9823 GN=C3 PE=1 SV=3;sp|P01025|CO3_PIG Complement C3 OS=Sus scrofa OX=9823 GN=C3 PE=1 SV=2	27.599	440320	3	4	4	4	0	0	0	0	0	0	0	2	0	1	0	0	1	0	0	0	0	0	0	0	0	0	2	0	1	0	0	1	0	0	0	0	0	0	0	0	0	2
tr|A0A287A8R9|A0A287A8R9_PIG	tr|A0A287A8R9|A0A287A8R9_PIG	2	2	2	tr|A0A287A8R9|A0A287A8R9_PIG N-acetyl-alpha-glucosaminidase OS=Sus scrofa OX=9823 GN=NAGLU PE=1 SV=1	14.035	428850	1	2	2	2	0	0	0	0	0	0	0	0	2	0	0	0	0	0	0	0	0	0	0	0	0	0	0	2	0	0	0	0	0	0	0	0	0	0	0	0	0	0
tr|F1SKM5|F1SKM5_PIG;tr|A0A287BGX6|A0A287BGX6_PIG	tr|F1SKM5|F1SKM5_PIG;tr|A0A287BGX6|A0A287BGX6_PIG	2;2	2;2	2;2	tr|F1SKM5|F1SKM5_PIG Uncharacterized protein OS=Sus scrofa OX=9823 GN=CCDC51 PE=1 SV=1;tr|A0A287BGX6|A0A287BGX6_PIG Coiled-coil domain-containing protein 51 isoform 1 OS=Sus scrofa OX=9823 GN=CCDC51 PE=1 SV=1	13.582	421970	2	2	2	2	0	0	0	0	0	0	0	0	0	0	0	0	2	0	0	0	0	0	0	0	0	0	0	0	0	0	0	2	0	0	0	0	0	0	0	0	0	0
tr|A0A287BG53|A0A287BG53_PIG;tr|A0A287AVQ1|A0A287AVQ1_PIG;tr|F1RX16|F1RX16_PIG;tr|I3LDV0|I3LDV0_PIG	tr|A0A287BG53|A0A287BG53_PIG;tr|A0A287AVQ1|A0A287AVQ1_PIG;tr|F1RX16|F1RX16_PIG;tr|I3LDV0|I3LDV0_PIG	1;1;1;1	1;1;1;1	1;1;1;1	tr|A0A287BG53|A0A287BG53_PIG Uncharacterized protein OS=Sus scrofa OX=9823 GN=DDX3Y PE=3 SV=1;tr|A0A287AVQ1|A0A287AVQ1_PIG Uncharacterized protein OS=Sus scrofa OX=9823 GN=DDX3X PE=1 SV=1;tr|F1RX16|F1RX16_PIG ATP-dependent RNA helicase DDX3X isoform 1 OS=S	7.1226	401900	4	1	1	1	0	0	0	0	0	0	0	0	0	0	0	0	0	1	0	0	0	0	0	0	0	0	0	0	0	0	0	0	1	0	0	0	0	0	0	0	0	0
tr|F1S3A1|F1S3A1_PIG;tr|A0A286ZUV2|A0A286ZUV2_PIG;tr|A0A287BQD4|A0A287BQD4_PIG	tr|F1S3A1|F1S3A1_PIG;tr|A0A286ZUV2|A0A286ZUV2_PIG;tr|A0A287BQD4|A0A287BQD4_PIG	2;2;2	2;2;2	2;2;2	tr|F1S3A1|F1S3A1_PIG Uncharacterized protein OS=Sus scrofa OX=9823 GN=CDHR2 PE=1 SV=2;tr|A0A286ZUV2|A0A286ZUV2_PIG Uncharacterized protein OS=Sus scrofa OX=9823 GN=CDHR2 PE=1 SV=1;tr|A0A287BQD4|A0A287BQD4_PIG Uncharacterized protein OS=Sus scrofa OX=9823 G	13.303	396210	3	2	2	2	0	0	0	0	0	0	0	2	0	0	0	0	0	0	0	0	0	0	0	0	0	0	2	0	0	0	0	0	0	0	0	0	0	0	0	0	0	2
tr|F1SPS8|F1SPS8_PIG;tr|A0A287A274|A0A287A274_PIG	tr|F1SPS8|F1SPS8_PIG;tr|A0A287A274|A0A287A274_PIG	1;1	1;1	1;1	tr|F1SPS8|F1SPS8_PIG zf-piccolo domain-containing protein OS=Sus scrofa OX=9823 GN=BSN PE=1 SV=3;tr|A0A287A274|A0A287A274_PIG Uncharacterized protein OS=Sus scrofa OX=9823 GN=BSN PE=1 SV=1	-2	394780	2	1	1	1	0	1	0	1	1	0	0	0	1	0	0	0	0	0	0	0	1	0	1	1	0	0	0	1	0	0	0	0	0	0	0	1	0	1	1	0	0	0
tr|A0A287AWS9|A0A287AWS9_PIG	tr|A0A287AWS9|A0A287AWS9_PIG	1	1	1	tr|A0A287AWS9|A0A287AWS9_PIG Heme oxygenase OS=Sus scrofa OX=9823 GN=HMOX1 PE=3 SV=1	7.5197	380630	1	1	1	1	0	0	0	0	0	0	0	0	0	0	0	0	0	0	1	0	0	0	0	0	0	0	0	0	0	0	0	0	0	1	0	0	0	0	0	0	0	0
tr|A0A287ACI3|A0A287ACI3_PIG;tr|A0A287AUZ9|A0A287AUZ9_PIG	tr|A0A287ACI3|A0A287ACI3_PIG;tr|A0A287AUZ9|A0A287AUZ9_PIG	2;2	2;2	2;2	tr|A0A287ACI3|A0A287ACI3_PIG Uncharacterized protein OS=Sus scrofa OX=9823 GN=SHISA7 PE=4 SV=1;tr|A0A287AUZ9|A0A287AUZ9_PIG Uncharacterized protein OS=Sus scrofa OX=9823 GN=SHISA7 PE=4 SV=1	10.615	375890	2	2	2	2	0	0	0	1	0	0	0	0	0	0	0	0	0	0	1	0	0	0	1	0	0	0	0	0	0	0	0	0	0	1	0	0	0	1	0	0	0	0
tr|F1SCR9|F1SCR9_PIG	tr|F1SCR9|F1SCR9_PIG	2	2	2	tr|F1SCR9|F1SCR9_PIG Uncharacterized protein OS=Sus scrofa OX=9823 GN=NBAS PE=1 SV=3	10.839	371540	1	2	2	2	0	0	1	0	0	0	0	0	0	0	1	0	0	0	0	0	0	1	0	0	0	0	0	0	0	1	0	0	0	0	0	0	1	0	0	0	0	0
tr|F1RHW4|F1RHW4_PIG	tr|F1RHW4|F1RHW4_PIG	1	1	1	tr|F1RHW4|F1RHW4_PIG Uncharacterized protein OS=Sus scrofa OX=9823 GN=RRAS PE=1 SV=1	6.1243	365180	1	1	1	1	0	1	1	0	0	0	0	0	0	0	0	0	0	0	0	0	1	1	0	0	0	0	0	0	0	0	0	0	0	0	0	1	1	0	0	0	0	0
tr|A0A286ZT39|A0A286ZT39_PIG;tr|A0A286ZNS1|A0A286ZNS1_PIG;tr|I3L8C5|I3L8C5_PIG;tr|F1S8C1|F1S8C1_PIG	tr|A0A286ZT39|A0A286ZT39_PIG;tr|A0A286ZNS1|A0A286ZNS1_PIG;tr|I3L8C5|I3L8C5_PIG	3;3;3;1	3;3;3;1	3;3;3;1	tr|A0A286ZT39|A0A286ZT39_PIG Uncharacterized protein OS=Sus scrofa OX=9823 GN=HSPA12A PE=1 SV=1;tr|A0A286ZNS1|A0A286ZNS1_PIG Uncharacterized protein OS=Sus scrofa OX=9823 GN=HSPA12A PE=1 SV=1;tr|I3L8C5|I3L8C5_PIG Heat shock 70 kDa protein 12A isoform 2 OS=	18.725	357250	4	3	3	3	0	1	0	0	0	0	0	0	0	0	0	0	2	0	0	0	1	0	0	0	0	0	0	0	0	0	0	2	0	0	0	1	0	0	0	0	0	0
tr|F1RGL0|F1RGL0_PIG	tr|F1RGL0|F1RGL0_PIG	1	1	1	tr|F1RGL0|F1RGL0_PIG HCLS1-associated protein X-1 OS=Sus scrofa OX=9823 GN=HAX1 PE=1 SV=1	6.9392	346380	1	1	1	1	0	0	0	0	0	0	0	0	0	0	0	0	0	1	0	0	0	0	0	0	0	0	0	0	0	0	0	0	1	0	0	0	0	0	0	0	0	0
tr|F1RRE0|F1RRE0_PIG;tr|A0A287AIW3|A0A287AIW3_PIG	tr|F1RRE0|F1RRE0_PIG;tr|A0A287AIW3|A0A287AIW3_PIG	1;1	1;1	1;1	tr|F1RRE0|F1RRE0_PIG Dynein light intermediate chain OS=Sus scrofa OX=9823 GN=DYNC1LI1 PE=1 SV=3;tr|A0A287AIW3|A0A287AIW3_PIG Dynein light intermediate chain OS=Sus scrofa OX=9823 GN=DYNC1LI1 PE=1 SV=1	6.5694	311520	2	1	1	1	0	0	1	0	0	0	0	0	0	0	0	0	0	0	0	0	0	1	0	0	0	0	0	0	0	0	0	0	0	0	0	0	1	0	0	0	0	0
tr|F1S1J9|F1S1J9_PIG;tr|A0A287BR32|A0A287BR32_PIG	tr|F1S1J9|F1S1J9_PIG;tr|A0A287BR32|A0A287BR32_PIG	2;2	2;2	2;2	tr|F1S1J9|F1S1J9_PIG Eukaryotic translation initiation factor 3 subunit H OS=Sus scrofa OX=9823 GN=EIF3H PE=1 SV=2;tr|A0A287BR32|A0A287BR32_PIG Eukaryotic translation initiation factor 3 subunit H OS=Sus scrofa OX=9823 GN=EIF3H PE=1 SV=1	15.569	304350	2	2	2	2	0	0	0	0	0	0	0	0	0	0	0	0	2	0	0	0	0	0	0	0	0	0	0	0	0	0	0	2	0	0	0	0	0	0	0	0	0	0
tr|A0A287BGV6|A0A287BGV6_PIG;tr|F1S285|F1S285_PIG;tr|K7GT00|K7GT00_PIG	tr|A0A287BGV6|A0A287BGV6_PIG;tr|F1S285|F1S285_PIG;tr|K7GT00|K7GT00_PIG	1;1;1	1;1;1	1;1;1	tr|A0A287BGV6|A0A287BGV6_PIG Uncharacterized protein OS=Sus scrofa OX=9823 GN=COL14A1 PE=1 SV=1;tr|F1S285|F1S285_PIG Uncharacterized protein OS=Sus scrofa OX=9823 GN=COL14A1 PE=1 SV=3;tr|K7GT00|K7GT00_PIG Collagen alpha-1(XIV) chain isoform X2 OS=Sus scrof	6.568	288770	3	1	1	1	1	0	0	0	0	0	0	1	0	0	0	0	0	0	0	1	0	0	0	0	0	0	1	0	0	0	0	0	0	0	1	0	0	0	0	0	0	1
tr|F1SB67|F1SB67_PIG	tr|F1SB67|F1SB67_PIG	6	6	6	tr|F1SB67|F1SB67_PIG Insulin-like growth factor II receptor OS=Sus scrofa OX=9823 GN=IGF2R PE=1 SV=2	34.267	284410	1	6	6	6	6	0	0	0	0	0	0	0	0	0	0	0	0	0	0	6	0	0	0	0	0	0	0	0	0	0	0	0	0	0	6	0	0	0	0	0	0	0
tr|A0A287A506|A0A287A506_PIG;tr|F1SRR5|F1SRR5_PIG;tr|I3LTM2|I3LTM2_PIG;tr|A0A287BGF1|A0A287BGF1_PIG	tr|A0A287A506|A0A287A506_PIG;tr|F1SRR5|F1SRR5_PIG;tr|I3LTM2|I3LTM2_PIG;tr|A0A287BGF1|A0A287BGF1_PIG	2;2;2;2	2;2;2;2	2;2;2;2	tr|A0A287A506|A0A287A506_PIG Uncharacterized protein OS=Sus scrofa OX=9823 GN=SYNE2 PE=1 SV=1;tr|F1SRR5|F1SRR5_PIG Uncharacterized protein OS=Sus scrofa OX=9823 GN=SYNE2 PE=1 SV=3;tr|I3LTM2|I3LTM2_PIG Uncharacterized protein OS=Sus scrofa OX=9823 GN=SYNE2	11.068	278980	4	2	2	2	0	0	0	0	0	0	0	0	0	0	0	1	0	1	0	0	0	0	0	0	0	0	0	0	0	0	1	0	1	0	0	0	0	0	0	0	0	0
tr|A0A287BPS5|A0A287BPS5_PIG;tr|A0A287A0B5|A0A287A0B5_PIG	tr|A0A287BPS5|A0A287BPS5_PIG;tr|A0A287A0B5|A0A287A0B5_PIG	2;2	2;2	2;2	tr|A0A287BPS5|A0A287BPS5_PIG 5-demethoxyubiquinone hydroxylase, mitochondrial OS=Sus scrofa OX=9823 GN=COQ7 PE=3 SV=1;tr|A0A287A0B5|A0A287A0B5_PIG 5-demethoxyubiquinone hydroxylase, mitochondrial OS=Sus scrofa OX=9823 GN=COQ7 PE=3 SV=1	12.842	254620	2	2	2	2	0	0	2	0	0	0	0	0	0	0	0	0	0	0	0	0	0	2	0	0	0	0	0	0	0	0	0	0	0	0	0	0	2	0	0	0	0	0
tr|A0A287BDA0|A0A287BDA0_PIG	tr|A0A287BDA0|A0A287BDA0_PIG	2	2	2	tr|A0A287BDA0|A0A287BDA0_PIG Mitochondrial import inner membrane translocase subunit Tim21 OS=Sus scrofa OX=9823 GN=TIMM21 PE=1 SV=1	53.381	253870	1	2	2	2	0	0	2	0	0	0	0	0	0	0	0	0	0	0	0	0	0	2	0	0	0	0	0	0	0	0	0	0	0	0	0	0	2	0	0	0	0	0
tr|A4L2Z4|A4L2Z4_PIG;tr|A0A288CG44|A0A288CG44_PIG	tr|A4L2Z4|A4L2Z4_PIG;tr|A0A288CG44|A0A288CG44_PIG	4;3	1;1	1;1	tr|A4L2Z4|A4L2Z4_PIG Guanine nucleotide-binding protein alpha 14 OS=Sus scrofa OX=9823 GN=GNA14 PE=2 SV=1;tr|A0A288CG44|A0A288CG44_PIG Uncharacterized protein OS=Sus scrofa OX=9823 GN=GNA14 PE=4 SV=1	-2	235190	2	4	1	1	0	0	0	0	0	0	0	0	0	0	0	0	4	2	0	0	0	0	0	0	0	0	0	0	0	0	0	1	0	0	0	0	0	0	0	0	0	0
tr|F1SDZ8|F1SDZ8_PIG;tr|A0A287A3J4|A0A287A3J4_PIG	tr|F1SDZ8|F1SDZ8_PIG;tr|A0A287A3J4|A0A287A3J4_PIG	1;1	1;1	1;1	tr|F1SDZ8|F1SDZ8_PIG Fibronectin type-II domain-containing protein OS=Sus scrofa OX=9823 GN=SEL1L PE=1 SV=3;tr|A0A287A3J4|A0A287A3J4_PIG Fibronectin type-II domain-containing protein OS=Sus scrofa OX=9823 GN=SEL1L PE=1 SV=1	6.6409	229240	2	1	1	1	0	0	0	0	0	0	0	0	1	0	0	0	0	0	0	0	0	0	0	0	0	0	0	1	0	0	0	0	0	0	0	0	0	0	0	0	0	0
sp|P29804|ODPA_PIG;tr|I3LCI2|I3LCI2_PIG	sp|P29804|ODPA_PIG;tr|I3LCI2|I3LCI2_PIG	1;1	1;1	1;1	sp|P29804|ODPA_PIG Pyruvate dehydrogenase E1 component subunit alpha, somatic form, mitochondrial (Fragment) OS=Sus scrofa OX=9823 GN=PDHA1 PE=1 SV=1;tr|I3LCI2|I3LCI2_PIG Pyruvate dehydrogenase E1 component subunit alpha OS=Sus scrofa OX=9823 GN=PDHA1 PE=1	6.6688	225940	2	1	1	1	0	0	0	0	0	0	0	0	0	0	0	0	1	0	0	0	0	0	0	0	0	0	0	0	0	0	0	1	0	0	0	0	0	0	0	0	0	0
tr|I3LQB2|I3LQB2_PIG	tr|I3LQB2|I3LQB2_PIG	1	1	1	tr|I3LQB2|I3LQB2_PIG Transmembrane protein 9 isoform a OS=Sus scrofa OX=9823 GN=TMEM9 PE=4 SV=2	7.6143	225510	1	1	1	1	0	0	0	0	0	0	0	0	0	0	1	1	0	0	1	0	0	0	0	0	0	0	0	0	0	1	1	0	0	1	0	0	0	0	0	0	0	0
tr|I3L5E1|I3L5E1_PIG	tr|I3L5E1|I3L5E1_PIG	1	1	1	tr|I3L5E1|I3L5E1_PIG Protein MANBAL isoform X1 OS=Sus scrofa OX=9823 GN=MANBAL PE=1 SV=1	6.6634	196830	1	1	1	1	0	0	0	0	1	0	0	0	0	0	0	0	0	0	0	0	0	0	0	1	0	0	0	0	0	0	0	0	0	0	0	0	0	0	1	0	0	0
tr|A0A286ZZL4|A0A286ZZL4_PIG;tr|F1S087|F1S087_PIG;tr|A0A287B6Q8|A0A287B6Q8_PIG;tr|A0A286ZTA9|A0A286ZTA9_PIG;tr|A0A287AY28|A0A287AY28_PIG	tr|A0A286ZZL4|A0A286ZZL4_PIG;tr|F1S087|F1S087_PIG;tr|A0A287B6Q8|A0A287B6Q8_PIG;tr|A0A286ZTA9|A0A286ZTA9_PIG;tr|A0A287AY28|A0A287AY28_PIG	1;1;1;1;1	1;1;1;1;1	1;1;1;1;1	tr|A0A286ZZL4|A0A286ZZL4_PIG WD_REPEATS_REGION domain-containing protein OS=Sus scrofa OX=9823 GN=DYNC1I2 PE=1 SV=1;tr|F1S087|F1S087_PIG WD_REPEATS_REGION domain-containing protein OS=Sus scrofa OX=9823 GN=DYNC1I2 PE=1 SV=3;tr|A0A287B6Q8|A0A287B6Q8_PIG WD_	6.4668	192970	5	1	1	1	0	0	0	0	0	0	0	0	1	0	0	0	0	0	0	0	0	0	0	0	0	0	0	1	0	0	0	0	0	0	0	0	0	0	0	0	0	0
tr|F1RGX2|F1RGX2_PIG	tr|F1RGX2|F1RGX2_PIG	2	2	2	tr|F1RGX2|F1RGX2_PIG Protein FAM234A isoform X1 OS=Sus scrofa OX=9823 GN=FAM234A PE=1 SV=1	12.32	164280	1	2	2	2	0	0	0	0	0	0	0	0	2	0	0	0	0	0	0	0	0	0	0	0	0	0	0	2	0	0	0	0	0	0	0	0	0	0	0	0	0	0
tr|F1RNT9|F1RNT9_PIG	tr|F1RNT9|F1RNT9_PIG	1	1	1	tr|F1RNT9|F1RNT9_PIG Uncharacterized protein OS=Sus scrofa OX=9823 GN=LNPEP PE=1 SV=2	6.1512	162770	1	1	1	1	0	0	0	0	0	0	0	1	0	0	0	0	0	0	0	0	0	0	0	0	0	0	1	0	0	0	0	0	0	0	0	0	0	0	0	0	0	1
tr|F1RGC9|F1RGC9_PIG	tr|F1RGC9|F1RGC9_PIG	1	1	1	tr|F1RGC9|F1RGC9_PIG PCI domain-containing protein OS=Sus scrofa OX=9823 GN=PSMD13 PE=1 SV=1	6.2921	131660	1	1	1	1	0	0	0	0	0	0	0	0	0	0	0	0	1	0	0	0	0	0	0	0	0	0	0	0	0	0	0	1	0	0	0	0	0	0	0	0	0	0
tr|I3LEQ6|I3LEQ6_PIG;tr|A0A287A789|A0A287A789_PIG;tr|A0A287BN99|A0A287BN99_PIG;tr|A0A287B9A7|A0A287B9A7_PIG;tr|A0A287A4Z0|A0A287A4Z0_PIG	tr|I3LEQ6|I3LEQ6_PIG;tr|A0A287A789|A0A287A789_PIG;tr|A0A287BN99|A0A287BN99_PIG;tr|A0A287B9A7|A0A287B9A7_PIG;tr|A0A287A4Z0|A0A287A4Z0_PIG	2;2;2;2;2	2;2;2;2;2	2;2;2;2;2	tr|I3LEQ6|I3LEQ6_PIG Rap-GAP domain-containing protein OS=Sus scrofa OX=9823 GN=RALGAPA2 PE=4 SV=2;tr|A0A287A789|A0A287A789_PIG Rap-GAP domain-containing protein OS=Sus scrofa OX=9823 GN=RALGAPA2 PE=4 SV=1;tr|A0A287BN99|A0A287BN99_PIG Rap-GAP domain-contai	11.154	127890	5	2	2	2	0	0	1	0	0	0	0	0	0	0	0	1	0	0	0	0	0	1	0	0	0	0	0	0	0	0	1	0	0	0	0	0	1	0	0	0	0	0
tr|A0A287BLD2|A0A287BLD2_PIG;tr|A0A287A1S6|A0A287A1S6_PIG	tr|A0A287BLD2|A0A287BLD2_PIG;tr|A0A287A1S6|A0A287A1S6_PIG	1;1	1;1	1;1	tr|A0A287BLD2|A0A287BLD2_PIG Uncharacterized protein OS=Sus scrofa OX=9823 GN=COL1A1 PE=1 SV=1;tr|A0A287A1S6|A0A287A1S6_PIG Collagen alpha-1(I) chain preproprotein OS=Sus scrofa OX=9823 GN=COL1A1 PE=1 SV=1	6.5797	122800	2	1	1	1	0	0	0	0	0	1	0	0	0	0	0	1	0	0	0	0	0	0	0	0	1	0	0	0	0	0	1	0	0	0	0	0	0	0	0	1	0	0
tr|A0A287B4D8|A0A287B4D8_PIG;tr|A0A286ZPT0|A0A286ZPT0_PIG;tr|F1SL54|F1SL54_PIG	tr|A0A287B4D8|A0A287B4D8_PIG;tr|A0A286ZPT0|A0A286ZPT0_PIG;tr|F1SL54|F1SL54_PIG	1;1;1	1;1;1	1;1;1	tr|A0A287B4D8|A0A287B4D8_PIG WD_REPEATS_REGION domain-containing protein OS=Sus scrofa OX=9823 GN=COPB2 PE=1 SV=1;tr|A0A286ZPT0|A0A286ZPT0_PIG Coatomer subunit beta OS=Sus scrofa OX=9823 GN=COPB2 PE=1 SV=1;tr|F1SL54|F1SL54_PIG Coatomer subunit beta OS=Su	10.383	110920	3	1	1	1	0	0	0	0	0	0	0	0	1	0	0	0	0	0	0	0	0	0	0	0	0	0	0	1	0	0	0	0	0	0	0	0	0	0	0	0	0	0
tr|A0A287AH93|A0A287AH93_PIG;tr|F1SPG9|F1SPG9_PIG;tr|A0A287ASV9|A0A287ASV9_PIG	tr|A0A287AH93|A0A287AH93_PIG;tr|F1SPG9|F1SPG9_PIG;tr|A0A287ASV9|A0A287ASV9_PIG	1;1;1	1;1;1	1;1;1	tr|A0A287AH93|A0A287AH93_PIG Uncharacterized protein OS=Sus scrofa OX=9823 GN=ESYT1 PE=1 SV=1;tr|F1SPG9|F1SPG9_PIG Uncharacterized protein OS=Sus scrofa OX=9823 GN=ESYT1 PE=1 SV=2;tr|A0A287ASV9|A0A287ASV9_PIG Uncharacterized protein OS=Sus scrofa OX=9823 G	6.337	108820	3	1	1	1	0	0	0	0	0	0	0	1	0	0	0	0	0	0	0	0	0	0	0	0	0	0	1	0	0	0	0	0	0	0	0	0	0	0	0	0	0	1
tr|K7GPM6|K7GPM6_PIG;tr|A0A287BFP3|A0A287BFP3_PIG;tr|I3L9I6|I3L9I6_PIG	tr|K7GPM6|K7GPM6_PIG;tr|A0A287BFP3|A0A287BFP3_PIG;tr|I3L9I6|I3L9I6_PIG	1;1;1	1;1;1	1;1;1	tr|K7GPM6|K7GPM6_PIG Uncharacterized protein OS=Sus scrofa OX=9823 GN=BCAM PE=1 SV=2;tr|A0A287BFP3|A0A287BFP3_PIG Uncharacterized protein OS=Sus scrofa OX=9823 GN=BCAM PE=1 SV=1;tr|I3L9I6|I3L9I6_PIG Uncharacterized protein OS=Sus scrofa OX=9823 GN=BCAM PE=	6.6642	103000	3	1	1	1	0	0	0	0	0	0	0	0	1	0	0	0	0	0	0	0	0	0	0	0	0	0	0	1	0	0	0	0	0	0	0	0	0	0	0	0	0	0
tr|F1RJX8|F1RJX8_PIG	tr|F1RJX8|F1RJX8_PIG	1	1	1	tr|F1RJX8|F1RJX8_PIG Coatomer subunit alpha OS=Sus scrofa OX=9823 GN=COPA PE=1 SV=1	13.046	100890	1	1	1	1	0	0	0	0	0	0	0	1	1	0	0	0	0	0	0	0	0	0	0	0	0	0	1	1	0	0	0	0	0	0	0	0	0	0	0	0	0	1
tr|F1RW28|F1RW28_PIG	tr|F1RW28|F1RW28_PIG	1	1	1	tr|F1RW28|F1RW28_PIG 17-beta-hydroxysteroid dehydrogenase 13 isoform A OS=Sus scrofa OX=9823 GN=HSD17B13 PE=1 SV=2	6.8303	98245	1	1	1	1	0	0	0	0	0	0	0	0	0	0	0	0	0	0	1	0	0	0	0	0	0	0	0	0	0	0	0	0	0	1	0	0	0	0	0	0	0	0
tr|B8XSJ0|B8XSJ0_PIG	tr|B8XSJ0|B8XSJ0_PIG	1	1	1	tr|B8XSJ0|B8XSJ0_PIG Acylglycerol kinase OS=Sus scrofa OX=9823 GN=AGK PE=1 SV=1	6.3475	92441	1	1	1	1	0	0	0	0	0	0	0	0	0	0	0	0	1	0	0	0	0	0	0	0	0	0	0	0	0	0	0	1	0	0	0	0	0	0	0	0	0	0
tr|F1S663|F1S663_PIG	tr|F1S663|F1S663_PIG	1	1	1	tr|F1S663|F1S663_PIG Uncharacterized protein OS=Sus scrofa OX=9823 GN=LAMC1 PE=1 SV=2	7.1085	83174	1	1	1	1	0	0	0	0	0	0	0	1	0	0	0	0	0	0	0	0	0	0	0	0	0	0	1	0	0	0	0	0	0	0	0	0	0	0	0	0	0	1
tr|F1SPE9|F1SPE9_PIG;tr|A0A286ZQV5|A0A286ZQV5_PIG;tr|A0A287AXH6|A0A287AXH6_PIG	tr|F1SPE9|F1SPE9_PIG;tr|A0A286ZQV5|A0A286ZQV5_PIG;tr|A0A287AXH6|A0A287AXH6_PIG	1;1;1	1;1;1	1;1;1	tr|F1SPE9|F1SPE9_PIG J domain-containing protein OS=Sus scrofa OX=9823 GN=DNAJC13 PE=1 SV=2;tr|A0A286ZQV5|A0A286ZQV5_PIG DnaJ homolog subfamily C member 13 isoform 2 OS=Sus scrofa OX=9823 GN=DNAJC13 PE=1 SV=1;tr|A0A287AXH6|A0A287AXH6_PIG DnaJ homolog subfa	9.1861	70519	3	1	1	1	0	0	0	0	0	0	0	1	0	0	0	0	0	0	0	0	0	0	0	0	0	0	1	0	0	0	0	0	0	0	0	0	0	0	0	0	0	1
tr|I3LVS7|I3LVS7_PIG	tr|I3LVS7|I3LVS7_PIG	1	1	1	tr|I3LVS7|I3LVS7_PIG Transforming protein RhoA isoform 1 OS=Sus scrofa OX=9823 GN=RHOA PE=1 SV=1	-2	65133	1	1	1	1	0	0	1	0	0	0	0	0	0	0	0	0	0	0	0	0	0	1	0	0	0	0	0	0	0	0	0	0	0	0	0	0	1	0	0	0	0	0
tr|I3LLQ8|I3LLQ8_PIG	tr|I3LLQ8|I3LLQ8_PIG	1	1	1	tr|I3LLQ8|I3LLQ8_PIG AAA domain-containing protein OS=Sus scrofa OX=9823 GN=AFG3L2 PE=1 SV=2	6.166	56158	1	1	1	1	0	0	0	0	0	0	0	0	1	0	0	0	0	0	0	0	0	0	0	0	0	0	0	1	0	0	0	0	0	0	0	0	0	0	0	0	0	0
tr|A0A286ZHV7|A0A286ZHV7_PIG;tr|F1SU03|F1SU03_PIG;tr|A0A287ATP0|A0A287ATP0_PIG;tr|A0A287AF47|A0A287AF47_PIG	tr|A0A286ZHV7|A0A286ZHV7_PIG;tr|F1SU03|F1SU03_PIG;tr|A0A287ATP0|A0A287ATP0_PIG;tr|A0A287AF47|A0A287AF47_PIG	1;1;1;1	1;1;1;1	1;1;1;1	tr|A0A286ZHV7|A0A286ZHV7_PIG Uncharacterized protein OS=Sus scrofa OX=9823 GN=HSPG2 PE=1 SV=1;tr|F1SU03|F1SU03_PIG Uncharacterized protein OS=Sus scrofa OX=9823 GN=HSPG2 PE=1 SV=3;tr|A0A287ATP0|A0A287ATP0_PIG Uncharacterized protein OS=Sus scrofa OX=9823 G	8.7795	54553	4	1	1	1	0	0	0	0	0	0	0	1	0	0	0	0	0	0	0	0	0	0	0	0	0	0	1	0	0	0	0	0	0	0	0	0	0	0	0	0	0	1
tr|F1S3H1|F1S3H1_PIG	tr|F1S3H1|F1S3H1_PIG	1	1	1	tr|F1S3H1|F1S3H1_PIG Methylmalonate-semialdehyde dehydrogenase acylating, mitochondrial isoform 1 OS=Sus scrofa OX=9823 GN=ALDH6A1 PE=1 SV=2	-2	40039	1	1	1	1	0	0	1	0	0	0	0	0	0	0	0	0	0	0	0	0	0	1	0	0	0	0	0	0	0	0	0	0	0	0	0	0	1	0	0	0	0	0
tr|F1SFA7|F1SFA7_PIG;tr|I3L781|I3L781_PIG	tr|F1SFA7|F1SFA7_PIG;tr|I3L781|I3L781_PIG	1;1	1;1	1;1	tr|F1SFA7|F1SFA7_PIG Fibrillar collagen NC1 domain-containing protein OS=Sus scrofa OX=9823 GN=COL1A2 PE=1 SV=2;tr|I3L781|I3L781_PIG Fibrillar collagen NC1 domain-containing protein OS=Sus scrofa OX=9823 GN=COL1A2 PE=1 SV=2	7.588	33038	2	1	1	1	0	0	0	0	0	0	0	0	0	0	0	1	0	0	0	0	0	0	0	0	0	0	0	0	0	0	1	0	0	0	0	0	0	0	0	0	0	0
sp|P09571|TRFE_PIG;tr|A0A288CFV5|A0A288CFV5_PIG	sp|P09571|TRFE_PIG;tr|A0A288CFV5|A0A288CFV5_PIG	1;1	1;1	1;1	sp|P09571|TRFE_PIG Serotransferrin OS=Sus scrofa OX=9823 GN=TF PE=1 SV=2;tr|A0A288CFV5|A0A288CFV5_PIG Serotransferrin OS=Sus scrofa OX=9823 GN=TF PE=3 SV=1	7.1707	29732	2	1	1	1	0	0	0	0	0	0	0	0	1	0	0	0	0	0	0	0	0	0	0	0	0	0	0	1	0	0	0	0	0	0	0	0	0	0	0	0	0	0
tr|F1SCV9|F1SCV9_PIG;tr|A0A287AG13|A0A287AG13_PIG;tr|A0A287A4X9|A0A287A4X9_PIG	tr|F1SCV9|F1SCV9_PIG;tr|A0A287AG13|A0A287AG13_PIG;tr|A0A287A4X9|A0A287A4X9_PIG	2;2;1	2;2;1	2;2;1	tr|F1SCV9|F1SCV9_PIG Vitellogenin domain-containing protein OS=Sus scrofa OX=9823 GN=APOB PE=1 SV=3;tr|A0A287AG13|A0A287AG13_PIG Apolipoprotein B-100 OS=Sus scrofa OX=9823 GN=APOB PE=1 SV=1;tr|A0A287A4X9|A0A287A4X9_PIG Vitellogenin domain-containing protei	12.114	6334.5	3	2	2	2	1	0	0	0	0	0	0	0	0	1	0	0	0	0	0	1	0	0	0	0	0	0	0	0	1	0	0	0	0	0	1	0	0	0	0	0	0	0
tr|F1SFV3|F1SFV3_PIG	tr|F1SFV3|F1SFV3_PIG	1	1	1	tr|F1SFV3|F1SFV3_PIG Protein S100-A14 isoform X1 OS=Sus scrofa OX=9823 GN=S100A14 PE=1 SV=1	126.06	0	1	1	1	1	0	1	0	0	0	0	0	0	0	0	0	0	0	0	0	0	1	0	0	0	0	0	0	0	0	0	0	0	0	0	0	1	0	0	0	0	0	0
tr|A0A287B0P6|A0A287B0P6_PIG;tr|A0A287AG29|A0A287AG29_PIG;sp|P28491|CALR_PIG	tr|A0A287B0P6|A0A287B0P6_PIG;tr|A0A287AG29|A0A287AG29_PIG;sp|P28491|CALR_PIG	1;1;1	1;1;1	1;1;1	tr|A0A287B0P6|A0A287B0P6_PIG Calreticulin OS=Sus scrofa OX=9823 GN=CALR PE=1 SV=1;tr|A0A287AG29|A0A287AG29_PIG Calreticulin OS=Sus scrofa OX=9823 GN=CALR PE=1 SV=1;sp|P28491|CALR_PIG Calreticulin OS=Sus scrofa OX=9823 GN=CALR PE=1 SV=3	94.731	0	3	1	1	1	0	0	0	0	0	0	0	0	0	0	1	0	0	0	0	0	0	0	0	0	0	0	0	0	0	1	0	0	0	0	0	0	0	0	0	0	0	0
tr|A0A287AS36|A0A287AS36_PIG;tr|I3LAK0|I3LAK0_PIG	tr|A0A287AS36|A0A287AS36_PIG;tr|I3LAK0|I3LAK0_PIG	1;1	1;1	1;1	tr|A0A287AS36|A0A287AS36_PIG Vacuolar protein sorting-associated protein 37D OS=Sus scrofa OX=9823 GN=VPS37D PE=4 SV=1;tr|I3LAK0|I3LAK0_PIG BTB domain-containing protein OS=Sus scrofa OX=9823 GN=BTBD17 PE=1 SV=2	26.237	0	2	1	1	1	0	0	0	0	0	0	0	0	0	0	0	0	0	1	0	0	0	0	0	0	0	0	0	0	0	0	0	0	1	0	0	0	0	0	0	0	0	0
tr|F2Z5C0|F2Z5C0_PIG	tr|F2Z5C0|F2Z5C0_PIG	1	1	1	tr|F2Z5C0|F2Z5C0_PIG Oligosaccharyltransferase complex subunit OS=Sus scrofa OX=9823 GN=OSTC PE=1 SV=1	22.264	0	1	1	1	1	0	0	0	0	1	0	0	0	0	0	0	0	0	0	0	0	0	0	0	1	0	0	0	0	0	0	0	0	0	0	0	0	0	0	1	0	0	0
tr|A0A286ZS88|A0A286ZS88_PIG;tr|A0A287B0S2|A0A287B0S2_PIG	tr|A0A286ZS88|A0A286ZS88_PIG;tr|A0A287B0S2|A0A287B0S2_PIG	1;1	1;1	1;1	tr|A0A286ZS88|A0A286ZS88_PIG Uncharacterized protein OS=Sus scrofa OX=9823 GN=ARMC6 PE=3 SV=1;tr|A0A287B0S2|A0A287B0S2_PIG Mitochondrial coenzyme A transporter SLC25A42 isoform X1 OS=Sus scrofa OX=9823 GN=ARMC6 PE=3 SV=1	19.04	0	2	1	1	1	0	0	0	0	0	0	0	0	0	0	0	0	0	0	1	0	0	0	0	0	0	0	0	0	0	0	0	0	0	1	0	0	0	0	0	0	0	0
tr|A0A287B8B0|A0A287B8B0_PIG;tr|A0A287BN49|A0A287BN49_PIG;tr|K4P7U5|K4P7U5_PIG;sp|Q5BLZ2|PLIN3_PIG	tr|A0A287B8B0|A0A287B8B0_PIG;tr|A0A287BN49|A0A287BN49_PIG;tr|K4P7U5|K4P7U5_PIG;sp|Q5BLZ2|PLIN3_PIG	1;1;1;1	1;1;1;1	1;1;1;1	tr|A0A287B8B0|A0A287B8B0_PIG Perilipin OS=Sus scrofa OX=9823 GN=PLIN3 PE=1 SV=1;tr|A0A287BN49|A0A287BN49_PIG Perilipin OS=Sus scrofa OX=9823 GN=PLIN3 PE=1 SV=1;tr|K4P7U5|K4P7U5_PIG Perilipin OS=Sus scrofa OX=9823 GN=PLIN3 PE=1 SV=1;sp|Q5BLZ2|PLIN3_PIG Peri	16.761	0	4	1	1	1	0	0	0	0	0	0	0	0	0	0	0	1	0	0	0	0	0	0	0	0	0	0	0	0	0	0	1	0	0	0	0	0	0	0	0	0	0	0
tr|I3LFZ9|I3LFZ9_PIG	tr|I3LFZ9|I3LFZ9_PIG	1	1	1	tr|I3LFZ9|I3LFZ9_PIG Uncharacterized protein OS=Sus scrofa OX=9823 GN=ARHGEF40 PE=4 SV=2	12.486	0	1	1	1	1	0	0	0	0	0	0	0	0	0	0	0	0	0	1	0	0	0	0	0	0	0	0	0	0	0	0	0	0	1	0	0	0	0	0	0	0	0	0
tr|A0A287AE76|A0A287AE76_PIG;tr|F1SJJ5|F1SJJ5_PIG;sp|Q29187|RL4_PIG;tr|A0A287AF87|A0A287AF87_PIG;tr|A0A287B2C1|A0A287B2C1_PIG;tr|A0A287A9X4|A0A287A9X4_PIG	tr|A0A287AE76|A0A287AE76_PIG;tr|F1SJJ5|F1SJJ5_PIG;sp|Q29187|RL4_PIG;tr|A0A287AF87|A0A287AF87_PIG;tr|A0A287B2C1|A0A287B2C1_PIG;tr|A0A287A9X4|A0A287A9X4_PIG	2;2;1;1;1;1	2;2;1;1;1;1	2;2;1;1;1;1	tr|A0A287AE76|A0A287AE76_PIG 60S ribosomal protein L4 OS=Sus scrofa OX=9823 GN=RPL4 PE=1 SV=1;tr|F1SJJ5|F1SJJ5_PIG 60S ribosomal protein L4 OS=Sus scrofa OX=9823 GN=RPL4 PE=1 SV=3;sp|Q29187|RL4_PIG 60S ribosomal protein L4 (Fragment) OS=Sus scrofa OX=9823	12.142	0	6	2	2	2	0	0	0	0	0	0	0	0	0	0	0	0	2	0	0	0	0	0	0	0	0	0	0	0	0	0	0	2	0	0	0	0	0	0	0	0	0	0
tr|F1SKK1|F1SKK1_PIG	tr|F1SKK1|F1SKK1_PIG	2	2	2	tr|F1SKK1|F1SKK1_PIG Mitochondrial carnitine/acylcarnitine carrier protein OS=Sus scrofa OX=9823 GN=SLC25A20 PE=3 SV=1	11.06	0	1	2	2	2	0	0	0	0	0	0	0	0	0	0	0	0	0	0	2	0	0	0	0	0	0	0	0	0	0	0	0	0	0	2	0	0	0	0	0	0	0	0
tr|A0A286ZQ01|A0A286ZQ01_PIG;tr|A0A287BDR5|A0A287BDR5_PIG	tr|A0A286ZQ01|A0A286ZQ01_PIG;tr|A0A287BDR5|A0A287BDR5_PIG	1;1	1;1	1;1	tr|A0A286ZQ01|A0A286ZQ01_PIG Uncharacterized protein OS=Sus scrofa OX=9823 GN=PACS2 PE=4 SV=1;tr|A0A287BDR5|A0A287BDR5_PIG Uncharacterized protein OS=Sus scrofa OX=9823 GN=PACS2 PE=4 SV=1	8.5122	0	2	1	1	1	1	1	1	1	0	0	0	1	1	1	1	1	1	1	1	1	1	1	1	0	0	0	1	1	1	1	1	1	1	1	1	1	1	1	0	0	0	1
tr|A0A287BCH4|A0A287BCH4_PIG;tr|A0A287AZK1|A0A287AZK1_PIG;tr|F1SS65|F1SS65_PIG;tr|F1SS64|F1SS64_PIG;sp|Q9TV63|MYH2_PIG;sp|Q9TV61|MYH1_PIG	tr|A0A287BCH4|A0A287BCH4_PIG;tr|A0A287AZK1|A0A287AZK1_PIG;tr|F1SS65|F1SS65_PIG;tr|F1SS64|F1SS64_PIG;sp|Q9TV63|MYH2_PIG;sp|Q9TV61|MYH1_PIG	1;1;1;1;1;1	1;1;1;1;1;1	1;1;1;1;1;1	tr|A0A287BCH4|A0A287BCH4_PIG Myosin-1 OS=Sus scrofa OX=9823 GN=MYH1 PE=3 SV=1;tr|A0A287AZK1|A0A287AZK1_PIG Myosin-1 OS=Sus scrofa OX=9823 GN=MYH1 PE=3 SV=1;tr|F1SS65|F1SS65_PIG Myosin-1 OS=Sus scrofa OX=9823 GN=MYH1 PE=3 SV=3;tr|F1SS64|F1SS64_PIG Myosin-1	8.0788	0	6	1	1	1	0	0	0	0	0	0	0	0	0	1	0	0	0	0	0	0	0	0	0	0	0	0	0	0	1	0	0	0	0	0	0	0	0	0	0	0	0	0
tr|F1RM47|F1RM47_PIG;tr|A0A286ZY44|A0A286ZY44_PIG	tr|F1RM47|F1RM47_PIG;tr|A0A286ZY44|A0A286ZY44_PIG	1;1	1;1	1;1	tr|F1RM47|F1RM47_PIG Uncharacterized protein OS=Sus scrofa OX=9823 GN=CLPTM1 PE=1 SV=2;tr|A0A286ZY44|A0A286ZY44_PIG Uncharacterized protein OS=Sus scrofa OX=9823 GN=CLPTM1 PE=1 SV=1	7.8421	0	2	1	1	1	0	0	0	0	0	0	0	0	1	0	0	0	0	0	0	0	0	0	0	0	0	0	0	1	0	0	0	0	0	0	0	0	0	0	0	0	0	0
tr|I3LUS1|I3LUS1_PIG	tr|I3LUS1|I3LUS1_PIG	1	1	1	tr|I3LUS1|I3LUS1_PIG Uncharacterized protein OS=Sus scrofa OX=9823 GN=DCHS1 PE=1 SV=2	7.4956	0	1	1	1	1	1	0	1	1	1	1	1	0	1	1	1	0	0	1	1	1	0	1	1	1	1	1	0	1	1	1	0	0	1	1	1	0	1	1	1	1	1	0
tr|A0A287A5V5|A0A287A5V5_PIG;tr|A0A287B5X2|A0A287B5X2_PIG;tr|A0A287BC48|A0A287BC48_PIG;tr|A0A287AC85|A0A287AC85_PIG	tr|A0A287A5V5|A0A287A5V5_PIG;tr|A0A287B5X2|A0A287B5X2_PIG;tr|A0A287BC48|A0A287BC48_PIG;tr|A0A287AC85|A0A287AC85_PIG	1;1;1;1	1;1;1;1	1;1;1;1	tr|A0A287A5V5|A0A287A5V5_PIG Uncharacterized protein OS=Sus scrofa OX=9823 GN=THOC2 PE=1 SV=1;tr|A0A287B5X2|A0A287B5X2_PIG THO complex subunit 2 OS=Sus scrofa OX=9823 GN=THOC2 PE=1 SV=1;tr|A0A287BC48|A0A287BC48_PIG Uncharacterized protein OS=Sus scrofa OX=	7.3331	0	4	1	1	1	0	0	0	0	0	0	0	1	0	0	0	0	0	0	0	0	0	0	0	0	0	0	1	0	0	0	0	0	0	0	0	0	0	0	0	0	0	1
tr|A0A287B0I4|A0A287B0I4_PIG;tr|F1SFL1|F1SFL1_PIG	tr|A0A287B0I4|A0A287B0I4_PIG;tr|F1SFL1|F1SFL1_PIG	1;1	1;1	1;1	tr|A0A287B0I4|A0A287B0I4_PIG Uncharacterized protein OS=Sus scrofa OX=9823 GN=ARL8B PE=1 SV=1;tr|F1SFL1|F1SFL1_PIG Uncharacterized protein OS=Sus scrofa OX=9823 GN=ARL8B PE=1 SV=3	7.018	0	2	1	1	1	0	0	1	0	0	0	0	0	0	0	0	0	0	0	0	0	0	1	0	0	0	0	0	0	0	0	0	0	0	0	0	0	1	0	0	0	0	0
tr|F1SGQ0|F1SGQ0_PIG;tr|A0A287A326|A0A287A326_PIG	tr|F1SGQ0|F1SGQ0_PIG;tr|A0A287A326|A0A287A326_PIG	1;1	1;1	1;1	tr|F1SGQ0|F1SGQ0_PIG Dehydrogenase/reductase SDR family member 1 OS=Sus scrofa OX=9823 GN=DHRS1 PE=1 SV=1;tr|A0A287A326|A0A287A326_PIG Dehydrogenase/reductase SDR family member 1 OS=Sus scrofa OX=9823 GN=DHRS1 PE=1 SV=1	6.9101	0	2	1	1	1	0	0	0	0	0	0	0	0	0	0	0	0	0	0	1	0	0	0	0	0	0	0	0	0	0	0	0	0	0	1	0	0	0	0	0	0	0	0
sp|P15175|ICTL_PIG;sp|P32195|PG2_PIG;tr|A0A287BPW3|A0A287BPW3_PIG;tr|A0A287AXS4|A0A287AXS4_PIG;sp|P49934|PG5_PIG;sp|P49933|PG4_PIG;sp|P32196|PG3_PIG;sp|P32194|PG1_PIG;tr|A0A287B4U4|A0A287B4U4_PIG;tr|A0A286ZR49|A0A286ZR49_PIG;tr|A0A286ZKJ1|A0A286ZKJ1_PIG;sp|P49930|PMP23_PIG;sp|P49931|PMP36_PIG;sp|P49932|PMP37_PIG;tr|A0A287BKL9|A0A287BKL9_PIG;sp|P80054|PR39_PIG;tr|A0A286ZRJ1|A0A286ZRJ1_PIG;sp|P5152…	sp|P15175|ICTL_PIG;sp|P32195|PG2_PIG;tr|A0A287BPW3|A0A287BPW3_PIG;tr|A0A287AXS4|A0A287AXS4_PIG;sp|P49934|PG5_PIG;sp|P49933|PG4_PIG;sp|P32196|PG3_PIG;sp|P32194|PG1_PIG;tr|A0A287B4U4|A0A287B4U4_PIG;tr|A0A286ZR49|A0A286ZR49_PIG;tr|A0A286ZKJ1|A0A286ZKJ1_PIG;sp|P49930|PMP23_PIG;sp|P49931|PMP36_PIG;sp|P49932|PMP37_PIG;tr|A0A287BKL9|A0A287BKL9_PIG;sp|P80054|PR39_PIG;tr|A0A286ZRJ1|A0A286ZRJ1_PIG;sp|P5152…	1;1;1;1;1;1;1;1;1;1;1;1;1;1;1;1;1;1;1;1;1	1;1;1;1;1;1;1;1;1;1;1;1;1;1;1;1;1;1;1;1;1	1;1;1;1;1;1;1;1;1;1;1;1;1;1;1;1;1;1;1;1;1	sp|P15175|ICTL_PIG Cathelin OS=Sus scrofa OX=9823 PE=1 SV=2;sp|P32195|PG2_PIG Protegrin-2 OS=Sus scrofa OX=9823 GN=NPG2 PE=1 SV=2;tr|A0A287BPW3|A0A287BPW3_PIG Uncharacterized protein OS=Sus scrofa OX=9823 GN=LOC110258651 PE=3 SV=1;tr|A0A287AXS4|A0A287AXS4_	6.8635	0	21	1	1	1	0	0	0	1	0	0	0	0	0	0	0	0	0	0	0	0	0	0	1	0	0	0	0	0	0	0	0	0	0	0	0	0	0	1	0	0	0	0
sp|Q767L7|TBB5_PIG;sp|P02554|TBB_PIG;tr|F2Z5B2|F2Z5B2_PIG;tr|A0A287AZ37|A0A287AZ37_PIG;tr|A0A287AHL4|A0A287AHL4_PIG;tr|A0A287AGU7|A0A287AGU7_PIG;tr|A0A287A6Y9|A0A287A6Y9_PIG;tr|A0A287A0J1|A0A287A0J1_PIG;tr|F1S6M7|F1S6M7_PIG;tr|A0A287B749|A0A287B749_PIG;CON__ENSEMBL:ENSBTAP00000025008;tr|A5GFX6|A5GFX6_PIG	sp|Q767L7|TBB5_PIG;sp|P02554|TBB_PIG;tr|F2Z5B2|F2Z5B2_PIG;tr|A0A287AZ37|A0A287AZ37_PIG;tr|A0A287AHL4|A0A287AHL4_PIG;tr|A0A287AGU7|A0A287AGU7_PIG;tr|A0A287A6Y9|A0A287A6Y9_PIG;tr|A0A287A0J1|A0A287A0J1_PIG;tr|F1S6M7|F1S6M7_PIG	7;7;7;6;6;6;6;5;5;3;3;2	1;1;1;1;1;1;1;0;1;0;0;0	1;1;1;1;1;1;1;0;1;0;0;0	sp|Q767L7|TBB5_PIG Tubulin beta chain OS=Sus scrofa OX=9823 GN=TUBB PE=2 SV=1;sp|P02554|TBB_PIG Tubulin beta chain OS=Sus scrofa OX=9823 PE=1 SV=1;tr|F2Z5B2|F2Z5B2_PIG Tubulin beta chain OS=Sus scrofa OX=9823 GN=TUBB PE=1 SV=2;tr|A0A287AZ37|A0A287AZ37_PIG	6.8001	0	12	7	1	1	0	3	6	2	0	0	0	0	0	0	0	2	5	1	4	0	0	0	0	0	0	0	0	0	0	0	1	0	0	0	0	0	0	0	0	0	0	0
tr|F2Z547|F2Z547_PIG;sp|Q71U53|IPKA_PIG	tr|F2Z547|F2Z547_PIG;sp|Q71U53|IPKA_PIG	1;1	1;1	1;1	tr|F2Z547|F2Z547_PIG cAMP-dependent protein kinase inhibitor OS=Sus scrofa OX=9823 GN=PKIA PE=1 SV=1;sp|Q71U53|IPKA_PIG cAMP-dependent protein kinase inhibitor alpha OS=Sus scrofa OX=9823 GN=PKIA PE=1 SV=3	6.7207	0	2	1	1	1	1	0	1	1	0	1	0	1	0	1	1	1	1	0	1	1	0	1	1	0	1	0	1	0	1	1	1	1	0	1	1	0	1	1	0	1	0	1
tr|F1RWZ4|F1RWZ4_PIG	tr|F1RWZ4|F1RWZ4_PIG	1	1	1	tr|F1RWZ4|F1RWZ4_PIG ACB domain-containing protein OS=Sus scrofa OX=9823 GN=ECI2 PE=1 SV=3	6.512	0	1	1	1	1	0	0	0	0	0	0	0	0	0	0	0	0	1	0	0	0	0	0	0	0	0	0	0	0	0	0	0	1	0	0	0	0	0	0	0	0	0	0
tr|A0A287BG97|A0A287BG97_PIG;tr|A0A287BQ57|A0A287BQ57_PIG;tr|A0A286ZU34|A0A286ZU34_PIG	tr|A0A287BG97|A0A287BG97_PIG;tr|A0A287BQ57|A0A287BQ57_PIG;tr|A0A286ZU34|A0A286ZU34_PIG	1;1;1	1;1;1	1;1;1	tr|A0A287BG97|A0A287BG97_PIG Terpene cyclase/mutase family member OS=Sus scrofa OX=9823 GN=LSS PE=1 SV=1;tr|A0A287BQ57|A0A287BQ57_PIG Terpene cyclase/mutase family member OS=Sus scrofa OX=9823 GN=LSS PE=1 SV=1;tr|A0A286ZU34|A0A286ZU34_PIG Terpene cyclase/m	6.4681	0	3	1	1	1	0	0	0	0	0	0	0	0	0	0	0	0	0	1	0	0	0	0	0	0	0	0	0	0	0	0	0	0	1	0	0	0	0	0	0	0	0	0
tr|A0A287BCV1|A0A287BCV1_PIG;tr|A0A286ZP15|A0A286ZP15_PIG;tr|A0A286ZQI4|A0A286ZQI4_PIG;tr|I3LM15|I3LM15_PIG;tr|A0A287A3U2|A0A287A3U2_PIG	tr|A0A287BCV1|A0A287BCV1_PIG;tr|A0A286ZP15|A0A286ZP15_PIG;tr|A0A286ZQI4|A0A286ZQI4_PIG;tr|I3LM15|I3LM15_PIG;tr|A0A287A3U2|A0A287A3U2_PIG	1;1;1;1;1	1;1;1;1;1	1;1;1;1;1	tr|A0A287BCV1|A0A287BCV1_PIG Alkylglycerone-phosphate synthase OS=Sus scrofa OX=9823 GN=AGPS PE=1 SV=1;tr|A0A286ZP15|A0A286ZP15_PIG Alkylglycerone-phosphate synthase OS=Sus scrofa OX=9823 GN=AGPS PE=1 SV=1;tr|A0A286ZQI4|A0A286ZQI4_PIG Alkylglycerone-phosph	6.4642	0	5	1	1	1	0	0	0	0	0	0	0	0	0	0	0	1	0	0	0	0	0	0	0	0	0	0	0	0	0	0	1	0	0	0	0	0	0	0	0	0	0	0
tr|F1RJI1|F1RJI1_PIG	tr|F1RJI1|F1RJI1_PIG	1	1	1	tr|F1RJI1|F1RJI1_PIG Malectin isoform1 OS=Sus scrofa OX=9823 GN=MLEC PE=1 SV=1	6.3392	0	1	1	1	1	0	0	0	0	0	0	0	0	0	0	0	0	0	0	1	0	0	0	0	0	0	0	0	0	0	0	0	0	0	1	0	0	0	0	0	0	0	0
tr|B2MUK1|B2MUK1_PIG	tr|B2MUK1|B2MUK1_PIG	1	1	1	tr|B2MUK1|B2MUK1_PIG Aquaporin-6 OS=Sus scrofa OX=9823 GN=AQP6 PE=2 SV=1	6.3237	0	1	1	1	1	0	0	0	1	0	0	0	0	0	0	0	0	0	0	0	0	0	0	1	0	0	0	0	0	0	0	0	0	0	0	0	0	0	1	0	0	0	0
tr|A0A287B8A9|A0A287B8A9_PIG;tr|F1RIP4|F1RIP4_PIG	tr|A0A287B8A9|A0A287B8A9_PIG;tr|F1RIP4|F1RIP4_PIG	1;1	1;1	1;1	tr|A0A287B8A9|A0A287B8A9_PIG RuvB-like helicase OS=Sus scrofa OX=9823 GN=RUVBL2 PE=1 SV=1;tr|F1RIP4|F1RIP4_PIG RuvB-like helicase OS=Sus scrofa OX=9823 GN=RUVBL2 PE=1 SV=2	6.3006	0	2	1	1	1	0	0	0	0	0	0	0	0	0	0	0	0	1	0	0	0	0	0	0	0	0	0	0	0	0	0	0	1	0	0	0	0	0	0	0	0	0	0
tr|F1SGX3|F1SGX3_PIG	tr|F1SGX3|F1SGX3_PIG	1	1	1	tr|F1SGX3|F1SGX3_PIG Dopey_N domain-containing protein OS=Sus scrofa OX=9823 GN=DOP1B PE=4 SV=3	6.2755	0	1	1	1	1	0	0	0	0	0	0	0	0	0	0	0	0	0	1	0	0	0	0	0	0	0	0	0	0	0	0	0	0	1	0	0	0	0	0	0	0	0	0
tr|A0A287B6M7|A0A287B6M7_PIG;tr|I3LIP6|I3LIP6_PIG;tr|F1RT90|F1RT90_PIG;tr|A0A287B2T8|A0A287B2T8_PIG;tr|A0A287AI01|A0A287AI01_PIG;tr|A0A287AT82|A0A287AT82_PIG	tr|A0A287B6M7|A0A287B6M7_PIG;tr|I3LIP6|I3LIP6_PIG;tr|F1RT90|F1RT90_PIG;tr|A0A287B2T8|A0A287B2T8_PIG;tr|A0A287AI01|A0A287AI01_PIG;tr|A0A287AT82|A0A287AT82_PIG	1;1;1;1;1;1	1;1;1;1;1;1	1;1;1;1;1;1	tr|A0A287B6M7|A0A287B6M7_PIG Asp-B-Hydro_N domain-containing protein OS=Sus scrofa OX=9823 GN=ASPH PE=1 SV=1;tr|I3LIP6|I3LIP6_PIG TPR_REGION domain-containing protein OS=Sus scrofa OX=9823 GN=ASPH PE=1 SV=2;tr|F1RT90|F1RT90_PIG TPR_REGION domain-containing	6.1576	0	6	1	1	1	0	0	0	0	0	0	0	0	0	0	0	0	1	0	0	0	0	0	0	0	0	0	0	0	0	0	0	1	0	0	0	0	0	0	0	0	0	0
tr|A0A286ZQR9|A0A286ZQR9_PIG;tr|F1RFY0|F1RFY0_PIG;tr|A0A286ZQG9|A0A286ZQG9_PIG	tr|A0A286ZQR9|A0A286ZQR9_PIG;tr|F1RFY0|F1RFY0_PIG;tr|A0A286ZQG9|A0A286ZQG9_PIG	1;1;1	1;1;1	1;1;1	tr|A0A286ZQR9|A0A286ZQR9_PIG RING-type domain-containing protein OS=Sus scrofa OX=9823 GN=RNF167 PE=4 SV=1;tr|F1RFY0|F1RFY0_PIG RING-type domain-containing protein OS=Sus scrofa OX=9823 GN=RNF167 PE=4 SV=2;tr|A0A286ZQG9|A0A286ZQG9_PIG E3 ubiquitin-protein	6.1401	0	3	1	1	1	0	0	0	0	0	0	0	0	0	0	0	1	0	0	0	0	0	0	0	0	0	0	0	0	0	0	1	0	0	0	0	0	0	0	0	0	0	0
tr|I3LKS9|I3LKS9_PIG;tr|F1SMQ6|F1SMQ6_PIG	tr|I3LKS9|I3LKS9_PIG;tr|F1SMQ6|F1SMQ6_PIG	1;1	1;1	1;1	tr|I3LKS9|I3LKS9_PIG Nuclear respiratory factor 1 isoform 1 OS=Sus scrofa OX=9823 GN=NRF1 PE=4 SV=2;tr|F1SMQ6|F1SMQ6_PIG Nuclear respiratory factor 1 isoform 1 OS=Sus scrofa OX=9823 GN=NRF1 PE=4 SV=2	6.1272	0	2	1	1	1	0	0	0	0	0	0	0	0	0	0	1	0	0	0	0	0	0	0	0	0	0	0	0	0	0	1	0	0	0	0	0	0	0	0	0	0	0	0
sp|P17803|IFNG_PIG	sp|P17803|IFNG_PIG	1	1	1	sp|P17803|IFNG_PIG Interferon gamma OS=Sus scrofa OX=9823 GN=IFNG PE=2 SV=1	-2	0	1	1	1	1	0	0	0	0	0	0	0	0	0	0	0	1	0	0	0	0	0	0	0	0	0	0	0	0	0	0	1	0	0	0	0	0	0	0	0	0	0	0
tr|A0A287A382|A0A287A382_PIG;tr|A0A287BJE2|A0A287BJE2_PIG;tr|I3LUG2|I3LUG2_PIG;sp|Q6KEQ9|PC11X_PIG	tr|A0A287A382|A0A287A382_PIG;tr|A0A287BJE2|A0A287BJE2_PIG;tr|I3LUG2|I3LUG2_PIG;sp|Q6KEQ9|PC11X_PIG	1;1;1;1	1;1;1;1	1;1;1;1	tr|A0A287A382|A0A287A382_PIG Protocadherin-11 X-linked OS=Sus scrofa OX=9823 GN=PCDH11X PE=4 SV=1;tr|A0A287BJE2|A0A287BJE2_PIG Protocadherin-11 X-linked OS=Sus scrofa OX=9823 GN=PCDH11X PE=4 SV=1;tr|I3LUG2|I3LUG2_PIG Protocadherin-11 X-linked OS=Sus scrofa	-2	0	4	1	1	1	0	0	0	0	0	0	0	0	0	0	0	0	1	0	0	0	0	0	0	0	0	0	0	0	0	0	0	1	0	0	0	0	0	0	0	0	0	0
tr|F1RIQ0|F1RIQ0_PIG;sp|Q866X6|CAH11_PIG;tr|A0A286ZVF3|A0A286ZVF3_PIG	tr|F1RIQ0|F1RIQ0_PIG;sp|Q866X6|CAH11_PIG;tr|A0A286ZVF3|A0A286ZVF3_PIG	1;1;1	1;1;1	1;1;1	tr|F1RIQ0|F1RIQ0_PIG Carbonic anhydrase-related protein 11 OS=Sus scrofa OX=9823 GN=CA11 PE=3 SV=3;sp|Q866X6|CAH11_PIG Carbonic anhydrase-related protein 11 OS=Sus scrofa OX=9823 GN=CA11 PE=2 SV=1;tr|A0A286ZVF3|A0A286ZVF3_PIG Carbonic anhydrase-related pro	-2	0	3	1	1	1	0	0	0	0	0	0	0	0	0	1	0	0	0	0	0	0	0	0	0	0	0	0	0	0	1	0	0	0	0	0	0	0	0	0	0	0	0	0
sp|Q8WNR0|COPT1_PIG;tr|A0A287AK41|A0A287AK41_PIG	sp|Q8WNR0|COPT1_PIG;tr|A0A287AK41|A0A287AK41_PIG	1;1	1;1	1;1	sp|Q8WNR0|COPT1_PIG High affinity copper uptake protein 1 OS=Sus scrofa OX=9823 GN=SLC31A1 PE=2 SV=1;tr|A0A287AK41|A0A287AK41_PIG High affinity copper uptake protein 1 OS=Sus scrofa OX=9823 GN=SLC31A1 PE=4 SV=1	-2	0	2	1	1	1	0	0	0	0	0	0	0	0	0	0	0	0	1	1	0	0	0	0	0	0	0	0	0	0	0	0	0	1	1	0	0	0	0	0	0	0	0	0
tr|A0A286ZP13|A0A286ZP13_PIG;tr|I3L7W8|I3L7W8_PIG	tr|A0A286ZP13|A0A286ZP13_PIG;tr|I3L7W8|I3L7W8_PIG	1;1	1;1	1;1	tr|A0A286ZP13|A0A286ZP13_PIG Uncharacterized protein OS=Sus scrofa OX=9823 GN=HSF2BP PE=4 SV=1;tr|I3L7W8|I3L7W8_PIG Uncharacterized protein OS=Sus scrofa OX=9823 GN=HSF2BP PE=4 SV=2	-2	0	2	1	1	1	0	1	0	0	0	0	0	0	0	0	0	0	0	0	0	0	1	0	0	0	0	0	0	0	0	0	0	0	0	0	0	1	0	0	0	0	0	0
tr|A0A287ACX7|A0A287ACX7_PIG;tr|A0A287ASZ8|A0A287ASZ8_PIG;tr|A0A286ZUT5|A0A286ZUT5_PIG	tr|A0A287ACX7|A0A287ACX7_PIG;tr|A0A287ASZ8|A0A287ASZ8_PIG;tr|A0A286ZUT5|A0A286ZUT5_PIG	1;1;1	1;1;1	1;1;1	tr|A0A287ACX7|A0A287ACX7_PIG Calpain catalytic domain-containing protein OS=Sus scrofa OX=9823 GN=CAPN10 PE=3 SV=1;tr|A0A287ASZ8|A0A287ASZ8_PIG Calpain catalytic domain-containing protein OS=Sus scrofa OX=9823 GN=CAPN10 PE=3 SV=1;tr|A0A286ZUT5|A0A286ZUT5_P	-2	0	3	1	1	1	0	0	0	0	1	0	0	1	0	0	0	0	0	0	0	0	0	0	0	1	0	0	1	0	0	0	0	0	0	0	0	0	0	0	1	0	0	1
tr|A0A287AG93|A0A287AG93_PIG;tr|A0A286ZVS0|A0A286ZVS0_PIG	tr|A0A287AG93|A0A287AG93_PIG;tr|A0A286ZVS0|A0A286ZVS0_PIG	1;1	1;1	1;1	tr|A0A287AG93|A0A287AG93_PIG Splicing factor 3B subunit 3 OS=Sus scrofa OX=9823 GN=SF3B3 PE=1 SV=1;tr|A0A286ZVS0|A0A286ZVS0_PIG Splicing factor 3B subunit 3 OS=Sus scrofa OX=9823 GN=SF3B3 PE=1 SV=1	-2	0	2	1	1	1	0	0	0	0	0	0	0	0	0	0	0	0	0	1	0	0	0	0	0	0	0	0	0	0	0	0	0	0	1	0	0	0	0	0	0	0	0	0
tr|A0A286ZVT8|A0A286ZVT8_PIG;tr|A0A287A1R9|A0A287A1R9_PIG;tr|F1SM39|F1SM39_PIG	tr|A0A286ZVT8|A0A286ZVT8_PIG;tr|A0A287A1R9|A0A287A1R9_PIG;tr|F1SM39|F1SM39_PIG	1;1;1	1;1;1	1;1;1	tr|A0A286ZVT8|A0A286ZVT8_PIG Ig-like domain-containing protein OS=Sus scrofa OX=9823 GN=ALPK2 PE=4 SV=1;tr|A0A287A1R9|A0A287A1R9_PIG Uncharacterized protein OS=Sus scrofa OX=9823 GN=ALPK2 PE=4 SV=1;tr|F1SM39|F1SM39_PIG Uncharacterized protein OS=Sus scrofa	-2	0	3	1	1	1	0	0	0	1	0	0	0	0	0	0	0	0	0	0	0	0	0	0	1	0	0	0	0	0	0	0	0	0	0	0	0	0	0	1	0	0	0	0
tr|I3LRD3|I3LRD3_PIG;tr|A0A287AL60|A0A287AL60_PIG;tr|A0A286ZW80|A0A286ZW80_PIG;tr|A0A287B860|A0A287B860_PIG	tr|I3LRD3|I3LRD3_PIG;tr|A0A287AL60|A0A287AL60_PIG;tr|A0A286ZW80|A0A286ZW80_PIG;tr|A0A287B860|A0A287B860_PIG	1;1;1;1	1;1;1;1	1;1;1;1	tr|I3LRD3|I3LRD3_PIG Kinesin motor domain-containing protein OS=Sus scrofa OX=9823 GN=CENPE PE=3 SV=2;tr|A0A287AL60|A0A287AL60_PIG Kinesin motor domain-containing protein OS=Sus scrofa OX=9823 GN=CENPE PE=3 SV=1;tr|A0A286ZW80|A0A286ZW80_PIG Kinesin motor d	-2	0	4	1	1	1	0	0	0	1	0	0	0	0	0	0	0	0	0	0	0	0	0	0	1	0	0	0	0	0	0	0	0	0	0	0	0	0	0	1	0	0	0	0
tr|A0A286ZYH6|A0A286ZYH6_PIG	tr|A0A286ZYH6|A0A286ZYH6_PIG	1	1	1	tr|A0A286ZYH6|A0A286ZYH6_PIG Thymidylate kinase isoform 1 OS=Sus scrofa OX=9823 GN=DTYMK PE=4 SV=1	-2	0	1	1	1	1	0	0	0	0	0	0	0	1	0	0	0	0	0	0	0	0	0	0	0	0	0	0	1	0	0	0	0	0	0	0	0	0	0	0	0	0	0	1
tr|A0A286ZZ53|A0A286ZZ53_PIG	tr|A0A286ZZ53|A0A286ZZ53_PIG	1	1	1	tr|A0A286ZZ53|A0A286ZZ53_PIG Uncharacterized protein OS=Sus scrofa OX=9823 GN=CYTH3 PE=4 SV=1	-2	0	1	1	1	1	0	0	0	0	0	0	0	0	1	0	0	0	0	0	0	0	0	0	0	0	0	0	0	1	0	0	0	0	0	0	0	0	0	0	0	0	0	0
tr|A0A286ZZB4|A0A286ZZB4_PIG;tr|F1SGD5|F1SGD5_PIG;tr|K9J6H2|K9J6H2_PIG;tr|I3LKX6|I3LKX6_PIG	tr|A0A286ZZB4|A0A286ZZB4_PIG;tr|F1SGD5|F1SGD5_PIG;tr|K9J6H2|K9J6H2_PIG;tr|I3LKX6|I3LKX6_PIG	1;1;1;1	1;1;1;1	1;1;1;1	tr|A0A286ZZB4|A0A286ZZB4_PIG Oxysterol-binding protein OS=Sus scrofa OX=9823 GN=OSBPL8 PE=1 SV=1;tr|F1SGD5|F1SGD5_PIG Oxysterol-binding protein OS=Sus scrofa OX=9823 GN=OSBPL8 PE=1 SV=3;tr|K9J6H2|K9J6H2_PIG Oxysterol-binding protein OS=Sus scrofa OX=9823 G	-2	0	4	1	1	1	1	0	0	1	1	1	0	1	0	0	0	0	0	0	1	1	0	0	1	1	1	0	1	0	0	0	0	0	0	1	1	0	0	1	1	1	0	1
tr|A0A287AHJ4|A0A287AHJ4_PIG;tr|A0A287A1X2|A0A287A1X2_PIG	tr|A0A287AHJ4|A0A287AHJ4_PIG;tr|A0A287A1X2|A0A287A1X2_PIG	1;1	1;1	1;1	tr|A0A287AHJ4|A0A287AHJ4_PIG Uncharacterized protein OS=Sus scrofa OX=9823 PE=4 SV=1;tr|A0A287A1X2|A0A287A1X2_PIG Uncharacterized protein OS=Sus scrofa OX=9823 PE=4 SV=1	-2	0	2	1	1	1	0	0	0	0	0	0	0	0	0	0	0	0	0	1	0	0	0	0	0	0	0	0	0	0	0	0	0	0	1	0	0	0	0	0	0	0	0	0
tr|A0A287A2K6|A0A287A2K6_PIG;tr|A0A287AF65|A0A287AF65_PIG;tr|A0A287ARL8|A0A287ARL8_PIG	tr|A0A287A2K6|A0A287A2K6_PIG;tr|A0A287AF65|A0A287AF65_PIG;tr|A0A287ARL8|A0A287ARL8_PIG	1;1;1	1;1;1	1;1;1	tr|A0A287A2K6|A0A287A2K6_PIG Uncharacterized protein OS=Sus scrofa OX=9823 GN=LOC100517977 PE=4 SV=1;tr|A0A287AF65|A0A287AF65_PIG Uncharacterized protein OS=Sus scrofa OX=9823 GN=LOC100738403 PE=4 SV=1;tr|A0A287ARL8|A0A287ARL8_PIG Uncharacterized protein O	-2	0	3	1	1	1	0	0	0	0	0	0	0	0	1	1	0	0	0	0	0	0	0	0	0	0	0	0	0	1	1	0	0	0	0	0	0	0	0	0	0	0	0	0
tr|A0A287A395|A0A287A395_PIG;tr|F1RPU1|F1RPU1_PIG;tr|A0A287AA49|A0A287AA49_PIG	tr|A0A287A395|A0A287A395_PIG;tr|F1RPU1|F1RPU1_PIG;tr|A0A287AA49|A0A287AA49_PIG	1;1;1	1;1;1	1;1;1	tr|A0A287A395|A0A287A395_PIG Uncharacterized protein OS=Sus scrofa OX=9823 GN=NR4A2 PE=3 SV=1;tr|F1RPU1|F1RPU1_PIG Nuclear receptor subfamily 4 group A member 2 OS=Sus scrofa OX=9823 GN=NR4A2 PE=3 SV=2;tr|A0A287AA49|A0A287AA49_PIG Nuclear receptor subfamil	-2	0	3	1	1	1	0	0	1	0	0	1	0	0	0	0	1	1	1	0	0	0	0	1	0	0	1	0	0	0	0	1	1	1	0	0	0	0	1	0	0	1	0	0
tr|A0A287A6F5|A0A287A6F5_PIG	tr|A0A287A6F5|A0A287A6F5_PIG	1	1	1	tr|A0A287A6F5|A0A287A6F5_PIG Prostaglandin reductase 3 isoform 1 OS=Sus scrofa OX=9823 GN=ZADH2 PE=1 SV=1	-2	0	1	1	1	1	1	0	0	0	0	0	0	0	0	0	0	0	0	0	0	1	0	0	0	0	0	0	0	0	0	0	0	0	0	0	1	0	0	0	0	0	0	0
tr|A0A287AA95|A0A287AA95_PIG	tr|A0A287AA95|A0A287AA95_PIG	1	1	1	tr|A0A287AA95|A0A287AA95_PIG RRM domain-containing protein OS=Sus scrofa OX=9823 PE=4 SV=1	-2	0	1	1	1	1	0	0	0	0	0	0	0	0	0	0	1	0	0	0	0	0	0	0	0	0	0	0	0	0	0	1	0	0	0	0	0	0	0	0	0	0	0	0
tr|A0A287BJB3|A0A287BJB3_PIG;tr|A0A287ABF1|A0A287ABF1_PIG;tr|A0A287BR99|A0A287BR99_PIG	tr|A0A287BJB3|A0A287BJB3_PIG;tr|A0A287ABF1|A0A287ABF1_PIG;tr|A0A287BR99|A0A287BR99_PIG	1;1;1	1;1;1	1;1;1	tr|A0A287BJB3|A0A287BJB3_PIG Uncharacterized protein OS=Sus scrofa OX=9823 GN=GPC5 PE=3 SV=1;tr|A0A287ABF1|A0A287ABF1_PIG Uncharacterized protein OS=Sus scrofa OX=9823 GN=GPC5 PE=3 SV=1;tr|A0A287BR99|A0A287BR99_PIG Uncharacterized protein OS=Sus scrofa OX=	-2	0	3	1	1	1	0	0	0	0	0	0	0	0	0	0	1	0	0	0	0	0	0	0	0	0	0	0	0	0	0	1	0	0	0	0	0	0	0	0	0	0	0	0
tr|A0A287AVP3|A0A287AVP3_PIG;tr|F1SNG4|F1SNG4_PIG;tr|A0A287ACN7|A0A287ACN7_PIG;tr|A0A287B3L1|A0A287B3L1_PIG;tr|I3LQM0|I3LQM0_PIG;tr|A0A287BMZ0|A0A287BMZ0_PIG	tr|A0A287AVP3|A0A287AVP3_PIG;tr|F1SNG4|F1SNG4_PIG;tr|A0A287ACN7|A0A287ACN7_PIG;tr|A0A287B3L1|A0A287B3L1_PIG;tr|I3LQM0|I3LQM0_PIG;tr|A0A287BMZ0|A0A287BMZ0_PIG	1;1;1;1;1;1	1;1;1;1;1;1	1;1;1;1;1;1	tr|A0A287AVP3|A0A287AVP3_PIG DUF3730 domain-containing protein OS=Sus scrofa OX=9823 GN=FOCAD PE=4 SV=1;tr|F1SNG4|F1SNG4_PIG DUF3730 domain-containing protein OS=Sus scrofa OX=9823 GN=FOCAD PE=4 SV=2;tr|A0A287ACN7|A0A287ACN7_PIG DUF3730 domain-containing p	-2	0	6	1	1	1	0	0	0	0	0	0	0	0	0	0	0	0	1	0	0	0	0	0	0	0	0	0	0	0	0	0	0	1	0	0	0	0	0	0	0	0	0	0
tr|A0A287ADG7|A0A287ADG7_PIG;tr|I3LPJ3|I3LPJ3_PIG	tr|A0A287ADG7|A0A287ADG7_PIG;tr|I3LPJ3|I3LPJ3_PIG	1;1	1;1	1;1	tr|A0A287ADG7|A0A287ADG7_PIG SH3 domain-containing protein OS=Sus scrofa OX=9823 GN=SH3D21 PE=4 SV=1;tr|I3LPJ3|I3LPJ3_PIG SH3 domain-containing protein 21 isoform 2 OS=Sus scrofa OX=9823 GN=SH3D21 PE=4 SV=2	-2	0	2	1	1	1	0	0	0	1	0	0	0	0	0	0	0	0	0	0	0	0	0	0	1	0	0	0	0	0	0	0	0	0	0	0	0	0	0	1	0	0	0	0
tr|A0A287AE73|A0A287AE73_PIG	tr|A0A287AE73|A0A287AE73_PIG	1	1	1	tr|A0A287AE73|A0A287AE73_PIG NTPase KAP family P-loop domain containing 1 OS=Sus scrofa OX=9823 GN=NKPD1 PE=4 SV=1	-2	0	1	1	1	1	0	0	0	0	0	0	0	0	0	1	0	0	0	0	0	0	0	0	0	0	0	0	0	0	1	0	0	0	0	0	0	0	0	0	0	0	0	0
tr|A0A287AHQ0|A0A287AHQ0_PIG	tr|A0A287AHQ0|A0A287AHQ0_PIG	1	1	1	tr|A0A287AHQ0|A0A287AHQ0_PIG Acetyl-CoA acetyltransferase, cytosolic OS=Sus scrofa OX=9823 GN=ACAT2 PE=1 SV=1	-2	0	1	1	1	1	0	0	0	0	0	0	0	0	0	0	0	1	0	0	0	0	0	0	0	0	0	0	0	0	0	0	1	0	0	0	0	0	0	0	0	0	0	0
tr|A0A287AJP3|A0A287AJP3_PIG;tr|A0A287AZG8|A0A287AZG8_PIG	tr|A0A287AJP3|A0A287AJP3_PIG;tr|A0A287AZG8|A0A287AZG8_PIG	1;1	1;1	1;1	tr|A0A287AJP3|A0A287AJP3_PIG Uncharacterized protein OS=Sus scrofa OX=9823 GN=ZNF292 PE=4 SV=1;tr|A0A287AZG8|A0A287AZG8_PIG Uncharacterized protein OS=Sus scrofa OX=9823 GN=ZNF292 PE=4 SV=1	-2	0	2	1	1	1	0	0	0	0	0	0	0	0	0	0	0	0	0	0	1	0	0	0	0	0	0	0	0	0	0	0	0	0	0	1	0	0	0	0	0	0	0	0
tr|A0A287AMW4|A0A287AMW4_PIG;tr|F1RH97|F1RH97_PIG	tr|A0A287AMW4|A0A287AMW4_PIG;tr|F1RH97|F1RH97_PIG	1;1	1;1	1;1	tr|A0A287AMW4|A0A287AMW4_PIG Uncharacterized protein OS=Sus scrofa OX=9823 GN=TRPC7 PE=3 SV=1;tr|F1RH97|F1RH97_PIG Uncharacterized protein OS=Sus scrofa OX=9823 GN=TRPC7 PE=3 SV=3	-2	0	2	1	1	1	0	0	0	0	0	0	0	0	1	0	0	0	0	0	0	0	0	0	0	0	0	0	0	1	0	0	0	0	0	0	0	0	0	0	0	0	0	0
tr|A0A287APJ8|A0A287APJ8_PIG;tr|F1SSV1|F1SSV1_PIG;tr|A0A287BHD7|A0A287BHD7_PIG	tr|A0A287APJ8|A0A287APJ8_PIG;tr|F1SSV1|F1SSV1_PIG;tr|A0A287BHD7|A0A287BHD7_PIG	1;1;1	1;1;1	1;1;1	tr|A0A287APJ8|A0A287APJ8_PIG 3-5 exonuclease domain-containing protein OS=Sus scrofa OX=9823 GN=EXD1 PE=4 SV=1;tr|F1SSV1|F1SSV1_PIG 3-5 exonuclease domain-containing protein OS=Sus scrofa OX=9823 GN=EXD1 PE=4 SV=3;tr|A0A287BHD7|A0A287BHD7_PIG PiRNA bio	-2	0	3	1	1	1	0	0	0	0	0	0	0	0	1	0	0	0	0	0	0	0	0	0	0	0	0	0	0	1	0	0	0	0	0	0	0	0	0	0	0	0	0	0
tr|F1RFH9|F1RFH9_PIG;tr|A0A287APK5|A0A287APK5_PIG	tr|F1RFH9|F1RFH9_PIG;tr|A0A287APK5|A0A287APK5_PIG	1;1	1;1	1;1	tr|F1RFH9|F1RFH9_PIG Calcium-transporting ATPase OS=Sus scrofa OX=9823 GN=ATP2A1 PE=1 SV=2;tr|A0A287APK5|A0A287APK5_PIG Calcium-transporting ATPase OS=Sus scrofa OX=9823 GN=ATP2A1 PE=1 SV=1	-2	0	2	1	1	1	1	0	1	1	1	1	0	0	0	0	0	0	1	1	0	1	0	1	1	1	1	0	0	0	0	0	0	1	1	0	1	0	1	1	1	1	0	0
tr|A0A287AQJ1|A0A287AQJ1_PIG	tr|A0A287AQJ1|A0A287AQJ1_PIG	1	1	1	tr|A0A287AQJ1|A0A287AQJ1_PIG RING-CH-type domain-containing protein OS=Sus scrofa OX=9823 GN=MARCH9 PE=4 SV=1	-2	0	1	1	1	1	1	0	0	1	1	0	1	1	1	0	0	0	0	0	0	1	0	0	1	1	0	1	1	1	0	0	0	0	0	0	1	0	0	1	1	0	1	1
tr|A0A287B1H8|A0A287B1H8_PIG	tr|A0A287B1H8|A0A287B1H8_PIG	1	1	1	tr|A0A287B1H8|A0A287B1H8_PIG Uncharacterized protein OS=Sus scrofa OX=9823 GN=CCDC174 PE=4 SV=1	-2	0	1	1	1	1	0	0	0	0	0	0	0	0	0	0	0	0	0	0	1	0	0	0	0	0	0	0	0	0	0	0	0	0	0	1	0	0	0	0	0	0	0	0
tr|F1RKN9|F1RKN9_PIG;tr|A0A287B4I4|A0A287B4I4_PIG	tr|F1RKN9|F1RKN9_PIG;tr|A0A287B4I4|A0A287B4I4_PIG	1;1	1;1	1;1	tr|F1RKN9|F1RKN9_PIG Centrosomal protein of 120 kDa OS=Sus scrofa OX=9823 GN=CEP120 PE=4 SV=2;tr|A0A287B4I4|A0A287B4I4_PIG Uncharacterized protein OS=Sus scrofa OX=9823 GN=CEP120 PE=4 SV=1	-2	0	2	1	1	1	0	1	0	1	0	0	0	0	0	0	0	1	1	0	0	0	1	0	1	0	0	0	0	0	0	0	1	1	0	0	0	1	0	1	0	0	0	0
tr|A0A287BBK4|A0A287BBK4_PIG	tr|A0A287BBK4|A0A287BBK4_PIG	1	1	1	tr|A0A287BBK4|A0A287BBK4_PIG 40S ribosomal protein S30 OS=Sus scrofa OX=9823 PE=3 SV=1	-2	0	1	1	1	1	0	0	0	0	0	0	0	0	0	0	0	1	0	0	0	0	0	0	0	0	0	0	0	0	0	0	1	0	0	0	0	0	0	0	0	0	0	0
tr|A0A287BCD3|A0A287BCD3_PIG	tr|A0A287BCD3|A0A287BCD3_PIG	1	1	1	tr|A0A287BCD3|A0A287BCD3_PIG Nuclear receptor domain-containing protein OS=Sus scrofa OX=9823 GN=ESRRA PE=3 SV=1	-2	0	1	1	1	1	0	0	0	0	0	0	0	0	0	0	0	0	0	1	0	0	0	0	0	0	0	0	0	0	0	0	0	0	1	0	0	0	0	0	0	0	0	0
tr|I3LFJ4|I3LFJ4_PIG;tr|A0A287BCU0|A0A287BCU0_PIG	tr|I3LFJ4|I3LFJ4_PIG;tr|A0A287BCU0|A0A287BCU0_PIG	1;1	1;1	1;1	tr|I3LFJ4|I3LFJ4_PIG Uncharacterized protein OS=Sus scrofa OX=9823 GN=PTPRH PE=1 SV=2;tr|A0A287BCU0|A0A287BCU0_PIG Uncharacterized protein OS=Sus scrofa OX=9823 GN=PTPRH PE=1 SV=1	-2	0	2	1	1	1	0	1	0	0	0	0	0	0	0	0	0	0	0	0	0	0	1	0	0	0	0	0	0	0	0	0	0	0	0	0	0	1	0	0	0	0	0	0
tr|F1SEY1|F1SEY1_PIG;tr|A0A287BHP5|A0A287BHP5_PIG	tr|F1SEY1|F1SEY1_PIG;tr|A0A287BHP5|A0A287BHP5_PIG	1;1	1;1	1;1	tr|F1SEY1|F1SEY1_PIG Alpha-mannosidase OS=Sus scrofa OX=9823 GN=MAN2B1 PE=1 SV=2;tr|A0A287BHP5|A0A287BHP5_PIG Alpha-mannosidase OS=Sus scrofa OX=9823 GN=MAN2B1 PE=1 SV=1	-2	0	2	1	1	1	0	0	0	0	0	0	0	0	0	0	0	0	0	1	0	0	0	0	0	0	0	0	0	0	0	0	0	0	1	0	0	0	0	0	0	0	0	0
tr|A5D9J3|A5D9J3_PIG	tr|A5D9J3|A5D9J3_PIG	1	1	1	tr|A5D9J3|A5D9J3_PIG Antigen peptide transporter 1 OS=Sus scrofa OX=9823 GN=TAP1 PE=1 SV=1	-2	0	1	1	1	1	0	0	0	0	0	0	1	0	0	0	0	0	0	0	0	0	0	0	0	0	0	1	0	0	0	0	0	0	0	0	0	0	0	0	0	0	1	0
tr|D0G0C8|D0G0C8_PIG	tr|D0G0C8|D0G0C8_PIG	1	1	1	tr|D0G0C8|D0G0C8_PIG Chaperonin containing TCP1, subunit 2 (Beta) OS=Sus scrofa OX=9823 GN=CCT2 PE=1 SV=1	-2	0	1	1	1	1	1	0	0	0	0	0	0	0	0	0	0	0	0	0	0	1	0	0	0	0	0	0	0	0	0	0	0	0	0	0	1	0	0	0	0	0	0	0
tr|F1RFT6|F1RFT6_PIG	tr|F1RFT6|F1RFT6_PIG	1	1	1	tr|F1RFT6|F1RFT6_PIG MYND-type domain-containing protein OS=Sus scrofa OX=9823 GN=ZMYND15 PE=4 SV=2	-2	0	1	1	1	1	0	0	0	0	0	0	0	0	0	0	0	0	1	0	0	0	0	0	0	0	0	0	0	0	0	0	0	1	0	0	0	0	0	0	0	0	0	0
tr|F1RMA7|F1RMA7_PIG	tr|F1RMA7|F1RMA7_PIG	1	1	1	tr|F1RMA7|F1RMA7_PIG Uncharacterized protein OS=Sus scrofa OX=9823 GN=PDLIM2 PE=1 SV=2	-2	0	1	1	1	1	0	0	0	0	0	0	0	0	0	1	0	0	0	0	0	0	0	0	0	0	0	0	0	0	1	0	0	0	0	0	0	0	0	0	0	0	0	0
tr|F1RNU0|F1RNU0_PIG;tr|I3L8L2|I3L8L2_PIG	tr|F1RNU0|F1RNU0_PIG;tr|I3L8L2|I3L8L2_PIG	1;1	1;1	1;1	tr|F1RNU0|F1RNU0_PIG Aminopeptidase OS=Sus scrofa OX=9823 GN=ERAP2 PE=1 SV=3;tr|I3L8L2|I3L8L2_PIG Aminopeptidase OS=Sus scrofa OX=9823 GN=ERAP2 PE=1 SV=2	-2	0	2	1	1	1	0	0	0	0	0	0	0	0	0	0	0	0	0	1	0	0	0	0	0	0	0	0	0	0	0	0	0	0	1	0	0	0	0	0	0	0	0	0
tr|F1RUT6|F1RUT6_PIG	tr|F1RUT6|F1RUT6_PIG	1	1	1	tr|F1RUT6|F1RUT6_PIG Uncharacterized protein OS=Sus scrofa OX=9823 GN=CCDC87 PE=4 SV=2	-2	0	1	1	1	1	0	0	0	0	0	0	0	1	1	1	0	0	0	0	0	0	0	0	0	0	0	0	1	1	1	0	0	0	0	0	0	0	0	0	0	0	0	1
tr|K7GKH1|K7GKH1_PIG;tr|F1RXS2|F1RXS2_PIG	tr|K7GKH1|K7GKH1_PIG;tr|F1RXS2|F1RXS2_PIG	1;1	1;1	1;1	tr|K7GKH1|K7GKH1_PIG Synaptotagmin-like protein 5 isoform 1 OS=Sus scrofa OX=9823 GN=SYTL5 PE=4 SV=2;tr|F1RXS2|F1RXS2_PIG Synaptotagmin-like protein 5 isoform X1 OS=Sus scrofa OX=9823 GN=SYTL5 PE=4 SV=3	-2	0	2	1	1	1	0	0	0	0	0	0	0	0	0	0	0	1	0	0	0	0	0	0	0	0	0	0	0	0	0	0	1	0	0	0	0	0	0	0	0	0	0	0
tr|F1RZC6|F1RZC6_PIG	tr|F1RZC6|F1RZC6_PIG	1	1	1	tr|F1RZC6|F1RZC6_PIG Uncharacterized protein OS=Sus scrofa OX=9823 GN=CCDC141 PE=4 SV=3	-2	0	1	1	1	1	0	0	0	0	0	0	0	0	0	1	0	0	0	0	0	0	0	0	0	0	0	0	0	0	1	0	0	0	0	0	0	0	0	0	0	0	0	0
tr|F1S0H3|F1S0H3_PIG	tr|F1S0H3|F1S0H3_PIG	1	1	1	tr|F1S0H3|F1S0H3_PIG Uncharacterized protein OS=Sus scrofa OX=9823 GN=ARHGAP15 PE=4 SV=3	-2	0	1	1	1	1	0	0	0	1	0	0	0	0	0	0	0	0	0	0	0	0	0	0	1	0	0	0	0	0	0	0	0	0	0	0	0	0	0	1	0	0	0	0
tr|F1SDM5|F1SDM5_PIG	tr|F1SDM5|F1SDM5_PIG	1	1	1	tr|F1SDM5|F1SDM5_PIG HA2 domain-containing protein OS=Sus scrofa OX=9823 GN=DHX32 PE=4 SV=3	-2	0	1	1	1	1	0	0	0	0	0	0	0	0	0	0	0	0	0	0	1	0	0	0	0	0	0	0	0	0	0	0	0	0	0	1	0	0	0	0	0	0	0	0
tr|F1SDQ7|F1SDQ7_PIG	tr|F1SDQ7|F1SDQ7_PIG	1	1	1	tr|F1SDQ7|F1SDQ7_PIG Uncharacterized protein OS=Sus scrofa OX=9823 GN=MATN4 PE=4 SV=3	-2	0	1	1	1	1	0	0	0	0	0	0	0	0	0	0	0	1	0	0	0	0	0	0	0	0	0	0	0	0	0	0	1	0	0	0	0	0	0	0	0	0	0	0
tr|F1SEG4|F1SEG4_PIG	tr|F1SEG4|F1SEG4_PIG	1	1	1	tr|F1SEG4|F1SEG4_PIG WD repeat-containing protein 43 OS=Sus scrofa OX=9823 GN=WDR43 PE=1 SV=3	-2	0	1	1	1	1	0	0	0	0	0	0	0	0	0	1	1	0	0	0	0	0	0	0	0	0	0	0	0	0	1	1	0	0	0	0	0	0	0	0	0	0	0	0
tr|F1SG05|F1SG05_PIG	tr|F1SG05|F1SG05_PIG	1	1	1	tr|F1SG05|F1SG05_PIG Dual specificity testis-specific protein kinase 1 isoform 1 OS=Sus scrofa OX=9823 GN=TESK1 PE=4 SV=2	-2	0	1	1	1	1	0	0	0	0	1	0	0	0	0	0	0	0	0	0	0	0	0	0	0	1	0	0	0	0	0	0	0	0	0	0	0	0	0	0	1	0	0	0
tr|F1SH46|F1SH46_PIG	tr|F1SH46|F1SH46_PIG	1	1	1	tr|F1SH46|F1SH46_PIG SLIT and NTRK-like protein 3 OS=Sus scrofa OX=9823 GN=SLITRK3 PE=4 SV=2	-2	0	1	1	1	1	0	0	0	0	0	0	0	0	0	0	1	0	0	0	0	0	0	0	0	0	0	0	0	0	0	1	0	0	0	0	0	0	0	0	0	0	0	0
tr|F1SLF7|F1SLF7_PIG	tr|F1SLF7|F1SLF7_PIG	1	1	1	tr|F1SLF7|F1SLF7_PIG F-box domain-containing protein OS=Sus scrofa OX=9823 GN=FBXO41 PE=1 SV=2	-2	0	1	1	1	1	0	0	0	0	0	0	0	0	0	0	0	0	0	0	1	0	0	0	0	0	0	0	0	0	0	0	0	0	0	1	0	0	0	0	0	0	0	0
tr|K7GLU0|K7GLU0_PIG;tr|F1SQQ8|F1SQQ8_PIG	tr|K7GLU0|K7GLU0_PIG;tr|F1SQQ8|F1SQQ8_PIG	1;1	1;1	1;1	tr|K7GLU0|K7GLU0_PIG Uncharacterized protein OS=Sus scrofa OX=9823 GN=NHS PE=4 SV=2;tr|F1SQQ8|F1SQQ8_PIG Uncharacterized protein OS=Sus scrofa OX=9823 GN=NHS PE=4 SV=2	-2	0	2	1	1	1	0	1	0	0	0	0	0	0	0	0	0	0	0	0	0	0	1	0	0	0	0	0	0	0	0	0	0	0	0	0	0	1	0	0	0	0	0	0
tr|F1SSY0|F1SSY0_PIG	tr|F1SSY0|F1SSY0_PIG	1	1	1	tr|F1SSY0|F1SSY0_PIG Tumor necrosis factor alpha-induced protein 8-like 2 OS=Sus scrofa OX=9823 GN=TNFAIP8L2 PE=2 SV=1	-2	0	1	1	1	1	0	0	0	1	0	0	0	0	0	0	0	0	0	0	0	0	0	0	1	0	0	0	0	0	0	0	0	0	0	0	0	0	0	1	0	0	0	0
tr|F1SU58|F1SU58_PIG	tr|F1SU58|F1SU58_PIG	1	1	1	tr|F1SU58|F1SU58_PIG MYND-type domain-containing protein OS=Sus scrofa OX=9823 GN=MSS51 PE=4 SV=1	-2	0	1	1	1	1	0	0	0	0	0	0	0	0	0	0	1	0	0	0	0	0	0	0	0	0	0	0	0	0	0	1	0	0	0	0	0	0	0	0	0	0	0	0
tr|I3LBK9|I3LBK9_PIG	tr|I3LBK9|I3LBK9_PIG	1	1	1	tr|I3LBK9|I3LBK9_PIG Uncharacterized protein OS=Sus scrofa OX=9823 GN=DNAJC3 PE=1 SV=2	-2	0	1	1	1	1	0	0	0	0	0	0	0	0	0	0	0	0	1	0	0	0	0	0	0	0	0	0	0	0	0	0	0	1	0	0	0	0	0	0	0	0	0	0
tr|I3LDC5|I3LDC5_PIG	tr|I3LDC5|I3LDC5_PIG	1	1	1	tr|I3LDC5|I3LDC5_PIG Galactose-3-O-sulfotransferase 3 isoform X1 OS=Sus scrofa OX=9823 GN=GAL3ST3 PE=4 SV=1	-2	0	1	1	1	1	0	0	0	0	0	0	0	0	0	0	0	0	0	1	0	0	0	0	0	0	0	0	0	0	0	0	0	0	1	0	0	0	0	0	0	0	0	0
tr|I3LFS2|I3LFS2_PIG	tr|I3LFS2|I3LFS2_PIG	1	1	1	tr|I3LFS2|I3LFS2_PIG Centrosomal protein of 19 kDa isoform X3 OS=Sus scrofa OX=9823 GN=CEP19 PE=4 SV=1	-2	0	1	1	1	1	0	0	0	1	0	0	0	0	0	0	0	0	0	0	0	0	0	0	1	0	0	0	0	0	0	0	0	0	0	0	0	0	0	1	0	0	0	0
tr|I3LGP4|I3LGP4_PIG	tr|I3LGP4|I3LGP4_PIG	1	1	1	tr|I3LGP4|I3LGP4_PIG DNA-directed RNA polymerase subunit beta OS=Sus scrofa OX=9823 GN=POLR2B PE=1 SV=2	-2	0	1	1	1	1	0	0	0	0	0	0	0	0	0	0	1	0	0	0	0	0	0	0	0	0	0	0	0	0	0	1	0	0	0	0	0	0	0	0	0	0	0	0
tr|I3LK09|I3LK09_PIG	tr|I3LK09|I3LK09_PIG	1	1	1	tr|I3LK09|I3LK09_PIG Uncharacterized protein OS=Sus scrofa OX=9823 GN=MRPS27 PE=1 SV=2	-2	0	1	1	1	1	0	0	0	0	0	0	0	0	0	0	0	0	0	1	0	0	0	0	0	0	0	0	0	0	0	0	0	0	1	0	0	0	0	0	0	0	0	0
tr|K7GQT6|K7GQT6_PIG	tr|K7GQT6|K7GQT6_PIG	1	1	1	tr|K7GQT6|K7GQT6_PIG Tyrosine-protein kinase receptor OS=Sus scrofa OX=9823 GN=ALK PE=3 SV=2	-2	0	1	1	1	1	0	0	0	0	0	0	0	0	0	0	0	0	0	1	0	0	0	0	0	0	0	0	0	0	0	0	0	0	1	0	0	0	0	0	0	0	0	0
[truncated: 106 more columns]
