# Supplementary material for: CryoEM of endogenous mammalian V-ATPase interacting with the TLDc protein mEAK-7
Source: Life Sci Alliance. 2022 Jul 6;5(11):e202201527. doi: 10.26508/lsa.202201527 (PMC9263379; doi:10.26508/lsa.202201527)
Supplement: Supplementary file 2 [file LSA-2022-01527_TableS2.xlsx]

## Sheet: V1B
	Total Intensity			Ratio
V1B1	490000200000		V1B1/V1B2	3.8
V1B2	128228200000
V1B1
Sequence	N-term cleavage window	C-term cleavage window	Amino acid before	First amino acid	Second amino acid	Second last amino acid	Last amino acid	Amino acid after	A Count	R Count	N Count	D Count	C Count	Q Count	E Count	G Count	H Count	I Count	L Count	K Count	M Count	F Count	P Count	S Count	T Count	W Count	Y Count	V Count	U Count	O Count	Length	Missed cleavages	Mass	Proteins	Leading razor protein	Start position	End position	Unique (Groups)	Unique (Proteins)	Charges	PEP	Score	Experiment 1	Experiment 10	Experiment 11	Experiment 12	Experiment 13	Experiment 14	Experiment 15
PIDNGPVVMAEDFLDINGQPINPHDR	______________________________	DFLDINGQPINPHDRIYPEEMIQTGISPID	K	P	I	D	R	I	1	1	3	4	0	1	1	2	1	3	1	0	1	1	4	0	0	0	0	2	0	0	26	0	2872.38	tr|F1SLE5|F1SLE5_PIG	tr|F1SLE5|F1SLE5_PIG	12	37	yes	yes	3	7.93e-08	99.836
IYPEEMIQTGISPIDVMNSIAR	DFLDINGQPINPHDRIYPEEMIQTGISPID	QTGISPIDVMNSIARGQKIPIFSAAGLPHN	R	I	Y	A	R	G	1	1	1	1	0	1	2	1	0	5	0	0	2	0	2	2	1	0	1	1	0	0	22	0	2476.23	tr|F1SLE5|F1SLE5_PIG	tr|F1SLE5|F1SLE5_PIG	38	59	yes	yes	2;3	4.6534e-156	259.08		3	3
AVLDYDDDNFAIVFAAMGVNMETAR	AAQICRQAGLVKKSKAVLDYDDDNFAIVFA	AIVFAAMGVNMETARFFKSDFEENGTMGNV	K	A	V	A	R	F	5	1	2	4	0	0	1	1	0	1	1	0	2	2	0	0	1	0	1	3	0	0	25	0	2747.26	tr|F1SLE5|F1SLE5_PIG	tr|F1SLE5|F1SLE5_PIG	92	116	yes	yes	2;3	1.1135e-94	255.21
SDFEENGTMGNVCLFLNLANDPTIER	FAAMGVNMETARFFKSDFEENGTMGNVCLF	VCLFLNLANDPTIERIITPRLALTTAEFLA	K	S	D	E	R	I	1	1	4	2	1	0	3	2	0	1	3	0	1	2	1	1	2	0	0	1	0	0	26	0	2955.34	tr|F1SLE5|F1SLE5_PIG	tr|F1SLE5|F1SLE5_PIG	120	145	yes	yes	2;3	6.2679e-117	317.03
GGSITQIPILTMPNDDITHPIPDLTGFITEGQIYVDR	DLATIYERAGRVEGRGGSITQIPILTMPND	DLTGFITEGQIYVDRQLHNRQIYPPINVLP	R	G	G	D	R	Q	0	1	1	4	0	2	1	4	1	7	2	0	1	1	4	1	5	0	1	1	0	0	37	0	4037.05	tr|F1SLE5|F1SLE5_PIG	tr|F1SLE5|F1SLE5_PIG	219	255	yes	yes	3;4	2.3301e-63	211.15
KDHGDVSNQLYACYAIGK	LSRLMKSAIGEGMTRKDHGDVSNQLYACYA	GDVSNQLYACYAIGKDVQAMKAVVGEEALT	R	K	D	G	K	D	2	0	1	2	1	1	0	2	1	1	1	2	0	0	0	1	0	0	2	1	0	0	18	1	2037.96	tr|F1SLE5|F1SLE5_PIG	tr|F1SLE5|F1SLE5_PIG	287	304	yes	yes	2;3;4	6.0118e-143	334.01
DHGDVSNQLYACYAIGK	SRLMKSAIGEGMTRKDHGDVSNQLYACYAI	GDVSNQLYACYAIGKDVQAMKAVVGEEALT	K	D	H	G	K	D	2	0	1	2	1	1	0	2	1	1	1	1	0	0	0	1	0	0	2	1	0	0	17	0	1909.86	tr|F1SLE5|F1SLE5_PIG	tr|F1SLE5|F1SLE5_PIG	288	304	yes	yes	2;3	3.8649e-198	408.05
AVVGEEALTSEDLLYLEFLQK	LYACYAIGKDVQAMKAVVGEEALTSEDLLY	ALTSEDLLYLEFLQKFERNFINQGPYEKRS	K	A	V	Q	K	F	2	0	0	1	0	1	4	1	0	0	5	1	0	1	0	1	1	0	1	2	0	0	21	0	2366.23	tr|F1SLE5|F1SLE5_PIG	tr|F1SLE5|F1SLE5_PIG	311	331	yes	yes	2;3	7.0865e-49	240.43	1		2	1		1
NFINQGPYEK	SEDLLYLEFLQKFERNFINQGPYEKRSVFE	QKFERNFINQGPYEKRSVFESLDLGWKLLR	R	N	F	E	K	R	0	0	2	0	0	1	1	1	0	1	0	1	0	1	1	0	0	0	1	0	0	0	10	0	1208.58	tr|F1SLE5|F1SLE5_PIG	tr|F1SLE5|F1SLE5_PIG	335	344	yes	yes	1;2	8.3968e-10	253.98	1			1		1
NFINQGPYEKR	SEDLLYLEFLQKFERNFINQGPYEKRSVFE	KFERNFINQGPYEKRSVFESLDLGWKLLRI	R	N	F	K	R	S	0	1	2	0	0	1	1	1	0	1	0	1	0	1	1	0	0	0	1	0	0	0	11	1	1364.68	tr|F1SLE5|F1SLE5_PIG	tr|F1SLE5|F1SLE5_PIG	335	345	yes	yes	2;3	5.6135e-05	185.14
RSVFESLDLGWK	QKFERNFINQGPYEKRSVFESLDLGWKLLR	YEKRSVFESLDLGWKLLRIFPKEMLKRIPQ	K	R	S	W	K	L	0	1	0	1	0	0	1	1	0	0	2	1	0	1	0	2	0	1	0	1	0	0	12	1	1435.75	tr|F1SLE5|F1SLE5_PIG	tr|F1SLE5|F1SLE5_PIG	345	356	yes	yes	2;3	7.4559e-19	182.08
SVFESLDLGWK	KFERNFINQGPYEKRSVFESLDLGWKLLRI	YEKRSVFESLDLGWKLLRIFPKEMLKRIPQ	R	S	V	W	K	L	0	0	0	1	0	0	1	1	0	0	2	1	0	1	0	2	0	1	0	1	0	0	11	0	1279.64	tr|F1SLE5|F1SLE5_PIG	tr|F1SLE5|F1SLE5_PIG	346	356	yes	yes	1;2	9.5085e-11	238.32
RIPQSMIDEFYSR	LGWKLLRIFPKEMLKRIPQSMIDEFYSREG	LKRIPQSMIDEFYSREGAPQDPEPEPDTAL	K	R	I	S	R	E	0	2	0	1	0	1	1	0	0	2	0	0	1	1	1	2	0	0	1	0	0	0	13	1	1640.8	tr|F1SLE5|F1SLE5_PIG	tr|F1SLE5|F1SLE5_PIG	368	380	yes	yes	2;3	2.633e-78	350.4
IPQSMIDEFYSR	GWKLLRIFPKEMLKRIPQSMIDEFYSREGA	LKRIPQSMIDEFYSREGAPQDPEPEPDTAL	R	I	P	S	R	E	0	1	0	1	0	1	1	0	0	2	0	0	1	1	1	2	0	0	1	0	0	0	12	0	1484.7	tr|F1SLE5|F1SLE5_PIG	tr|F1SLE5|F1SLE5_PIG	369	380	yes	yes	2;3	9.3478e-37	261.52		1	1			1
EGAPQDPEPEPDTAL	LKRIPQSMIDEFYSREGAPQDPEPEPDTAL	EGAPQDPEPEPDTAL_______________	R	E	G	A	L	-	2	0	0	2	0	1	3	1	0	0	1	0	0	0	4	0	1	0	0	0	0	0	15	0	1564.69	tr|F1SLE5|F1SLE5_PIG	tr|F1SLE5|F1SLE5_PIG	381	395	yes	yes	1;2	2.7403e-27	227.14			1
V1B2
Sequence	N-term cleavage window	C-term cleavage window	Amino acid before	First amino acid	Second amino acid	Second last amino acid	Last amino acid	Amino acid after	A Count	R Count	N Count	D Count	C Count	Q Count	E Count	G Count	H Count	I Count	L Count	K Count	M Count	F Count	P Count	S Count	T Count	W Count	Y Count	V Count	U Count	O Count	Length	Missed cleavages	Mass	Proteins	Leading razor protein	Start position	End position	Unique (Groups)	Unique (Proteins)	Charges	PEP	Score	Experiment 1	Experiment 10	Experiment 11	Experiment 12	Experiment 13	Experiment 14	Experiment 15
EQALAVSR	PELPVSTSGPMVGSREQALAVSRNYLSQPR	GPMVGSREQALAVSRNYLSQPRLTYKTVSG	R	E	Q	S	R	N	2	1	0	0	0	1	1	0	0	0	1	0	0	0	0	1	0	0	0	1	0	0	8	0	872.472	tr|F1RMZ8|F1RMZ8_PIG	tr|F1RMZ8|F1RMZ8_PIG	30	37	yes	yes	2	0.0014163	201.49			1		1	1
NYLSQPR	GPMVGSREQALAVSRNYLSQPRLTYKTVSG	EQALAVSRNYLSQPRLTYKTVSGVNGPLVI	R	N	Y	P	R	L	0	1	1	0	0	1	0	0	0	0	1	0	0	0	1	1	0	0	1	0	0	0	7	0	876.445	tr|F1RMZ8|F1RMZ8_PIG	tr|F1RMZ8|F1RMZ8_PIG	38	44	yes	yes	2	0.035102	94.163
TVSGVNGPLVILDHVK	AVSRNYLSQPRLTYKTVSGVNGPLVILDHV	VSGVNGPLVILDHVKFPRYAEIVHLTLPDG	K	T	V	V	K	F	0	0	1	1	0	0	0	2	1	1	2	1	0	0	1	1	1	0	0	4	0	0	16	0	1646.94	tr|F1RMZ8|F1RMZ8_PIG	tr|F1RMZ8|F1RMZ8_PIG	49	64	yes	yes	2;3	4.2367e-23	245.69
YAEIVHLTLPDGTK	VNGPLVILDHVKFPRYAEIVHLTLPDGTKR	RYAEIVHLTLPDGTKRSGQVLEVSGSKAVV	R	Y	A	T	K	R	1	0	0	1	0	0	1	1	1	1	2	1	0	0	1	0	2	0	1	1	0	0	14	0	1555.82	tr|F1RMZ8|F1RMZ8_PIG	tr|F1RMZ8|F1RMZ8_PIG	68	81	yes	yes	2;3	1.4396e-35	264.84		2	2	1
YAEIVHLTLPDGTKR	VNGPLVILDHVKFPRYAEIVHLTLPDGTKR	YAEIVHLTLPDGTKRSGQVLEVSGSKAVVQ	R	Y	A	K	R	S	1	1	0	1	0	0	1	1	1	1	2	1	0	0	1	0	2	0	1	1	0	0	15	1	1711.93	tr|F1RMZ8|F1RMZ8_PIG	tr|F1RMZ8|F1RMZ8_PIG	68	82	yes	yes	2;3;4	7.5662e-32	298.36
RSGQVLEVSGSK	RYAEIVHLTLPDGTKRSGQVLEVSGSKAVV	GTKRSGQVLEVSGSKAVVQVFEGTSGIDAK	K	R	S	S	K	A	0	1	0	0	0	1	1	2	0	0	1	1	0	0	0	3	0	0	0	2	0	0	12	1	1245.67	tr|F1RMZ8|F1RMZ8_PIG	tr|F1RMZ8|F1RMZ8_PIG	82	93	yes	yes	2;3	3.443e-18	235.49
SGQVLEVSGSK	YAEIVHLTLPDGTKRSGQVLEVSGSKAVVQ	GTKRSGQVLEVSGSKAVVQVFEGTSGIDAK	R	S	G	S	K	A	0	0	0	0	0	1	1	2	0	0	1	1	0	0	0	3	0	0	0	2	0	0	11	0	1089.57	tr|F1RMZ8|F1RMZ8_PIG	tr|F1RMZ8|F1RMZ8_PIG	83	93	yes	yes	2	2.8329e-16	198.45		1	1		1
AVVQVFEGTSGIDAK	GTKRSGQVLEVSGSKAVVQVFEGTSGIDAK	AVVQVFEGTSGIDAKKTSCEFTGDILRTPV	K	A	V	A	K	K	2	0	0	1	0	1	1	2	0	1	0	1	0	1	0	1	1	0	0	3	0	0	15	0	1519.79	tr|F1RMZ8|F1RMZ8_PIG	tr|F1RMZ8|F1RMZ8_PIG	94	108	yes	yes	2;3	1.9951e-38	229.16	1		1	1	1	1
AVVQVFEGTSGIDAKK	GTKRSGQVLEVSGSKAVVQVFEGTSGIDAK	VVQVFEGTSGIDAKKTSCEFTGDILRTPVS	K	A	V	K	K	T	2	0	0	1	0	1	1	2	0	1	0	2	0	1	0	1	1	0	0	3	0	0	16	1	1647.88	tr|F1RMZ8|F1RMZ8_PIG	tr|F1RMZ8|F1RMZ8_PIG	94	109	yes	yes	2;3	1.7475e-05	142.47
KTSCEFTGDILR	AVVQVFEGTSGIDAKKTSCEFTGDILRTPV	DAKKTSCEFTGDILRTPVSEDMLGRVFNGS	K	K	T	L	R	T	0	1	0	1	1	0	1	1	0	1	1	1	0	1	0	1	2	0	0	0	0	0	12	1	1425.69	tr|F1RMZ8|F1RMZ8_PIG	tr|F1RMZ8|F1RMZ8_PIG	109	120	yes	yes	2;3	6.9372e-52	298.84			1
TSCEFTGDILR	VVQVFEGTSGIDAKKTSCEFTGDILRTPVS	DAKKTSCEFTGDILRTPVSEDMLGRVFNGS	K	T	S	L	R	T	0	1	0	1	1	0	1	1	0	1	1	0	0	1	0	1	2	0	0	0	0	0	11	0	1297.6	tr|F1RMZ8|F1RMZ8_PIG	tr|F1RMZ8|F1RMZ8_PIG	110	120	yes	yes	2	7.562e-27	280.2
TPVSEDMLGR	DAKKTSCEFTGDILRTPVSEDMLGRVFNGS	GDILRTPVSEDMLGRVFNGSGKPIDRGPVV	R	T	P	G	R	V	0	1	0	1	0	0	1	1	0	0	1	0	1	0	1	1	1	0	0	1	0	0	10	0	1103.53	tr|F1RMZ8|F1RMZ8_PIG	tr|F1RMZ8|F1RMZ8_PIG	121	130	yes	yes	1;2	4.994e-20	276.39	3	2	2	2	1	1
VFNGSGKPIDR	GDILRTPVSEDMLGRVFNGSGKPIDRGPVV	MLGRVFNGSGKPIDRGPVVLAEDFLDIMGQ	R	V	F	D	R	G	0	1	1	1	0	0	0	2	0	1	0	1	0	1	1	1	0	0	0	1	0	0	11	1	1188.63	tr|F1RMZ8|F1RMZ8_PIG	tr|F1RMZ8|F1RMZ8_PIG	131	141	yes	yes	2;3	5.6522e-07	237.92
GPVVLAEDFLDIMGQPINPQCR	MLGRVFNGSGKPIDRGPVVLAEDFLDIMGQ	DFLDIMGQPINPQCRIYPEEMIQTGISAID	R	G	P	C	R	I	1	1	1	2	1	2	1	2	0	2	2	0	1	1	3	0	0	0	0	2	0	0	22	0	2468.22	tr|F1RMZ8|F1RMZ8_PIG	tr|F1RMZ8|F1RMZ8_PIG	142	163	yes	yes	2;3;4	1.7396e-154	382.1		1	1
IYPEEMIQTGISAIDGMNSIAR	DFLDIMGQPINPQCRIYPEEMIQTGISAID	QTGISAIDGMNSIARGQKIPIFSAAGLPHN	R	I	Y	A	R	G	2	1	1	1	0	1	2	2	0	5	0	0	2	0	1	2	1	0	1	0	0	0	22	0	2408.17	tr|F1RMZ8|F1RMZ8_PIG	tr|F1RMZ8|F1RMZ8_PIG	164	185	yes	yes	2;3	7.8383e-77	317.13		1	2
IPIFSAAGLPHNEIAAQICR	ISAIDGMNSIARGQKIPIFSAAGLPHNEIA	AAGLPHNEIAAQICRQAGLVKKSKDVVDYS	K	I	P	C	R	Q	4	1	1	0	1	1	1	1	1	4	1	0	0	1	2	1	0	0	0	0	0	0	20	0	2177.14	tr|F1RMZ8|F1RMZ8_PIG;tr|F1SLE5|F1SLE5_PIG	tr|F1RMZ8|F1RMZ8_PIG	189	208	no	no	2;3	3.7753e-210	350.73		2	1			1
SKDVVDYSEENFAIVFAAMGVNMETAR	EIAAQICRQAGLVKKSKDVVDYSEENFAIV	AIVFAAMGVNMETARFFKSDFEENGSMDNV	K	S	K	A	R	F	4	1	2	2	0	0	3	1	0	1	0	1	2	2	0	2	1	0	1	4	0	0	27	1	2992.39	tr|F1RMZ8|F1RMZ8_PIG	tr|F1RMZ8|F1RMZ8_PIG	216	242	yes	yes	3	0.00014483	68.834
DVVDYSEENFAIVFAAMGVNMETAR	AAQICRQAGLVKKSKDVVDYSEENFAIVFA	AIVFAAMGVNMETARFFKSDFEENGSMDNV	K	D	V	A	R	F	4	1	2	2	0	0	3	1	0	1	0	0	2	2	0	1	1	0	1	4	0	0	25	0	2777.27	tr|F1RMZ8|F1RMZ8_PIG	tr|F1RMZ8|F1RMZ8_PIG	218	242	yes	yes	2;3	5.9933e-25	155.92
SDFEENGSMDNVCLFLNLANDPTIER	FAAMGVNMETARFFKSDFEENGSMDNVCLF	VCLFLNLANDPTIERIITPRLALTTAEFLA	K	S	D	E	R	I	1	1	4	3	1	0	3	1	0	1	3	0	1	2	1	2	1	0	0	1	0	0	26	0	2999.33	tr|F1RMZ8|F1RMZ8_PIG	tr|F1RMZ8|F1RMZ8_PIG	246	271	yes	yes	2;3	6.8651e-188	319.53
LALTTAEFLAYQCEK	NLANDPTIERIITPRLALTTAEFLAYQCEK	LALTTAEFLAYQCEKHVLVILTDMSSYAEA	R	L	A	E	K	H	3	0	0	0	1	1	2	0	0	0	3	1	0	1	0	0	2	0	1	0	0	0	15	0	1756.87	tr|F1RMZ8|F1RMZ8_PIG;tr|F1SLE5|F1SLE5_PIG	tr|F1RMZ8|F1RMZ8_PIG	277	291	no	no	1;2;3	8.6498e-74	350.96	1
HVLVILTDMSSYAEALR	LALTTAEFLAYQCEKHVLVILTDMSSYAEA	LVILTDMSSYAEALREVSAAREEVPGRRGF	K	H	V	L	R	E	2	1	0	1	0	0	1	0	1	1	3	0	1	0	0	2	1	0	1	2	0	0	17	0	1917	tr|F1RMZ8|F1RMZ8_PIG;tr|F1SLE5|F1SLE5_PIG	tr|F1RMZ8|F1RMZ8_PIG	292	308	no	no	2;3	2.5544e-193	366.4
RGFPGYMYTDLATIYER	ALREVSAAREEVPGRRGFPGYMYTDLATIY	FPGYMYTDLATIYERAGRVEGRNGSITQIP	R	R	G	E	R	A	1	2	0	1	0	0	1	2	0	1	1	0	1	1	1	0	2	0	3	0	0	0	17	1	2051.98	tr|F1RMZ8|F1RMZ8_PIG;tr|F1SLE5|F1SLE5_PIG	tr|F1RMZ8|F1RMZ8_PIG	321	337	no	no	2;3	2.1687e-171	397.53
GFPGYMYTDLATIYER	LREVSAAREEVPGRRGFPGYMYTDLATIYE	FPGYMYTDLATIYERAGRVEGRNGSITQIP	R	G	F	E	R	A	1	1	0	1	0	0	1	2	0	1	1	0	1	1	1	0	2	0	3	0	0	0	16	0	1895.88	tr|F1RMZ8|F1RMZ8_PIG;tr|F1SLE5|F1SLE5_PIG	tr|F1RMZ8|F1RMZ8_PIG	322	337	no	no	1;2;3	6.2558e-141	352.15	1
NGSITQIPILTMPNDDITHPIPDLTGYITEGQIYVDR	DLATIYERAGRVEGRNGSITQIPILTMPND	DLTGYITEGQIYVDRQLHNRQIYPPINVLP	R	N	G	D	R	Q	0	1	2	4	0	2	1	3	1	7	2	0	1	0	4	1	5	0	2	1	0	0	37	0	4110.06	tr|F1RMZ8|F1RMZ8_PIG	tr|F1RMZ8|F1RMZ8_PIG	345	381	yes	yes	3;4	2.7637e-164	273.54
QIYPPINVLPSLSR	ITEGQIYVDRQLHNRQIYPPINVLPSLSRL	RQIYPPINVLPSLSRLMKSAIGEGMTRKDH	R	Q	I	S	R	L	0	1	1	0	0	1	0	0	0	2	2	0	0	0	3	2	0	0	1	1	0	0	14	0	1595.9	tr|F1RMZ8|F1RMZ8_PIG;tr|F1SLE5|F1SLE5_PIG	tr|F1RMZ8|F1RMZ8_PIG	387	400	no	no	2;3	2.8697e-18	209.97
LMKSAIGEGMTR	RQIYPPINVLPSLSRLMKSAIGEGMTRKDH	LSRLMKSAIGEGMTRKDHADVSNQLYACYA	R	L	M	T	R	K	1	1	0	0	0	0	1	2	0	1	1	1	2	0	0	1	1	0	0	0	0	0	12	1	1292.66	tr|F1RMZ8|F1RMZ8_PIG;tr|F1SLE5|F1SLE5_PIG	tr|F1RMZ8|F1RMZ8_PIG	401	412	no	no	2;3	3.7856e-13	204.64
SAIGEGMTR	YPPINVLPSLSRLMKSAIGEGMTRKDHADV	LSRLMKSAIGEGMTRKDHADVSNQLYACYA	K	S	A	T	R	K	1	1	0	0	0	0	1	2	0	1	0	0	1	0	0	1	1	0	0	0	0	0	9	0	920.439	tr|F1RMZ8|F1RMZ8_PIG;tr|F1SLE5|F1SLE5_PIG	tr|F1RMZ8|F1RMZ8_PIG	404	412	no	no	2	4.9166e-05	199.02	1	1	2	1		1
KDHADVSNQLYACYAIGK	LSRLMKSAIGEGMTRKDHADVSNQLYACYA	ADVSNQLYACYAIGKDVQAMKAVVGEEALT	R	K	D	G	K	D	3	0	1	2	1	1	0	1	1	1	1	2	0	0	0	1	0	0	2	1	0	0	18	1	2051.97	tr|F1RMZ8|F1RMZ8_PIG	tr|F1RMZ8|F1RMZ8_PIG	413	430	yes	yes	2;3;4	5.7188e-53	320.62
DHADVSNQLYACYAIGK	SRLMKSAIGEGMTRKDHADVSNQLYACYAI	ADVSNQLYACYAIGKDVQAMKAVVGEEALT	K	D	H	G	K	D	3	0	1	2	1	1	0	1	1	1	1	1	0	0	0	1	0	0	2	1	0	0	17	0	1923.88	tr|F1RMZ8|F1RMZ8_PIG	tr|F1RMZ8|F1RMZ8_PIG	414	430	yes	yes	2;3	1.2498e-271	402.3
AVVGEEALTSDDLLYLEFLQK	LYACYAIGKDVQAMKAVVGEEALTSDDLLY	ALTSDDLLYLEFLQKFERNFIAQGPYENRT	K	A	V	Q	K	F	2	0	0	2	0	1	3	1	0	0	5	1	0	1	0	1	1	0	1	2	0	0	21	0	2352.21	tr|F1RMZ8|F1RMZ8_PIG	tr|F1RMZ8|F1RMZ8_PIG	437	457	yes	yes	2;3	1.0028e-62	318.46
NFIAQGPYENR	SDDLLYLEFLQKFERNFIAQGPYENRTVYE	KFERNFIAQGPYENRTVYETLDIGWQLLRI	R	N	F	N	R	T	1	1	2	0	0	1	1	1	0	1	0	0	0	1	1	0	0	0	1	0	0	0	11	0	1307.63	tr|F1RMZ8|F1RMZ8_PIG	tr|F1RMZ8|F1RMZ8_PIG	461	471	yes	yes	1;2	1.2861e-12	244.8
TVYETLDIGWQLLR	KFERNFIAQGPYENRTVYETLDIGWQLLRI	RTVYETLDIGWQLLRIFPKEMLKRIPQSTL	R	T	V	L	R	I	0	1	0	1	0	1	1	1	0	1	3	0	0	0	0	0	2	1	1	1	0	0	14	0	1705.9	tr|F1RMZ8|F1RMZ8_PIG	tr|F1RMZ8|F1RMZ8_PIG	472	485	yes	yes	2;3	4.827e-26	277.7
RIPQSTLSEFYPR	IGWQLLRIFPKEMLKRIPQSTLSEFYPRDS	LKRIPQSTLSEFYPRDSAKH__________	K	R	I	P	R	D	0	2	0	0	0	1	1	0	0	1	1	0	0	1	2	2	1	0	1	0	0	0	13	1	1592.83	tr|F1RMZ8|F1RMZ8_PIG	tr|F1RMZ8|F1RMZ8_PIG	494	506	yes	yes	2;3	3.4441e-52	293.8
IPQSTLSEFYPR	GWQLLRIFPKEMLKRIPQSTLSEFYPRDSA	LKRIPQSTLSEFYPRDSAKH__________	R	I	P	P	R	D	0	1	0	0	0	1	1	0	0	1	1	0	0	1	2	2	1	0	1	0	0	0	12	0	1436.73	tr|F1RMZ8|F1RMZ8_PIG	tr|F1RMZ8|F1RMZ8_PIG	495	506	yes	yes	2;3	3.1791e-26	232.79
[truncated: 50 more columns]

## Sheet: V1C
	Intensity			Ratio
V1C1	466333700000		C1/C2	42.7
V1C2	10930168000
V1C1
Sequence	N-term cleavage window	C-term cleavage window	Amino acid before	First amino acid	Second amino acid	Second last amino acid	Last amino acid	Amino acid after	A Count	R Count	N Count	D Count	C Count	Q Count	E Count	G Count	H Count	I Count	L Count	K Count	M Count	F Count	P Count	S Count	T Count	W Count	Y Count	V Count	U Count	O Count	Length	Missed cleavages	Mass	Proteins	Leading razor protein	Start position	End position	Unique (Groups)	Unique (Proteins)	Charges	PEP	Score	Experiment 1	Experiment 10	Experiment 11	Experiment 12	Experiment 13	Experiment 14	Experiment 15
MTEFWLISAPGEK	______________________________	______________________________	-	M	T	E	K	T	1	0	0	0	0	0	2	1	0	1	1	1	1	1	1	1	1	1	0	0	0	0	13	0	1507.74	tr|A0A287AXI2|A0A287AXI2_PIG;tr|F1S0R4|F1S0R4_PIG	tr|A0A287AXI2|A0A287AXI2_PIG	1	13	yes	no	2	3.1266e-05	172.61
TEFWLISAPGEK	______________________________	______________________________	M	T	E	E	K	T	1	0	0	0	0	0	2	1	0	1	1	1	0	1	1	1	1	1	0	0	0	0	12	0	1376.7	tr|A0A287AXI2|A0A287AXI2_PIG;tr|F1S0R4|F1S0R4_PIG	tr|A0A287AXI2|A0A287AXI2_PIG	2	13	yes	no	1;2	1.0053e-17	215.56		1	1	1	1	1
TCQQTWEK	______________________________	ISAPGEKTCQQTWEKLHAATTKNNNLALTS	K	T	C	E	K	L	0	0	0	0	1	2	1	0	0	0	0	1	0	0	0	0	2	1	0	0	0	0	8	0	1079.47	tr|A0A287AXI2|A0A287AXI2_PIG;tr|F1S0R4|F1S0R4_PIG	tr|A0A287AXI2|A0A287AXI2_PIG	14	21	yes	no	2	0.0011257	187.78			1	1	1
TCQQTWEKLHAATTK	______________________________	TCQQTWEKLHAATTKNNNLALTSKFNIPDL	K	T	C	T	K	N	2	0	0	0	1	2	1	0	1	0	1	2	0	0	0	0	4	1	0	0	0	0	15	1	1801.88	tr|A0A287AXI2|A0A287AXI2_PIG;tr|F1S0R4|F1S0R4_PIG	tr|A0A287AXI2|A0A287AXI2_PIG	14	28	yes	no	2	0.03576	95.183
LHAATTKNNNLALTSK	ISAPGEKTCQQTWEKLHAATTKNNNLALTS	HAATTKNNNLALTSKFNIPDLKVGTLDVLV	K	L	H	S	K	F	3	0	3	0	0	0	0	0	1	0	3	2	0	0	0	1	3	0	0	0	0	0	16	1	1695.93	tr|A0A287AXI2|A0A287AXI2_PIG;tr|F1S0R4|F1S0R4_PIG	tr|A0A287AXI2|A0A287AXI2_PIG	22	37	yes	no	2;3	3.2825e-38	205.68
NNNLALTSK	TCQQTWEKLHAATTKNNNLALTSKFNIPDL	HAATTKNNNLALTSKFNIPDLKVGTLDVLV	K	N	N	S	K	F	1	0	3	0	0	0	0	0	0	0	2	1	0	0	0	1	1	0	0	0	0	0	9	0	973.519	tr|A0A287AXI2|A0A287AXI2_PIG;tr|F1S0R4|F1S0R4_PIG	tr|A0A287AXI2|A0A287AXI2_PIG	29	37	yes	no	2	0.0028044	174.16						1
FNIPDLK	HAATTKNNNLALTSKFNIPDLKVGTLDVLV	NNLALTSKFNIPDLKVGTLDVLVGLSDELA	K	F	N	L	K	V	0	0	1	1	0	0	0	0	0	1	1	1	0	1	1	0	0	0	0	0	0	0	7	0	845.465	tr|A0A287AXI2|A0A287AXI2_PIG;tr|F1S0R4|F1S0R4_PIG	tr|A0A287AXI2|A0A287AXI2_PIG	38	44	yes	no	2	0.034955	94.407
VGTLDVLVGLSDELAK	NNLALTSKFNIPDLKVGTLDVLVGLSDELA	GTLDVLVGLSDELAKLDAFVEGVVKKVAQY	K	V	G	A	K	L	1	0	0	2	0	0	1	2	0	0	4	1	0	0	0	1	1	0	0	3	0	0	16	0	1627.9	tr|A0A287AXI2|A0A287AXI2_PIG;tr|F1S0R4|F1S0R4_PIG	tr|A0A287AXI2|A0A287AXI2_PIG	45	60	yes	no	2;3	1.0152e-52	273.15	1	1	2	1	1	1
LDAFVEGVVK	GTLDVLVGLSDELAKLDAFVEGVVKKVAQY	DELAKLDAFVEGVVKKVAQYMADVLEDSRD	K	L	D	V	K	K	1	0	0	1	0	0	1	1	0	0	1	1	0	1	0	0	0	0	0	3	0	0	10	0	1075.59	tr|A0A287AXI2|A0A287AXI2_PIG;tr|F1S0R4|F1S0R4_PIG	tr|A0A287AXI2|A0A287AXI2_PIG	61	70	yes	no	1;2	0.0015839	138.4			1
LDAFVEGVVKK	GTLDVLVGLSDELAKLDAFVEGVVKKVAQY	ELAKLDAFVEGVVKKVAQYMADVLEDSRDK	K	L	D	K	K	V	1	0	0	1	0	0	1	1	0	0	1	2	0	1	0	0	0	0	0	3	0	0	11	1	1203.69	tr|A0A287AXI2|A0A287AXI2_PIG;tr|F1S0R4|F1S0R4_PIG	tr|A0A287AXI2|A0A287AXI2_PIG	61	71	yes	no	2;3	0.00051901	171.56
KVAQYMADVLEDSR	DELAKLDAFVEGVVKKVAQYMADVLEDSRD	KKVAQYMADVLEDSRDKVQENLLANGVDLV	K	K	V	S	R	D	2	1	0	2	0	1	1	0	0	0	1	1	1	0	0	1	0	0	1	2	0	0	14	1	1623.79	tr|A0A287AXI2|A0A287AXI2_PIG;tr|F1S0R4|F1S0R4_PIG	tr|A0A287AXI2|A0A287AXI2_PIG	71	84	yes	no	2;3	1.7136e-158	359.92			1
KVAQYMADVLEDSRDK	DELAKLDAFVEGVVKKVAQYMADVLEDSRD	VAQYMADVLEDSRDKVQENLLANGVDLVTY	K	K	V	D	K	V	2	1	0	3	0	1	1	0	0	0	1	2	1	0	0	1	0	0	1	2	0	0	16	2	1866.91	tr|A0A287AXI2|A0A287AXI2_PIG;tr|F1S0R4|F1S0R4_PIG	tr|A0A287AXI2|A0A287AXI2_PIG	71	86	yes	no	2;3;4	7.9628e-129	335.74
VAQYMADVLEDSR	ELAKLDAFVEGVVKKVAQYMADVLEDSRDK	KKVAQYMADVLEDSRDKVQENLLANGVDLV	K	V	A	S	R	D	2	1	0	2	0	1	1	0	0	0	1	0	1	0	0	1	0	0	1	2	0	0	13	0	1495.7	tr|A0A287AXI2|A0A287AXI2_PIG;tr|F1S0R4|F1S0R4_PIG	tr|A0A287AXI2|A0A287AXI2_PIG	72	84	yes	no	2;3	1.2541e-27	266.12	1	1	2	2		1
VAQYMADVLEDSRDK	ELAKLDAFVEGVVKKVAQYMADVLEDSRDK	VAQYMADVLEDSRDKVQENLLANGVDLVTY	K	V	A	D	K	V	2	1	0	3	0	1	1	0	0	0	1	1	1	0	0	1	0	0	1	2	0	0	15	1	1738.82	tr|A0A287AXI2|A0A287AXI2_PIG;tr|F1S0R4|F1S0R4_PIG	tr|A0A287AXI2|A0A287AXI2_PIG	72	86	yes	no	2;3	8.943e-143	275.17
DKVQENLLANGVDLVTYITR	KKVAQYMADVLEDSRDKVQENLLANGVDLV	NLLANGVDLVTYITRFQWDMAKYPIKQSLK	R	D	K	T	R	F	1	1	2	2	0	1	1	1	0	1	3	1	0	0	0	0	2	0	1	3	0	0	20	1	2260.21	tr|A0A287AXI2|A0A287AXI2_PIG;tr|F1S0R4|F1S0R4_PIG	tr|A0A287AXI2|A0A287AXI2_PIG	85	104	yes	no	2;3	1.0103e-235	363.78
VQENLLANGVDLVTYITR	VAQYMADVLEDSRDKVQENLLANGVDLVTY	NLLANGVDLVTYITRFQWDMAKYPIKQSLK	K	V	Q	T	R	F	1	1	2	1	0	1	1	1	0	1	3	0	0	0	0	0	2	0	1	3	0	0	18	0	2017.08	tr|A0A287AXI2|A0A287AXI2_PIG;tr|F1S0R4|F1S0R4_PIG	tr|A0A287AXI2|A0A287AXI2_PIG	87	104	yes	no	2;3	3.2382e-96	308.58
NISEIIAK	FQWDMAKYPIKQSLKNISEIIAKGVTQIDN	PIKQSLKNISEIIAKGVTQIDNDLKSRASA	K	N	I	A	K	G	1	0	1	0	0	0	1	0	0	3	0	1	0	0	0	1	0	0	0	0	0	0	8	0	886.512	tr|A0A287AXI2|A0A287AXI2_PIG;tr|F1S0R4|F1S0R4_PIG	tr|A0A287AXI2|A0A287AXI2_PIG	120	127	yes	no	1;2	0.0068261	180.03
GVTQIDNDLK	PIKQSLKNISEIIAKGVTQIDNDLKSRASA	EIIAKGVTQIDNDLKSRASAYNNLKGNLQN	K	G	V	L	K	S	0	0	1	2	0	1	0	1	0	1	1	1	0	0	0	0	1	0	0	1	0	0	10	0	1101.57	tr|A0A287AXI2|A0A287AXI2_PIG;tr|F1S0R4|F1S0R4_PIG	tr|A0A287AXI2|A0A287AXI2_PIG	128	137	yes	no	2	1.6242e-05	172.94
GVTQIDNDLKSR	PIKQSLKNISEIIAKGVTQIDNDLKSRASA	IAKGVTQIDNDLKSRASAYNNLKGNLQNLE	K	G	V	S	R	A	0	1	1	2	0	1	0	1	0	1	1	1	0	0	0	1	1	0	0	1	0	0	12	1	1344.7	tr|A0A287AXI2|A0A287AXI2_PIG;tr|F1S0R4|F1S0R4_PIG	tr|A0A287AXI2|A0A287AXI2_PIG	128	139	yes	no	2;3	1.2794e-59	226.71
ASAYNNLK	IAKGVTQIDNDLKSRASAYNNLKGNLQNLE	DNDLKSRASAYNNLKGNLQNLERKNAGSLL	R	A	S	L	K	G	2	0	2	0	0	0	0	0	0	0	1	1	0	0	0	1	0	0	1	0	0	0	8	0	879.445	tr|A0A287AXI2|A0A287AXI2_PIG;tr|F1S0R4|F1S0R4_PIG	tr|A0A287AXI2|A0A287AXI2_PIG	140	147	yes	no	2	0.0020392	154.09			1	1
ASAYNNLKGNLQNLER	IAKGVTQIDNDLKSRASAYNNLKGNLQNLE	SAYNNLKGNLQNLERKNAGSLLTRSLAEIV	R	A	S	E	R	K	2	1	4	0	0	1	1	1	0	0	3	1	0	0	0	1	0	0	1	0	0	0	16	1	1803.92	tr|A0A287AXI2|A0A287AXI2_PIG;tr|F1S0R4|F1S0R4_PIG	tr|A0A287AXI2|A0A287AXI2_PIG	140	155	yes	no	2;3	1.4922e-05	185.66
GNLQNLER	DNDLKSRASAYNNLKGNLQNLERKNAGSLL	SAYNNLKGNLQNLERKNAGSLLTRSLAEIV	K	G	N	E	R	K	0	1	2	0	0	1	1	1	0	0	2	0	0	0	0	0	0	0	0	0	0	0	8	0	942.488	tr|A0A287AXI2|A0A287AXI2_PIG;tr|F1S0R4|F1S0R4_PIG	tr|A0A287AXI2|A0A287AXI2_PIG	148	155	yes	no	2	0.0024548	154.35		1	1
KNAGSLLTR	SAYNNLKGNLQNLERKNAGSLLTRSLAEIV	LQNLERKNAGSLLTRSLAEIVKKDDFVLDS	R	K	N	T	R	S	1	1	1	0	0	0	0	1	0	0	2	1	0	0	0	1	1	0	0	0	0	0	9	1	958.556	tr|A0A287AXI2|A0A287AXI2_PIG;tr|F1S0R4|F1S0R4_PIG	tr|A0A287AXI2|A0A287AXI2_PIG	156	164	yes	no	1;2	0.00012586	186.91
NAGSLLTR	AYNNLKGNLQNLERKNAGSLLTRSLAEIVK	LQNLERKNAGSLLTRSLAEIVKKDDFVLDS	K	N	A	T	R	S	1	1	1	0	0	0	0	1	0	0	2	0	0	0	0	1	1	0	0	0	0	0	8	0	830.461	tr|A0A287AXI2|A0A287AXI2_PIG;tr|F1S0R4|F1S0R4_PIG	tr|A0A287AXI2|A0A287AXI2_PIG	157	164	yes	no	2	0.0022235	149.4
SLAEIVK	LQNLERKNAGSLLTRSLAEIVKKDDFVLDS	NAGSLLTRSLAEIVKKDDFVLDSEYLVTLL	R	S	L	V	K	K	1	0	0	0	0	0	1	0	0	1	1	1	0	0	0	1	0	0	0	1	0	0	7	0	758.454	tr|A0A287AXI2|A0A287AXI2_PIG;tr|F1S0R4|F1S0R4_PIG	tr|A0A287AXI2|A0A287AXI2_PIG	165	171	yes	no	2	0.036459	91.906
SLAEIVKK	LQNLERKNAGSLLTRSLAEIVKKDDFVLDS	AGSLLTRSLAEIVKKDDFVLDSEYLVTLLV	R	S	L	K	K	D	1	0	0	0	0	0	1	0	0	1	1	2	0	0	0	1	0	0	0	1	0	0	8	1	886.549	tr|A0A287AXI2|A0A287AXI2_PIG;tr|F1S0R4|F1S0R4_PIG	tr|A0A287AXI2|A0A287AXI2_PIG	165	172	yes	no	2	0.0043263	134.3
KDDFVLDSEYLVTLLVVVPK	NAGSLLTRSLAEIVKKDDFVLDSEYLVTLL	LDSEYLVTLLVVVPKLNHNDWIKQYETLAE	K	K	D	P	K	L	0	0	0	3	0	0	1	0	0	0	4	2	0	1	1	1	1	0	1	5	0	0	20	1	2291.27	tr|A0A287AXI2|A0A287AXI2_PIG;tr|F1S0R4|F1S0R4_PIG	tr|A0A287AXI2|A0A287AXI2_PIG	172	191	yes	no	2;3	2.2402e-12	122.22
DDFVLDSEYLVTLLVVVPK	AGSLLTRSLAEIVKKDDFVLDSEYLVTLLV	LDSEYLVTLLVVVPKLNHNDWIKQYETLAE	K	D	D	P	K	L	0	0	0	3	0	0	1	0	0	0	4	1	0	1	1	1	1	0	1	5	0	0	19	0	2163.17	tr|A0A287AXI2|A0A287AXI2_PIG;tr|F1S0R4|F1S0R4_PIG	tr|A0A287AXI2|A0A287AXI2_PIG	173	191	yes	no	2	1.8822e-05	137.81
LNHNDWIK	LDSEYLVTLLVVVPKLNHNDWIKQYETLAE	LLVVVPKLNHNDWIKQYETLAEMVVPRSSN	K	L	N	I	K	Q	0	0	2	1	0	0	0	0	1	1	1	1	0	0	0	0	0	1	0	0	0	0	8	0	1038.52	tr|A0A287AXI2|A0A287AXI2_PIG;tr|F1S0R4|F1S0R4_PIG	tr|A0A287AXI2|A0A287AXI2_PIG	192	199	yes	no	2	2.3204e-08	199.75
QYETLAEMVVPR	LLVVVPKLNHNDWIKQYETLAEMVVPRSSN	WIKQYETLAEMVVPRSSNVLSEDQDSYLCN	K	Q	Y	P	R	S	1	1	0	0	0	1	2	0	0	0	1	0	1	0	1	0	1	0	1	2	0	0	12	0	1434.72	tr|A0A287AXI2|A0A287AXI2_PIG;tr|F1S0R4|F1S0R4_PIG	tr|A0A287AXI2|A0A287AXI2_PIG	200	211	yes	no	1;2;3	3.2888e-91	330.69
SSNVLSEDQDSYLCNVTLFR	WIKQYETLAEMVVPRSSNVLSEDQDSYLCN	SEDQDSYLCNVTLFRKAVDDFRHKARENKF	R	S	S	F	R	K	0	1	2	2	1	1	1	0	0	0	3	0	0	1	0	4	1	0	1	2	0	0	20	0	2346.08	tr|A0A287AXI2|A0A287AXI2_PIG;tr|F1S0R4|F1S0R4_PIG	tr|A0A287AXI2|A0A287AXI2_PIG	212	231	yes	no	2;3	4.4211e-63	311.13
KAVDDFR	SEDQDSYLCNVTLFRKAVDDFRHKARENKF	LCNVTLFRKAVDDFRHKARENKFIVRDFQY	R	K	A	F	R	H	1	1	0	2	0	0	0	0	0	0	0	1	0	1	0	0	0	0	0	1	0	0	7	1	849.434	tr|A0A287AXI2|A0A287AXI2_PIG;tr|F1S0R4|F1S0R4_PIG	tr|A0A287AXI2|A0A287AXI2_PIG	232	238	yes	no	2	0.021885	100.75
AVDDFR	EDQDSYLCNVTLFRKAVDDFRHKARENKFI	LCNVTLFRKAVDDFRHKARENKFIVRDFQY	K	A	V	F	R	H	1	1	0	2	0	0	0	0	0	0	0	0	0	1	0	0	0	0	0	1	0	0	6	0	721.34	tr|A0A287AXI2|A0A287AXI2_PIG;tr|F1S0R4|F1S0R4_PIG	tr|A0A287AXI2|A0A287AXI2_PIG	233	238	yes	no	2	0.0081042	154.91
DFQYNEEEMK	DDFRHKARENKFIVRDFQYNEEEMKADKEE	KFIVRDFQYNEEEMKADKEEMNRLSTDKKK	R	D	F	M	K	A	0	0	1	1	0	1	3	0	0	0	0	1	1	1	0	0	0	0	1	0	0	0	10	0	1331.53	tr|A0A287AXI2|A0A287AXI2_PIG;tr|F1S0R4|F1S0R4_PIG	tr|A0A287AXI2|A0A287AXI2_PIG	250	259	yes	no	2	0.00084671	158.57
DFQYNEEEMKADK	DDFRHKARENKFIVRDFQYNEEEMKADKEE	VRDFQYNEEEMKADKEEMNRLSTDKKKQFG	R	D	F	D	K	E	1	0	1	2	0	1	3	0	0	0	0	2	1	1	0	0	0	0	1	0	0	0	13	1	1645.69	tr|A0A287AXI2|A0A287AXI2_PIG;tr|F1S0R4|F1S0R4_PIG	tr|A0A287AXI2|A0A287AXI2_PIG	250	262	yes	no	2;3	2.5231e-05	177.1
DFQYNEEEMKADKEEMNR	DDFRHKARENKFIVRDFQYNEEEMKADKEE	YNEEEMKADKEEMNRLSTDKKKQFGPLVRW	R	D	F	N	R	L	1	1	2	2	0	1	5	0	0	0	0	2	2	1	0	0	0	0	1	0	0	0	18	2	2304.96	tr|A0A287AXI2|A0A287AXI2_PIG;tr|F1S0R4|F1S0R4_PIG	tr|A0A287AXI2|A0A287AXI2_PIG	250	267	yes	no	2;3;4	0	444.73			2
ADKEEMNRLSTDK	KFIVRDFQYNEEEMKADKEEMNRLSTDKKK	MKADKEEMNRLSTDKKKQFGPLVRWLKVNF	K	A	D	D	K	K	1	1	1	2	0	0	2	0	0	0	1	2	1	0	0	1	1	0	0	0	0	0	13	2	1535.72	tr|A0A287AXI2|A0A287AXI2_PIG;tr|F1S0R4|F1S0R4_PIG	tr|A0A287AXI2|A0A287AXI2_PIG	260	272	yes	no	3	0.0016914	86.498
KKQFGPLVR	MKADKEEMNRLSTDKKKQFGPLVRWLKVNF	RLSTDKKKQFGPLVRWLKVNFSEAFIAWIH	K	K	K	V	R	W	0	1	0	0	0	1	0	1	0	0	1	2	0	1	1	0	0	0	0	1	0	0	9	2	1071.66	tr|A0A287AXI2|A0A287AXI2_PIG;tr|F1S0R4|F1S0R4_PIG	tr|A0A287AXI2|A0A287AXI2_PIG	273	281	yes	no	3	0.022863	98.629
KQFGPLVR	KADKEEMNRLSTDKKKQFGPLVRWLKVNFS	RLSTDKKKQFGPLVRWLKVNFSEAFIAWIH	K	K	Q	V	R	W	0	1	0	0	0	1	0	1	0	0	1	1	0	1	1	0	0	0	0	1	0	0	8	1	943.56	tr|A0A287AXI2|A0A287AXI2_PIG;tr|F1S0R4|F1S0R4_PIG	tr|A0A287AXI2|A0A287AXI2_PIG	274	281	yes	no	2	0.013111	92.822
VNFSEAFIAWIHVK	TDKKKQFGPLVRWLKVNFSEAFIAWIHVKA	KVNFSEAFIAWIHVKALRVFVESVLRYGLP	K	V	N	V	K	A	2	0	1	0	0	0	1	0	1	2	0	1	0	2	0	1	0	1	0	2	0	0	14	0	1659.88	tr|A0A287AXI2|A0A287AXI2_PIG;tr|F1S0R4|F1S0R4_PIG	tr|A0A287AXI2|A0A287AXI2_PIG	285	298	yes	no	2;3	2.2081e-05	121.08
VFVESVLR	FSEAFIAWIHVKALRVFVESVLRYGLPVNF	IHVKALRVFVESVLRYGLPVNFQAMLLQPN	R	V	F	L	R	Y	0	1	0	0	0	0	1	0	0	0	1	0	0	1	0	1	0	0	0	3	0	0	8	0	947.544	tr|A0A287AXI2|A0A287AXI2_PIG;tr|F1S0R4|F1S0R4_PIG;tr|A0A287ATX8|A0A287ATX8_PIG;tr|A0A287B7P0|A0A287B7P0_PIG;tr|F1SAA2|F1SAA2_PIG	tr|A0A287AXI2|A0A287AXI2_PIG	302	309	no	no	2	0.0007633	200.96		1	1
YGLPVNFQAMLLQPNK	IHVKALRVFVESVLRYGLPVNFQAMLLQPN	GLPVNFQAMLLQPNKKTMKKLREVLYELYK	R	Y	G	N	K	K	1	0	2	0	0	2	0	1	0	0	3	1	1	1	2	0	0	0	1	1	0	0	16	0	1831.97	tr|A0A287AXI2|A0A287AXI2_PIG;tr|F1S0R4|F1S0R4_PIG	tr|A0A287AXI2|A0A287AXI2_PIG	310	325	yes	no	2;3	9.722e-53	273.55
YGLPVNFQAMLLQPNKK	IHVKALRVFVESVLRYGLPVNFQAMLLQPN	LPVNFQAMLLQPNKKTMKKLREVLYELYKH	R	Y	G	K	K	T	1	0	2	0	0	2	0	1	0	0	3	2	1	1	2	0	0	0	1	1	0	0	17	1	1960.06	tr|A0A287AXI2|A0A287AXI2_PIG;tr|F1S0R4|F1S0R4_PIG	tr|A0A287AXI2|A0A287AXI2_PIG	310	326	yes	no	2;3	9.1968e-17	248.45
LREVLYELYK	FQAMLLQPNKKTMKKLREVLYELYKHLDSS	KTMKKLREVLYELYKHLDSSAAAIIDAPVD	K	L	R	Y	K	H	0	1	0	0	0	0	2	0	0	0	3	1	0	0	0	0	0	0	2	1	0	0	10	1	1324.74	tr|A0A287AXI2|A0A287AXI2_PIG;tr|F1S0R4|F1S0R4_PIG	tr|A0A287AXI2|A0A287AXI2_PIG	331	340	yes	no	2;3	1.1335e-06	219.72
EVLYELYK	AMLLQPNKKTMKKLREVLYELYKHLDSSAA	KTMKKLREVLYELYKHLDSSAAAIIDAPVD	R	E	V	Y	K	H	0	0	0	0	0	0	2	0	0	0	2	1	0	0	0	0	0	0	2	1	0	0	8	0	1055.55	tr|A0A287AXI2|A0A287AXI2_PIG;tr|F1S0R4|F1S0R4_PIG	tr|A0A287AXI2|A0A287AXI2_PIG	333	340	yes	no	1;2	0.0022235	157.34		1	1
HLDSSAAAIIDAPVDIPGLNLSQQEYYPYVYYK	KTMKKLREVLYELYKHLDSSAAAIIDAPVD	LNLSQQEYYPYVYYKIDCNLLEFK______	K	H	L	Y	K	I	4	0	1	3	0	2	1	1	1	3	3	1	0	0	3	3	0	0	5	2	0	0	33	0	3712.83	tr|A0A287AXI2|A0A287AXI2_PIG;tr|F1S0R4|F1S0R4_PIG	tr|A0A287AXI2|A0A287AXI2_PIG	341	373	yes	no	2;3;4	3.15e-35	253.36
IDCNLLEFK	LNLSQQEYYPYVYYKIDCNLLEFK______	PYVYYKIDCNLLEFK_______________	K	I	D	F	K	-	0	0	1	1	1	0	1	0	0	1	2	1	0	1	0	0	0	0	0	0	0	0	9	0	1150.57	tr|A0A287AXI2|A0A287AXI2_PIG;tr|F1S0R4|F1S0R4_PIG	tr|A0A287AXI2|A0A287AXI2_PIG	374	382	yes	no	2	0.003787	169.12			1
V1C2
Sequence	N-term cleavage window	C-term cleavage window	Amino acid before	First amino acid	Second amino acid	Second last amino acid	Last amino acid	Amino acid after	A Count	R Count	N Count	D Count	C Count	Q Count	E Count	G Count	H Count	I Count	L Count	K Count	M Count	F Count	P Count	S Count	T Count	W Count	Y Count	V Count	U Count	O Count	Length	Missed cleavages	Mass	Proteins	Leading razor protein	Start position	End position	Unique (Groups)	Unique (Proteins)	Charges	PEP	Score	Experiment 1	Experiment 10	Experiment 11	Experiment 12	Experiment 13	Experiment 14	Experiment 15
SEFWLISAPGDK	______________________________	______________________________	M	S	E	D	K	E	1	0	0	1	0	0	1	1	0	1	1	1	0	1	1	2	0	1	0	0	0	0	12	0	1348.67	tr|A0A287ATX8|A0A287ATX8_PIG;tr|A0A287B7P0|A0A287B7P0_PIG;tr|F1SAA2|F1SAA2_PIG	tr|A0A287ATX8|A0A287ATX8_PIG	2	13	no	no	2	0.00018039	159.83
SEFWLISAPGDKENLQALER	______________________________	ISAPGDKENLQALERMHTVTSKSNLSYNTK	M	S	E	E	R	M	2	1	1	1	0	1	3	1	0	1	3	1	0	1	1	2	0	1	0	0	0	0	20	1	2302.16	tr|A0A287ATX8|A0A287ATX8_PIG;tr|A0A287B7P0|A0A287B7P0_PIG;tr|F1SAA2|F1SAA2_PIG	tr|A0A287ATX8|A0A287ATX8_PIG	2	21	no	no	2;3	4.9727e-78	261.27
ENLQALER	______________________________	ISAPGDKENLQALERMHTVTSKSNLSYNTK	K	E	N	E	R	M	1	1	1	0	0	1	2	0	0	0	2	0	0	0	0	0	0	0	0	0	0	0	8	0	971.504	tr|A0A287ATX8|A0A287ATX8_PIG;tr|A0A287B7P0|A0A287B7P0_PIG;tr|F1SAA2|F1SAA2_PIG	tr|A0A287ATX8|A0A287ATX8_PIG	14	21	no	no	2	0.010811	103.56
SNLSYNTK	ENLQALERMHTVTSKSNLSYNTKFTIPEFK	MHTVTSKSNLSYNTKFTIPEFKVGTLDSLV	K	S	N	T	K	F	0	0	2	0	0	0	0	0	0	0	1	1	0	0	0	2	1	0	1	0	0	0	8	0	925.451	tr|A0A287ATX8|A0A287ATX8_PIG;tr|A0A287B7P0|A0A287B7P0_PIG;tr|F1SAA2|F1SAA2_PIG	tr|A0A287ATX8|A0A287ATX8_PIG	29	36	no	no	2	0.002209	178.87
VGTLDSLVGLSDELGK	SNLSYNTKFTIPEFKVGTLDSLVGLSDELG	GTLDSLVGLSDELGKLDAFAESLIKRMAQS	K	V	G	G	K	L	0	0	0	2	0	0	1	3	0	0	4	1	0	0	0	2	1	0	0	2	0	0	16	0	1601.85	tr|A0A287ATX8|A0A287ATX8_PIG;tr|A0A287B7P0|A0A287B7P0_PIG;tr|F1SAA2|F1SAA2_PIG	tr|A0A287ATX8|A0A287ATX8_PIG	44	59	no	no	2;3	1.3935e-05	125.82
LDAFAESLIK	GTLDSLVGLSDELGKLDAFAESLIKRMAQS	DELGKLDAFAESLIKRMAQSVVEVMEDAKG	K	L	D	I	K	R	2	0	0	1	0	0	1	0	0	1	2	1	0	1	0	1	0	0	0	0	0	0	10	0	1105.6	tr|A0A287ATX8|A0A287ATX8_PIG;tr|A0A287B7P0|A0A287B7P0_PIG;tr|F1SAA2|F1SAA2_PIG	tr|A0A287ATX8|A0A287ATX8_PIG	60	69	no	no	2	0.0031407	148.52
MAQSVVEVMEDAK	ELGKLDAFAESLIKRMAQSVVEVMEDAKGK	KRMAQSVVEVMEDAKGKVQENLLANGADLT	R	M	A	A	K	G	2	0	0	1	0	1	2	0	0	0	0	1	2	0	0	1	0	0	0	3	0	0	13	0	1435.67	tr|A0A287ATX8|A0A287ATX8_PIG;tr|A0A287B7P0|A0A287B7P0_PIG;tr|F1SAA2|F1SAA2_PIG	tr|A0A287ATX8|A0A287ATX8_PIG	71	83	no	no	2	2.7308e-21	251.51
YPVKQPLVSVVDTLAK	DLTSFVTHFEWDMAKYPVKQPLVSVVDTLA	PVKQPLVSVVDTLAKQLAQIETDLKSRTAA	K	Y	P	A	K	Q	1	0	0	1	0	1	0	0	0	0	2	2	0	0	2	1	1	0	1	4	0	0	16	1	1756.01	tr|A0A287ATX8|A0A287ATX8_PIG;tr|A0A287B7P0|A0A287B7P0_PIG;tr|F1SAA2|F1SAA2_PIG	tr|A0A287ATX8|A0A287ATX8_PIG	111	126	no	no	3	0.0049675	71.601
QPLVSVVDTLAK	FVTHFEWDMAKYPVKQPLVSVVDTLAKQLA	PVKQPLVSVVDTLAKQLAQIETDLKSRTAA	K	Q	P	A	K	Q	1	0	0	1	0	1	0	0	0	0	2	1	0	0	1	1	1	0	0	3	0	0	12	0	1268.73	tr|A0A287ATX8|A0A287ATX8_PIG;tr|A0A287B7P0|A0A287B7P0_PIG;tr|F1SAA2|F1SAA2_PIG	tr|A0A287ATX8|A0A287ATX8_PIG	115	126	no	no	2	0.0020936	103.08
QLAQIETDLK	PVKQPLVSVVDTLAKQLAQIETDLKSRTAA	DTLAKQLAQIETDLKSRTAAYNTLKTNLEN	K	Q	L	L	K	S	1	0	0	1	0	2	1	0	0	1	2	1	0	0	0	0	1	0	0	0	0	0	10	0	1157.63	tr|A0A287ATX8|A0A287ATX8_PIG;tr|A0A287B7P0|A0A287B7P0_PIG;tr|F1SAA2|F1SAA2_PIG	tr|A0A287ATX8|A0A287ATX8_PIG	127	136	no	no	2	0.002294	177.91
TAAYNTLK	LAKQLAQIETDLKSRTAAYNTLKTNLENLE	ETDLKSRTAAYNTLKTNLENLEKKSMGNLF	R	T	A	L	K	T	2	0	1	0	0	0	0	0	0	0	1	1	0	0	0	0	2	0	1	0	0	0	8	0	880.465	tr|A0A287ATX8|A0A287ATX8_PIG;tr|A0A287B7P0|A0A287B7P0_PIG;tr|F1SAA2|F1SAA2_PIG	tr|A0A287ATX8|A0A287ATX8_PIG	139	146	no	no	2	0.016533	94.874
TNLENLEK	ETDLKSRTAAYNTLKTNLENLEKKSMGNLF	AAYNTLKTNLENLEKKSMGNLFTRTLSDIV	K	T	N	E	K	K	0	0	2	0	0	0	2	0	0	0	2	1	0	0	0	0	1	0	0	0	0	0	8	0	959.492	tr|A0A287ATX8|A0A287ATX8_PIG;tr|A0A287B7P0|A0A287B7P0_PIG;tr|F1SAA2|F1SAA2_PIG	tr|A0A287ATX8|A0A287ATX8_PIG	147	154	no	no	2	0.0020785	149.91
TNLENLEKK	ETDLKSRTAAYNTLKTNLENLEKKSMGNLF	AYNTLKTNLENLEKKSMGNLFTRTLSDIVS	K	T	N	K	K	S	0	0	2	0	0	0	2	0	0	0	2	2	0	0	0	0	1	0	0	0	0	0	9	1	1087.59	tr|A0A287ATX8|A0A287ATX8_PIG;tr|A0A287B7P0|A0A287B7P0_PIG;tr|F1SAA2|F1SAA2_PIG	tr|A0A287ATX8|A0A287ATX8_PIG	147	155	no	no	2	0.0061768	162.88
KSMGNLFTR	AAYNTLKTNLENLEKKSMGNLFTRTLSDIV	LENLEKKSMGNLFTRTLSDIVSKDDFVLDS	K	K	S	T	R	T	0	1	1	0	0	0	0	1	0	0	1	1	1	1	0	1	1	0	0	0	0	0	9	1	1052.54	tr|A0A287ATX8|A0A287ATX8_PIG;tr|A0A287B7P0|A0A287B7P0_PIG;tr|F1SAA2|F1SAA2_PIG	tr|A0A287ATX8|A0A287ATX8_PIG	155	163	no	no	2;3	0.0056389	130.41
SMGNLFTR	AYNTLKTNLENLEKKSMGNLFTRTLSDIVS	LENLEKKSMGNLFTRTLSDIVSKDDFVLDS	K	S	M	T	R	T	0	1	1	0	0	0	0	1	0	0	1	0	1	1	0	1	1	0	0	0	0	0	8	0	924.449	tr|A0A287ATX8|A0A287ATX8_PIG;tr|A0A287B7P0|A0A287B7P0_PIG;tr|F1SAA2|F1SAA2_PIG	tr|A0A287ATX8|A0A287ATX8_PIG	156	163	no	no	2	0.0070463	129.72
TLSDIVSK	LENLEKKSMGNLFTRTLSDIVSKDDFVLDS	MGNLFTRTLSDIVSKDDFVLDSEYLITLLV	R	T	L	S	K	D	0	0	0	1	0	0	0	0	0	1	1	1	0	0	0	2	1	0	0	1	0	0	8	0	861.481	tr|A0A287ATX8|A0A287ATX8_PIG;tr|A0A287B7P0|A0A287B7P0_PIG;tr|F1SAA2|F1SAA2_PIG	tr|A0A287ATX8|A0A287ATX8_PIG	164	171	no	no	2	0.014878	96.492
PSYSQWQK	LDSEYLITLLVIVPKPSYSQWQKTYESLSD	LLVIVPKPSYSQWQKTYESLSDMVVPRSTK	K	P	S	Q	K	T	0	0	0	0	0	2	0	0	0	0	0	1	0	0	1	2	0	1	1	0	0	0	8	0	1022.48	tr|A0A287ATX8|A0A287ATX8_PIG;tr|A0A287B7P0|A0A287B7P0_PIG;tr|F1SAA2|F1SAA2_PIG	tr|A0A287ATX8|A0A287ATX8_PIG	191	198	no	no	2	1.8875e-05	255.13
TYESLSDMVVPR	LLVIVPKPSYSQWQKTYESLSDMVVPRSTK	WQKTYESLSDMVVPRSTKLIAEDNEGGLFT	K	T	Y	P	R	S	0	1	0	1	0	0	1	0	0	0	1	0	1	0	1	2	1	0	1	2	0	0	12	0	1395.67	tr|A0A287ATX8|A0A287ATX8_PIG;tr|A0A287B7P0|A0A287B7P0_PIG;tr|F1SAA2|F1SAA2_PIG	tr|A0A287ATX8|A0A287ATX8_PIG	199	210	no	no	2	1.7681e-09	192.64
LIAEDNEGGLFTVTLFR	TYESLSDMVVPRSTKLIAEDNEGGLFTVTL	AEDNEGGLFTVTLFRKVIDDFKTKAKENKF	K	L	I	F	R	K	1	1	1	1	0	0	2	2	0	1	3	0	0	2	0	0	2	0	0	1	0	0	17	0	1893.98	tr|A0A287ATX8|A0A287ATX8_PIG;tr|A0A287B7P0|A0A287B7P0_PIG;tr|F1SAA2|F1SAA2_PIG	tr|A0A287ATX8|A0A287ATX8_PIG	214	230	no	no	2;3	1.9175e-24	248.77
EFYYDENEVK	DDFKTKAKENKFTVREFYYDENEVKREREE	KFTVREFYYDENEVKREREEMTRLLSDKKQ	R	E	F	V	K	R	0	0	1	1	0	0	3	0	0	0	0	1	0	1	0	0	0	0	2	1	0	0	10	0	1334.57	tr|A0A287ATX8|A0A287ATX8_PIG;tr|A0A287B7P0|A0A287B7P0_PIG;tr|F1SAA2|F1SAA2_PIG	tr|A0A287ATX8|A0A287ATX8_PIG	249	258	no	no	2	0.00021663	182.98
EFYYDENEVKR	DDFKTKAKENKFTVREFYYDENEVKREREE	FTVREFYYDENEVKREREEMTRLLSDKKQQ	R	E	F	K	R	E	0	1	1	1	0	0	3	0	0	0	0	1	0	1	0	0	0	0	2	1	0	0	11	1	1490.67	tr|A0A287ATX8|A0A287ATX8_PIG;tr|A0A287B7P0|A0A287B7P0_PIG;tr|F1SAA2|F1SAA2_PIG	tr|A0A287ATX8|A0A287ATX8_PIG	249	259	no	no	2;3	0.00018197	196.88
KQQYGPLLR	VKREREEMTRLLSDKKQQYGPLLRWLKVNF	RLLSDKKQQYGPLLRWLKVNFSEAFIAWIH	K	K	Q	L	R	W	0	1	0	0	0	2	0	1	0	0	2	1	0	0	1	0	0	0	1	0	0	0	9	1	1101.63	tr|A0A287ATX8|A0A287ATX8_PIG	tr|A0A287ATX8|A0A287ATX8_PIG	272	280	yes	yes	2;3	0.0051559	161.12
YGLPVNFQAVLLQPHK	IHIKGLRVFVESVLRYGLPVNFQAVLLQPH	GLPVNFQAVLLQPHKKSSTKRLREVLNSVF	R	Y	G	H	K	K	1	0	1	0	0	2	0	1	1	0	3	1	0	1	2	0	0	0	1	2	0	0	16	0	1823.01	tr|A0A287ATX8|A0A287ATX8_PIG;tr|A0A287B7P0|A0A287B7P0_PIG;tr|F1SAA2|F1SAA2_PIG	tr|A0A287ATX8|A0A287ATX8_PIG	309	324	no	no	2;3	5.653e-15	181.67
LREVLNSVFR	QAVLLQPHKKSSTKRLREVLNSVFRHLDQV	SSTKRLREVLNSVFRHLDQVAAASILDASV	R	L	R	F	R	H	0	2	1	0	0	0	1	0	0	0	2	0	0	1	0	1	0	0	0	2	0	0	10	1	1231.7	tr|A0A287ATX8|A0A287ATX8_PIG;tr|A0A287B7P0|A0A287B7P0_PIG;tr|F1SAA2|F1SAA2_PIG	tr|A0A287ATX8|A0A287ATX8_PIG	331	340	no	no	2;3	0.00085864	203.94
EVLNSVFR	VLLQPHKKSSTKRLREVLNSVFRHLDQVAA	SSTKRLREVLNSVFRHLDQVAAASILDASV	R	E	V	F	R	H	0	1	1	0	0	0	1	0	0	0	1	0	0	1	0	1	0	0	0	2	0	0	8	0	962.519	tr|A0A287ATX8|A0A287ATX8_PIG;tr|A0A287B7P0|A0A287B7P0_PIG;tr|F1SAA2|F1SAA2_PIG	tr|A0A287ATX8|A0A287ATX8_PIG	333	340	no	no	2	0.0062666	167.82
[truncated: 50 more columns]

## Sheet: V1E
	Intensity			Ratio
V1E1	34205000000		E1/E2	300.3
V1E2	113900000
V1E1
Sequence	N-term cleavage window	C-term cleavage window	Amino acid before	First amino acid	Second amino acid	Second last amino acid	Last amino acid	Amino acid after	A Count	R Count	N Count	D Count	C Count	Q Count	E Count	G Count	H Count	I Count	L Count	K Count	M Count	F Count	P Count	S Count	T Count	W Count	Y Count	V Count	U Count	O Count	Length	Missed cleavages	Mass	Proteins	Leading razor protein	Start position	End position	Unique (Groups)	Unique (Proteins)	Charges	PEP	Score	Experiment 1	Experiment 10	Experiment 11	Experiment 12	Experiment 13	Experiment 14	Experiment 15
ALSDADVQK	______________________________	______________________________	M	A	L	Q	K	Q	2	0	0	2	0	1	0	0	0	0	1	1	0	0	0	1	0	0	0	1	0	0	9	0	945.477	tr|A0A287AIQ8|A0A287AIQ8_PIG;tr|F1SHR3|F1SHR3_PIG	tr|A0A287AIQ8|A0A287AIQ8_PIG	2	10	yes	no	1;2	2.7131e-13	270.06		1
ALSDADVQKQIK	______________________________	______________________________	M	A	L	I	K	H	2	0	0	2	0	2	0	0	0	1	1	2	0	0	0	1	0	0	0	1	0	0	12	1	1314.71	tr|A0A287AIQ8|A0A287AIQ8_PIG;tr|F1SHR3|F1SHR3_PIG	tr|A0A287AIQ8|A0A287AIQ8_PIG	2	13	yes	no	2	1.7602e-33	278.44
HMMAFIEQEANEK	______________________________	IKHMMAFIEQEANEKAEEIDAKAEEEFNIE	K	H	M	E	K	A	2	0	1	0	0	1	3	0	1	1	0	1	2	1	0	0	0	0	0	0	0	0	13	0	1576.7	tr|A0A287AIQ8|A0A287AIQ8_PIG;tr|F1SHR3|F1SHR3_PIG;tr|F1S5M0|F1S5M0_PIG	tr|A0A287AIQ8|A0A287AIQ8_PIG	14	26	no	no	2;3	2.4122e-129	350.95		5
HMMAFIEQEANEKAEEIDAK	______________________________	IEQEANEKAEEIDAKAEEEFNIEKGRLVQT	K	H	M	A	K	A	4	0	1	1	0	1	5	0	1	2	0	2	2	1	0	0	0	0	0	0	0	0	20	1	2333.07	tr|A0A287AIQ8|A0A287AIQ8_PIG;tr|F1SHR3|F1SHR3_PIG;tr|F1S5M0|F1S5M0_PIG	tr|A0A287AIQ8|A0A287AIQ8_PIG	14	33	no	no	2;3;4	0	322.39		9
HMMAFIEQEANEKAEEIDAKAEEEFNIEK	______________________________	EEIDAKAEEEFNIEKGRLVQTQRLKIMEYY	K	H	M	E	K	G	5	0	2	1	0	1	9	0	1	3	0	3	2	2	0	0	0	0	0	0	0	0	29	2	3422.56	tr|A0A287AIQ8|A0A287AIQ8_PIG;tr|F1SHR3|F1SHR3_PIG;tr|F1S5M0|F1S5M0_PIG	tr|A0A287AIQ8|A0A287AIQ8_PIG	14	42	no	no	4	6.4701e-113	260.97		23	1
AEEIDAKAEEEFNIEK	IKHMMAFIEQEANEKAEEIDAKAEEEFNIE	EEIDAKAEEEFNIEKGRLVQTQRLKIMEYY	K	A	E	E	K	G	3	0	1	1	0	0	6	0	0	2	0	2	0	1	0	0	0	0	0	0	0	0	16	1	1863.87	tr|A0A287AIQ8|A0A287AIQ8_PIG;tr|F1SHR3|F1SHR3_PIG;tr|F1S5M0|F1S5M0_PIG	tr|A0A287AIQ8|A0A287AIQ8_PIG	27	42	no	no	2;3	4.0193e-52	314.59		23	2	1
AEEEFNIEK	IEQEANEKAEEIDAKAEEEFNIEKGRLVQT	EEIDAKAEEEFNIEKGRLVQTQRLKIMEYY	K	A	E	E	K	G	1	0	1	0	0	0	4	0	0	1	0	1	0	1	0	0	0	0	0	0	0	0	9	0	1107.51	tr|A0A287AIQ8|A0A287AIQ8_PIG;tr|F1SHR3|F1SHR3_PIG;tr|F1S5M0|F1S5M0_PIG	tr|A0A287AIQ8|A0A287AIQ8_PIG	34	42	no	no	1;2	0.0026192	200.07		1
AEEEFNIEKGR	IEQEANEKAEEIDAKAEEEFNIEKGRLVQT	IDAKAEEEFNIEKGRLVQTQRLKIMEYYEK	K	A	E	G	R	L	1	1	1	0	0	0	4	1	0	1	0	1	0	1	0	0	0	0	0	0	0	0	11	1	1320.63	tr|A0A287AIQ8|A0A287AIQ8_PIG;tr|F1SHR3|F1SHR3_PIG;tr|F1S5M0|F1S5M0_PIG	tr|A0A287AIQ8|A0A287AIQ8_PIG	34	44	no	no	2;3	8.428e-26	278.44
LVQTQRLK	IDAKAEEEFNIEKGRLVQTQRLKIMEYYEK	FNIEKGRLVQTQRLKIMEYYEKKEKQIEQQ	R	L	V	L	K	I	0	1	0	0	0	2	0	0	0	0	2	1	0	0	0	0	1	0	0	1	0	0	8	1	984.608	tr|A0A287AIQ8|A0A287AIQ8_PIG;tr|F1SHR3|F1SHR3_PIG;tr|F1S5M0|F1S5M0_PIG	tr|A0A287AIQ8|A0A287AIQ8_PIG	45	52	no	no	2	0.02822	141.52
LKIMEYYEK	EEFNIEKGRLVQTQRLKIMEYYEKKEKQIE	LVQTQRLKIMEYYEKKEKQIEQQKKIQMSN	R	L	K	E	K	K	0	0	0	0	0	0	2	0	0	1	1	2	1	0	0	0	0	0	2	0	0	0	9	1	1215.62	tr|A0A287AIQ8|A0A287AIQ8_PIG;tr|F1SHR3|F1SHR3_PIG;tr|F1S5M0|F1S5M0_PIG	tr|A0A287AIQ8|A0A287AIQ8_PIG	51	59	no	no	2;3	0.0088456	127.76
IMEYYEK	FNIEKGRLVQTQRLKIMEYYEKKEKQIEQQ	LVQTQRLKIMEYYEKKEKQIEQQKKIQMSN	K	I	M	E	K	K	0	0	0	0	0	0	2	0	0	1	0	1	1	0	0	0	0	0	2	0	0	0	7	0	974.442	tr|A0A287AIQ8|A0A287AIQ8_PIG;tr|F1SHR3|F1SHR3_PIG;tr|F1S5M0|F1S5M0_PIG	tr|A0A287AIQ8|A0A287AIQ8_PIG	53	59	no	no	2	0.022892	91.626
IMEYYEKK	FNIEKGRLVQTQRLKIMEYYEKKEKQIEQQ	VQTQRLKIMEYYEKKEKQIEQQKKIQMSNL	K	I	M	K	K	E	0	0	0	0	0	0	2	0	0	1	0	2	1	0	0	0	0	0	2	0	0	0	8	1	1102.54	tr|A0A287AIQ8|A0A287AIQ8_PIG;tr|F1SHR3|F1SHR3_PIG;tr|F1S5M0|F1S5M0_PIG	tr|A0A287AIQ8|A0A287AIQ8_PIG	53	60	no	no	2;3	0.0051473	111.01
IMEYYEKKEK	FNIEKGRLVQTQRLKIMEYYEKKEKQIEQQ	TQRLKIMEYYEKKEKQIEQQKKIQMSNLMN	K	I	M	E	K	Q	0	0	0	0	0	0	3	0	0	1	0	3	1	0	0	0	0	0	2	0	0	0	10	2	1359.67	tr|A0A287AIQ8|A0A287AIQ8_PIG;tr|F1SHR3|F1SHR3_PIG;tr|F1S5M0|F1S5M0_PIG	tr|A0A287AIQ8|A0A287AIQ8_PIG	53	62	no	no	3	0.033463	52.693
EKQIEQQK	VQTQRLKIMEYYEKKEKQIEQQKKIQMSNL	MEYYEKKEKQIEQQKKIQMSNLMNQARLKV	K	E	K	Q	K	K	0	0	0	0	0	3	2	0	0	1	0	2	0	0	0	0	0	0	0	0	0	0	8	1	1029.55	tr|A0A287AIQ8|A0A287AIQ8_PIG;tr|F1SHR3|F1SHR3_PIG;tr|F1S5M0|F1S5M0_PIG	tr|A0A287AIQ8|A0A287AIQ8_PIG	61	68	no	no	2	0.049299	114.28
KIQMSNLMNQAR	MEYYEKKEKQIEQQKKIQMSNLMNQARLKV	QQKKIQMSNLMNQARLKVLRARDDLITDLL	K	K	I	A	R	L	1	1	2	0	0	2	0	0	0	1	1	1	2	0	0	1	0	0	0	0	0	0	12	1	1432.73	tr|A0A287AIQ8|A0A287AIQ8_PIG;tr|F1SHR3|F1SHR3_PIG	tr|A0A287AIQ8|A0A287AIQ8_PIG	69	80	yes	no	2;3	1.9976e-77	320.68		7
IQMSNLMNQAR	EYYEKKEKQIEQQKKIQMSNLMNQARLKVL	QQKKIQMSNLMNQARLKVLRARDDLITDLL	K	I	Q	A	R	L	1	1	2	0	0	2	0	0	0	1	1	0	2	0	0	1	0	0	0	0	0	0	11	0	1304.63	tr|A0A287AIQ8|A0A287AIQ8_PIG;tr|F1SHR3|F1SHR3_PIG	tr|A0A287AIQ8|A0A287AIQ8_PIG	70	80	yes	no	2;3	2.6435e-26	274.41		4	3
ARDDLITDLLNEAK	QMSNLMNQARLKVLRARDDLITDLLNEAKQ	RARDDLITDLLNEAKQRLGKVVKDTTRYQV	R	A	R	A	K	Q	2	1	1	3	0	0	1	0	0	1	3	1	0	0	0	0	1	0	0	0	0	0	14	1	1585.83	tr|A0A287AIQ8|A0A287AIQ8_PIG;tr|F1SHR3|F1SHR3_PIG	tr|A0A287AIQ8|A0A287AIQ8_PIG	86	99	yes	no	2;3	8.8038e-135	372.75		5	2
ARDDLITDLLNEAKQR	QMSNLMNQARLKVLRARDDLITDLLNEAKQ	RDDLITDLLNEAKQRLGKVVKDTTRYQVLL	R	A	R	Q	R	L	2	2	1	3	0	1	1	0	0	1	3	1	0	0	0	0	1	0	0	0	0	0	16	2	1869.99	tr|A0A287AIQ8|A0A287AIQ8_PIG;tr|F1SHR3|F1SHR3_PIG	tr|A0A287AIQ8|A0A287AIQ8_PIG	86	101	yes	no	3	4.4724e-10	176.04
DDLITDLLNEAK	SNLMNQARLKVLRARDDLITDLLNEAKQRL	RARDDLITDLLNEAKQRLGKVVKDTTRYQV	R	D	D	A	K	Q	1	0	1	3	0	0	1	0	0	1	3	1	0	0	0	0	1	0	0	0	0	0	12	0	1358.69	tr|A0A287AIQ8|A0A287AIQ8_PIG;tr|F1SHR3|F1SHR3_PIG	tr|A0A287AIQ8|A0A287AIQ8_PIG	88	99	yes	no	1;2	3.4705e-33	319.79		1
DDLITDLLNEAKQR	SNLMNQARLKVLRARDDLITDLLNEAKQRL	RDDLITDLLNEAKQRLGKVVKDTTRYQVLL	R	D	D	Q	R	L	1	1	1	3	0	1	1	0	0	1	3	1	0	0	0	0	1	0	0	0	0	0	14	1	1642.85	tr|A0A287AIQ8|A0A287AIQ8_PIG;tr|F1SHR3|F1SHR3_PIG	tr|A0A287AIQ8|A0A287AIQ8_PIG	88	101	yes	no	3	0.032297	64.675
YQVLLDGLVLQGLYQLLEPR	EAKQRLGKVVKDTTRYQVLLDGLVLQGLYQ	DGLVLQGLYQLLEPRMIVRCRKQDFPLVKA	R	Y	Q	P	R	M	0	1	0	1	0	3	1	2	0	0	7	0	0	0	1	0	0	0	2	2	0	0	20	0	2329.3	tr|A0A287AIQ8|A0A287AIQ8_PIG;tr|F1SHR3|F1SHR3_PIG	tr|A0A287AIQ8|A0A287AIQ8_PIG	112	131	yes	no	2;3	5.938e-164	382.43		4	1		1
KQDFPLVK	GLYQLLEPRMIVRCRKQDFPLVKAAVQKAI	RMIVRCRKQDFPLVKAAVQKAIPVYKIATK	R	K	Q	V	K	A	0	0	0	1	0	1	0	0	0	0	1	2	0	1	1	0	0	0	0	1	0	0	8	1	973.56	tr|A0A287AIQ8|A0A287AIQ8_PIG;tr|F1SHR3|F1SHR3_PIG	tr|A0A287AIQ8|A0A287AIQ8_PIG	138	145	yes	no	1;2	0.00079223	187.78		2	1
AAVQKAIPVYK	RMIVRCRKQDFPLVKAAVQKAIPVYKIATK	PLVKAAVQKAIPVYKIATKRDVDVQIDQEA	K	A	A	Y	K	I	3	0	0	0	0	1	0	0	0	1	0	2	0	0	1	0	0	0	1	2	0	0	11	1	1186.71	tr|A0A287AIQ8|A0A287AIQ8_PIG;tr|F1SHR3|F1SHR3_PIG	tr|A0A287AIQ8|A0A287AIQ8_PIG	146	156	yes	no	2;3	0.0030184	177.97
RDVDVQIDQEAYLPEEIAGGVEIYNGDR	AAVQKAIPVYKIATKRDVDVQIDQEAYLPE	PEEIAGGVEIYNGDRKIKVSNTLESRLDLI	K	R	D	D	R	K	2	2	1	4	0	2	4	3	0	3	1	0	0	0	1	0	0	0	2	3	0	0	28	1	3162.51	tr|A0A287AIQ8|A0A287AIQ8_PIG;tr|F1SHR3|F1SHR3_PIG	tr|A0A287AIQ8|A0A287AIQ8_PIG	161	188	yes	no	3	7.4871e-12	85.125
DVDVQIDQEAYLPEEIAGGVEIYNGDR	AVQKAIPVYKIATKRDVDVQIDQEAYLPEE	PEEIAGGVEIYNGDRKIKVSNTLESRLDLI	R	D	V	D	R	K	2	1	1	4	0	2	4	3	0	3	1	0	0	0	1	0	0	0	2	3	0	0	27	0	3006.41	tr|A0A287AIQ8|A0A287AIQ8_PIG;tr|F1SHR3|F1SHR3_PIG	tr|A0A287AIQ8|A0A287AIQ8_PIG	162	188	yes	no	2;3	5.3617e-45	165.48		16	1
DVDVQIDQEAYLPEEIAGGVEIYNGDRK	AVQKAIPVYKIATKRDVDVQIDQEAYLPEE	EEIAGGVEIYNGDRKIKVSNTLESRLDLIA	R	D	V	R	K	I	2	1	1	4	0	2	4	3	0	3	1	1	0	0	1	0	0	0	2	3	0	0	28	1	3134.5	tr|A0A287AIQ8|A0A287AIQ8_PIG;tr|F1SHR3|F1SHR3_PIG	tr|A0A287AIQ8|A0A287AIQ8_PIG	162	189	yes	no	2;3	3.1013e-54	159.81		2
KIKVSNTLESR	PEEIAGGVEIYNGDRKIKVSNTLESRLDLI	NGDRKIKVSNTLESRLDLIAQQMMPEVRGA	R	K	I	S	R	L	0	1	1	0	0	0	1	0	0	1	1	2	0	0	0	2	1	0	0	1	0	0	11	2	1273.74	tr|A0A287AIQ8|A0A287AIQ8_PIG;tr|F1SHR3|F1SHR3_PIG	tr|A0A287AIQ8|A0A287AIQ8_PIG	189	199	yes	no	3	0.00075831	97.439
IKVSNTLESR	EEIAGGVEIYNGDRKIKVSNTLESRLDLIA	NGDRKIKVSNTLESRLDLIAQQMMPEVRGA	K	I	K	S	R	L	0	1	1	0	0	0	1	0	0	1	1	1	0	0	0	2	1	0	0	1	0	0	10	1	1145.64	tr|A0A287AIQ8|A0A287AIQ8_PIG;tr|F1SHR3|F1SHR3_PIG;tr|F1S5M0|F1S5M0_PIG	tr|A0A287AIQ8|A0A287AIQ8_PIG	190	199	no	no	2;3	0.0010342	150.46
VSNTLESR	IAGGVEIYNGDRKIKVSNTLESRLDLIAQQ	NGDRKIKVSNTLESRLDLIAQQMMPEVRGA	K	V	S	S	R	L	0	1	1	0	0	0	1	0	0	0	1	0	0	0	0	2	1	0	0	1	0	0	8	0	904.461	tr|A0A287AIQ8|A0A287AIQ8_PIG;tr|F1SHR3|F1SHR3_PIG;tr|F1S5M0|F1S5M0_PIG	tr|A0A287AIQ8|A0A287AIQ8_PIG	192	199	no	no	2	0.0016885	195.81		1			1
VSNTLESRLDLIAQQMMPEVR	IAGGVEIYNGDRKIKVSNTLESRLDLIAQQ	SRLDLIAQQMMPEVRGALFGANANRKFLD_	K	V	S	V	R	G	1	2	1	1	0	2	2	0	0	1	3	0	2	0	1	2	1	0	0	2	0	0	21	1	2429.24	tr|A0A287AIQ8|A0A287AIQ8_PIG	tr|A0A287AIQ8|A0A287AIQ8_PIG	192	212	yes	yes	3	0.017205	45.992
LDLIAQQMMPEVR	NGDRKIKVSNTLESRLDLIAQQMMPEVRGA	SRLDLIAQQMMPEVRGALFGANANRKFLD_	R	L	D	V	R	G	1	1	0	1	0	2	1	0	0	1	2	0	2	0	1	0	0	0	0	1	0	0	13	0	1542.79	tr|A0A287AIQ8|A0A287AIQ8_PIG	tr|A0A287AIQ8|A0A287AIQ8_PIG	200	212	yes	yes	1;2;3	3.6956e-26	269.04		5
GALFGANANR	SRLDLIAQQMMPEVRGALFGANANRKFLD_	MPEVRGALFGANANRKFLD___________	R	G	A	N	R	K	3	1	2	0	0	0	0	2	0	0	1	0	0	1	0	0	0	0	0	0	0	0	10	0	989.504	tr|A0A287AIQ8|A0A287AIQ8_PIG	tr|A0A287AIQ8|A0A287AIQ8_PIG	213	222	yes	yes	2	0.0017545	175.75		1
GALFGANANRK	SRLDLIAQQMMPEVRGALFGANANRKFLD_	PEVRGALFGANANRKFLD____________	R	G	A	R	K	F	3	1	2	0	0	0	0	2	0	0	1	1	0	1	0	0	0	0	0	0	0	0	11	1	1117.6	tr|A0A287AIQ8|A0A287AIQ8_PIG	tr|A0A287AIQ8|A0A287AIQ8_PIG	213	223	yes	yes	2;3	0.00053319	147.06		1
V1E2
Sequence	N-term cleavage window	C-term cleavage window	Amino acid before	First amino acid	Second amino acid	Second last amino acid	Last amino acid	Amino acid after	A Count	R Count	N Count	D Count	C Count	Q Count	E Count	G Count	H Count	I Count	L Count	K Count	M Count	F Count	P Count	S Count	T Count	W Count	Y Count	V Count	U Count	O Count	Length	Missed cleavages	Mass	Proteins	Leading razor protein	Start position	End position	Unique (Groups)	Unique (Proteins)	Charges	PEP	Score	Experiment 1	Experiment 10	Experiment 11	Experiment 12	Experiment 13	Experiment 14	Experiment 15
ALFGANANRK	RLDLLFQQKMPEIRKALFGANANRKYFV__	PEIRKALFGANANRKYFV____________	K	A	L	R	K	Y	3	1	2	0	0	0	0	1	0	0	1	1	0	1	0	0	0	0	0	0	0	0	10	1	1060.58	tr|F1S5M0|F1S5M0_PIG	tr|F1S5M0|F1S5M0_PIG	214	223	yes	yes	2;3	0.0015164	123.69
[truncated: 50 more columns]

## Sheet: V1G
	Intensity			Ratio
V1G1	119851500000		V1G1/V1G3	14.9
V1G3	8059190000
V1G1
Sequence	N-term cleavage window	C-term cleavage window	Amino acid before	First amino acid	Second amino acid	Second last amino acid	Last amino acid	Amino acid after	A Count	R Count	N Count	D Count	C Count	Q Count	E Count	G Count	H Count	I Count	L Count	K Count	M Count	F Count	P Count	S Count	T Count	W Count	Y Count	V Count	U Count	O Count	Length	Missed cleavages	Mass	Proteins	Leading razor protein	Start position	End position	Unique (Groups)	Unique (Proteins)	Charges	PEP	Score	Experiment 1	Experiment 10	Experiment 11	Experiment 12	Experiment 13	Experiment 14	Experiment 15
ASQSQGIQQLLQAEK	______________________________	ASQSQGIQQLLQAEKRAAEKVSEARKRKNR	M	A	S	E	K	R	2	0	0	0	0	5	1	1	0	1	2	1	0	0	0	2	0	0	0	0	0	0	15	0	1627.85	tr|A0A287AKZ9|A0A287AKZ9_PIG;sp|Q9TSV6|VATG2_PIG;tr|A0A287A7W8|A0A287A7W8_PIG	tr|A0A287AKZ9|A0A287AKZ9_PIG (G1)	2	16	yes	no	2;3	3.8442e-87	340.52		1	3	14	1
ASQSQGIQQLLQAEKR	______________________________	SQSQGIQQLLQAEKRAAEKVSEARKRKNRR	M	A	S	K	R	A	2	1	0	0	0	5	1	1	0	1	2	1	0	0	0	2	0	0	0	0	0	0	16	1	1783.95	tr|A0A287AKZ9|A0A287AKZ9_PIG;sp|Q9TSV6|VATG2_PIG	tr|A0A287AKZ9|A0A287AKZ9_PIG	2	17	yes	no	2;3	1.5248e-83	372.51				2
QAKEEAQAEIEQYR	EKVSEARKRKNRRLKQAKEEAQAEIEQYRL	KQAKEEAQAEIEQYRLQREKEFKAKEAAAL	K	Q	A	Y	R	L	3	1	0	0	0	3	4	0	0	1	0	1	0	0	0	0	0	0	1	0	0	0	14	1	1691.81	tr|A0A287AKZ9|A0A287AKZ9_PIG;tr|A0A287B7T5|A0A287B7T5_PIG	tr|A0A287AKZ9|A0A287AKZ9_PIG	35	48	yes	no	2;3	1.3792e-137	433.42			2	3
EEAQAEIEQYR	SEARKRKNRRLKQAKEEAQAEIEQYRLQRE	KQAKEEAQAEIEQYRLQREKEFKAKEAAAL	K	E	E	Y	R	L	2	1	0	0	0	2	4	0	0	1	0	0	0	0	0	0	0	0	1	0	0	0	11	0	1364.62	tr|A0A287AKZ9|A0A287AKZ9_PIG;tr|A0A287B7T5|A0A287B7T5_PIG	tr|A0A287AKZ9|A0A287AKZ9_PIG	38	48	yes	no	1;2	7.8622e-146	316.09		1	2	6
EEAQAEIEQYRLQR	SEARKRKNRRLKQAKEEAQAEIEQYRLQRE	KEEAQAEIEQYRLQREKEFKAKEAAALGSH	K	E	E	Q	R	E	2	2	0	0	0	3	4	0	0	1	1	0	0	0	0	0	0	0	1	0	0	0	14	1	1761.86	tr|A0A287AKZ9|A0A287AKZ9_PIG;tr|A0A287B7T5|A0A287B7T5_PIG	tr|A0A287AKZ9|A0A287AKZ9_PIG	38	51	yes	no	2;3	7.5707e-09	230.81				2
AKEAAALGSHGSCSTEVEK	AEIEQYRLQREKEFKAKEAAALGSHGSCST	AALGSHGSCSTEVEKDTQEKMTILQTYFRQ	K	A	K	E	K	D	4	0	0	0	1	0	3	2	1	0	1	2	0	0	0	3	1	0	0	1	0	0	19	1	1930.91	tr|A0A287AKZ9|A0A287AKZ9_PIG;tr|A0A287B7T5|A0A287B7T5_PIG	tr|A0A287AKZ9|A0A287AKZ9_PIG	57	75	yes	no	2;3;4	1.6807e-53	214.63			2	3
AKEAAALGSHGSCSTEVEKDTQEK	AEIEQYRLQREKEFKAKEAAALGSHGSCST	HGSCSTEVEKDTQEKMTILQTYFRQNRDEV	K	A	K	E	K	M	4	0	0	1	1	1	4	2	1	0	1	3	0	0	0	3	2	0	0	1	0	0	24	2	2532.18	tr|A0A287AKZ9|A0A287AKZ9_PIG;tr|A0A287B7T5|A0A287B7T5_PIG	tr|A0A287AKZ9|A0A287AKZ9_PIG	57	80	yes	no	3;4;5	1.2739e-125	312.62		1	2	9
EAAALGSHGSCSTEVEK	IEQYRLQREKEFKAKEAAALGSHGSCSTEV	AALGSHGSCSTEVEKDTQEKMTILQTYFRQ	K	E	A	E	K	D	3	0	0	0	1	0	3	2	1	0	1	1	0	0	0	3	1	0	0	1	0	0	17	0	1731.77	tr|A0A287AKZ9|A0A287AKZ9_PIG;tr|A0A287B7T5|A0A287B7T5_PIG	tr|A0A287AKZ9|A0A287AKZ9_PIG	59	75	yes	no	2;3	1.1047e-193	451.84		1	2	4	2	1	1
EAAALGSHGSCSTEVEKDTQEK	IEQYRLQREKEFKAKEAAALGSHGSCSTEV	HGSCSTEVEKDTQEKMTILQTYFRQNRDEV	K	E	A	E	K	M	3	0	0	1	1	1	4	2	1	0	1	2	0	0	0	3	2	0	0	1	0	0	22	1	2333.04	tr|A0A287AKZ9|A0A287AKZ9_PIG;tr|A0A287B7T5|A0A287B7T5_PIG	tr|A0A287AKZ9|A0A287AKZ9_PIG	59	80	yes	no	2;3;4	0	571.24	1	2	6	17	2	2
EAAALGSHGSCSTEVEKDTQEKMTILQTYFR	IEQYRLQREKEFKAKEAAALGSHGSCSTEV	KDTQEKMTILQTYFRQNRDEVLDNLLAFVC	K	E	A	F	R	Q	3	1	0	1	1	2	4	2	1	1	2	2	1	1	0	3	4	0	1	1	0	0	31	2	3486.64	tr|A0A287AKZ9|A0A287AKZ9_PIG;tr|A0A287B7T5|A0A287B7T5_PIG	tr|A0A287AKZ9|A0A287AKZ9_PIG	59	89	yes	no	4	1.0848e-07	98.29				1
MTILQTYFR	HGSCSTEVEKDTQEKMTILQTYFRQNRDEV	KDTQEKMTILQTYFRQNRDEVLDNLLAFVC	K	M	T	F	R	Q	0	1	0	0	0	1	0	0	0	1	1	0	1	1	0	0	2	0	1	0	0	0	9	0	1171.61	tr|A0A287AKZ9|A0A287AKZ9_PIG;tr|A0A287B7T5|A0A287B7T5_PIG	tr|A0A287AKZ9|A0A287AKZ9_PIG	81	89	yes	no	1;2	2.9362e-67	285.41		1	5	34	1
QNRDEVLDNLLAFVCDIRPEIHENYR	KDTQEKMTILQTYFRQNRDEVLDNLLAFVC	AFVCDIRPEIHENYRING____________	R	Q	N	Y	R	I	1	3	3	3	1	1	3	0	1	2	3	0	0	1	1	0	0	0	1	2	0	0	26	2	3227.58	tr|A0A287AKZ9|A0A287AKZ9_PIG;tr|A0A287B7T5|A0A287B7T5_PIG	tr|A0A287AKZ9|A0A287AKZ9_PIG	90	115	yes	no	4;5	7.1011e-17	175.71				13	1
DEVLDNLLAFVCDIRPEIHENYR	QEKMTILQTYFRQNRDEVLDNLLAFVCDIR	AFVCDIRPEIHENYRING____________	R	D	E	Y	R	I	1	2	2	3	1	0	3	0	1	2	3	0	0	1	1	0	0	0	1	2	0	0	23	1	2829.38	tr|A0A287AKZ9|A0A287AKZ9_PIG;tr|A0A287B7T5|A0A287B7T5_PIG	tr|A0A287AKZ9|A0A287AKZ9_PIG	93	115	yes	no	3;4	3.478e-287	314.58			3	22
PEIHENYR	DEVLDNLLAFVCDIRPEIHENYRING____	AFVCDIRPEIHENYRING____________	R	P	E	Y	R	I	0	1	1	0	0	0	2	0	1	1	0	0	0	0	1	0	0	0	1	0	0	0	8	0	1056.5	tr|A0A287AKZ9|A0A287AKZ9_PIG;tr|A0A287B7T5|A0A287B7T5_PIG	tr|A0A287AKZ9|A0A287AKZ9_PIG	108	115	yes	no	2;3	0.0021406	163.67			1	2
V1G3
Sequence	N-term cleavage window	C-term cleavage window	Amino acid before	First amino acid	Second amino acid	Second last amino acid	Last amino acid	Amino acid after	A Count	R Count	N Count	D Count	C Count	Q Count	E Count	G Count	H Count	I Count	L Count	K Count	M Count	F Count	P Count	S Count	T Count	W Count	Y Count	V Count	U Count	O Count	Length	Missed cleavages	Mass	Proteins	Leading razor protein	Start position	End position	Unique (Groups)	Unique (Proteins)	Charges	PEP	Score	Experiment 1	Experiment 10	Experiment 11	Experiment 12	Experiment 13	Experiment 14	Experiment 15
TSQSQGIHQLLQAEK	______________________________	TSQSQGIHQLLQAEKRAKDKLEEAKKRKAR	M	T	S	E	K	R	1	0	0	0	0	4	1	1	1	1	2	1	0	0	0	2	1	0	0	0	0	0	15	0	1666.86	tr|A0A287BRQ6|A0A287BRQ6_PIG	tr|A0A287BRQ6|A0A287BRQ6_PIG (G3)	2	16	yes	yes	2;3	3.3822e-119	384.88			1	3	1
TSQSQGIHQLLQAEKR	______________________________	SQSQGIHQLLQAEKRAKDKLEEAKKRKARR	M	T	S	K	R	A	1	1	0	0	0	4	1	1	1	1	2	1	0	0	0	2	1	0	0	0	0	0	16	1	1822.96	tr|A0A287BRQ6|A0A287BRQ6_PIG	tr|A0A287BRQ6|A0A287BRQ6_PIG	2	17	yes	yes	3	1.0428e-06	98.796				1
QAKEEAMAEIDQYR	DKLEEAKKRKARRLRQAKEEAMAEIDQYRM	RQAKEEAMAEIDQYRMQIDQEFRQKQAKIM	R	Q	A	Y	R	M	3	1	0	1	0	2	3	0	0	1	0	1	1	0	0	0	0	0	1	0	0	0	14	1	1680.78	tr|A0A287BRQ6|A0A287BRQ6_PIG	tr|A0A287BRQ6|A0A287BRQ6_PIG	35	48	yes	yes	2;3	1.717e-100	325.39				3
EEAMAEIDQYR	EEAKKRKARRLRQAKEEAMAEIDQYRMQID	RQAKEEAMAEIDQYRMQIDQEFRQKQAKIM	K	E	E	Y	R	M	2	1	0	1	0	1	3	0	0	1	0	0	1	0	0	0	0	0	1	0	0	0	11	0	1353.59	tr|A0A287BRQ6|A0A287BRQ6_PIG	tr|A0A287BRQ6|A0A287BRQ6_PIG	38	48	yes	yes	2	2.116e-26	276.03			1	2	1
MQIDQEFR	RQAKEEAMAEIDQYRMQIDQEFRQKQAKIM	AEIDQYRMQIDQEFRQKQAKIMGSQSNISE	R	M	Q	F	R	Q	0	1	0	1	0	2	1	0	0	1	0	0	1	1	0	0	0	0	0	0	0	0	8	0	1065.49	tr|A0A287BRQ6|A0A287BRQ6_PIG	tr|A0A287BRQ6|A0A287BRQ6_PIG	49	56	yes	yes	2	0.00096379	207.6			1	2	2
IMGSQSNISEEIEAQALGK	YRMQIDQEFRQKQAKIMGSQSNISEEIEAQ	QSNISEEIEAQALGKIKELSRSYSNSMESV	K	I	M	G	K	I	2	0	1	0	0	2	3	2	0	3	1	1	1	0	0	3	0	0	0	0	0	0	19	0	2003.98	tr|A0A287BRQ6|A0A287BRQ6_PIG	tr|A0A287BRQ6|A0A287BRQ6_PIG	62	80	yes	yes	2;3	2.6115e-97	311.69			3	4	1
SYSNSMESVINQILGMVCDVKPEIHANYR	EIEAQALGKIKELSRSYSNSMESVINQILG	GMVCDVKPEIHANYRIDN____________	R	S	Y	Y	R	I	1	1	3	1	1	1	2	1	1	3	1	1	2	0	1	4	0	0	2	3	0	0	29	1	3353.58	tr|A0A287BRQ6|A0A287BRQ6_PIG	tr|A0A287BRQ6|A0A287BRQ6_PIG	87	115	yes	yes	4	0.00029965	51.22				1
[truncated: 50 more columns]

## Sheet: V0a
	Total intensity		Ratio					Total intensity		Ratio
V0a1	352832692900		V0a1/V0a2	55.9			V0a1	319969200000		V0a1/V0a4	29.4
V0a2	6309318000						V0a4	10881833000
V0a1
Sequence	N-term cleavage window	C-term cleavage window	Amino acid before	First amino acid	Second amino acid	Second last amino acid	Last amino acid	Amino acid after	A Count	R Count	N Count	D Count	C Count	Q Count	E Count	G Count	H Count	I Count	L Count	K Count	M Count	F Count	P Count	S Count	T Count	W Count	Y Count	V Count	U Count	O Count	Length	Missed cleavages	Mass	Proteins	Leading razor protein	Start position	End position	Unique (Groups)	Unique (Proteins)	Charges	PEP	Score	Experiment 1	Experiment 10	Experiment 11	Experiment 12	Experiment 13	Experiment 14	Experiment 15
SEEMTLAQLFLQSEAAYCCVSELGELGK	______________________________	EAAYCCVSELGELGKVQFRDLNPDVNVFQR	R	S	E	G	K	V	3	0	0	0	2	2	5	2	0	0	5	1	1	1	0	3	1	0	1	1	0	0	28	0	3162.46	tr|A0A287BB51|A0A287BB51_PIG;tr|F1S1D6|F1S1D6_PIG;tr|F1S0R1|F1S0R1_PIG;tr|A0A287BC33|A0A287BC33_PIG;tr|A0A287ABM6|A0A287ABM6_PIG	tr|A0A287BB51|A0A287BB51_PIG	7	34	yes	no	2;3;4	2.2438e-252	320.73	2		4	1		2
DLNPDVNVFQR	CCVSELGELGKVQFRDLNPDVNVFQRKFVN	VQFRDLNPDVNVFQRKFVNEVRRCEEMDRK	R	D	L	Q	R	K	0	1	2	2	0	1	0	0	0	0	1	0	0	1	1	0	0	0	0	2	0	0	11	0	1315.65	tr|A0A287BB51|A0A287BB51_PIG;tr|F1S1D6|F1S1D6_PIG;tr|F1S0R1|F1S0R1_PIG;tr|A0A287BC33|A0A287BC33_PIG;tr|A0A287ABM6|A0A287ABM6_PIG	tr|A0A287BB51|A0A287BB51_PIG	39	49	yes	no	2	6.7258e-12	218.93	1	1	1	1		1
KFVNEVR	VQFRDLNPDVNVFQRKFVNEVRRCEEMDRK	PDVNVFQRKFVNEVRRCEEMDRKLRFVEKE	R	K	F	V	R	R	0	1	1	0	0	0	1	0	0	0	0	1	0	1	0	0	0	0	0	2	0	0	7	1	890.497	tr|A0A287BB51|A0A287BB51_PIG;tr|F1S1D6|F1S1D6_PIG;tr|F1S0R1|F1S0R1_PIG;tr|A0A287BC33|A0A287BC33_PIG;tr|A0A287ABM6|A0A287ABM6_PIG;tr|F1SNJ8|F1SNJ8_PIG	tr|A0A287BB51|A0A287BB51_PIG	50	56	no	no	2	0.048514	148.98
RCEEMDRK	PDVNVFQRKFVNEVRRCEEMDRKLRFVEKE	KFVNEVRRCEEMDRKLRFVEKEIRKANIPI	R	R	C	R	K	L	0	2	0	1	1	0	2	0	0	0	0	1	1	0	0	0	0	0	0	0	0	0	8	2	1122.49	tr|A0A287BB51|A0A287BB51_PIG;tr|F1S1D6|F1S1D6_PIG;tr|F1S0R1|F1S0R1_PIG;tr|A0A287BC33|A0A287BC33_PIG;tr|A0A287ABM6|A0A287ABM6_PIG	tr|A0A287BB51|A0A287BB51_PIG	57	64	yes	no	3	0.0058031	121.58
KANIPIMDTGENPEVPFPR	EEMDRKLRFVEKEIRKANIPIMDTGENPEV	PIMDTGENPEVPFPRDMIDLEANFEKIENE	R	K	A	P	R	D	1	1	2	1	0	0	2	1	0	2	0	1	1	1	4	0	1	0	0	1	0	0	19	1	2124.07	tr|A0A287BB51|A0A287BB51_PIG;tr|F1S1D6|F1S1D6_PIG;tr|F1S0R1|F1S0R1_PIG;tr|A0A287BC33|A0A287BC33_PIG;tr|A0A287ABM6|A0A287ABM6_PIG	tr|A0A287BB51|A0A287BB51_PIG	74	92	yes	no	2;3;4	1.8474e-154	287.42	2	2	5	2		2
ANIPIMDTGENPEVPFPR	EMDRKLRFVEKEIRKANIPIMDTGENPEVP	PIMDTGENPEVPFPRDMIDLEANFEKIENE	K	A	N	P	R	D	1	1	2	1	0	0	2	1	0	2	0	0	1	1	4	0	1	0	0	1	0	0	18	0	1995.97	tr|A0A287BB51|A0A287BB51_PIG;tr|F1S1D6|F1S1D6_PIG;tr|F1S0R1|F1S0R1_PIG;tr|A0A287BC33|A0A287BC33_PIG;tr|A0A287ABM6|A0A287ABM6_PIG	tr|A0A287BB51|A0A287BB51_PIG	75	92	yes	no	2;3	3.9185e-53	241.15	2		5			1
DMIDLEANFEK	PIMDTGENPEVPFPRDMIDLEANFEKIENE	PFPRDMIDLEANFEKIENELKEINTNQEAL	R	D	M	E	K	I	1	0	1	2	0	0	2	0	0	1	1	1	1	1	0	0	0	0	0	0	0	0	11	0	1323.6	tr|A0A287BB51|A0A287BB51_PIG;tr|F1S1D6|F1S1D6_PIG;tr|F1S0R1|F1S0R1_PIG;tr|A0A287BC33|A0A287BC33_PIG;tr|A0A287ABM6|A0A287ABM6_PIG	tr|A0A287BB51|A0A287BB51_PIG	93	103	yes	no	2	0.0001785	214.05	1		2	1		1
DMIDLEANFEKIENELK	PIMDTGENPEVPFPRDMIDLEANFEKIENE	IDLEANFEKIENELKEINTNQEALKRNFLE	R	D	M	L	K	E	1	0	2	2	0	0	4	0	0	2	2	2	1	1	0	0	0	0	0	0	0	0	17	1	2049.99	tr|A0A287BB51|A0A287BB51_PIG;tr|F1S1D6|F1S1D6_PIG;tr|F1S0R1|F1S0R1_PIG;tr|A0A287BC33|A0A287BC33_PIG;tr|A0A287ABM6|A0A287ABM6_PIG	tr|A0A287BB51|A0A287BB51_PIG	93	109	yes	no	2;3	3.3253e-41	252.04			1
IENELKEINTNQEALK	PFPRDMIDLEANFEKIENELKEINTNQEAL	ENELKEINTNQEALKRNFLELTELKFILRK	K	I	E	L	K	R	1	0	3	0	0	1	4	0	0	2	2	2	0	0	0	0	1	0	0	0	0	0	16	1	1884.98	tr|A0A287BB51|A0A287BB51_PIG;tr|F1S1D6|F1S1D6_PIG;tr|F1S0R1|F1S0R1_PIG;tr|A0A287BC33|A0A287BC33_PIG;tr|A0A287ABM6|A0A287ABM6_PIG	tr|A0A287BB51|A0A287BB51_PIG	104	119	yes	no	2;3	1.3655e-191	420.65			2
IENELKEINTNQEALKR	PFPRDMIDLEANFEKIENELKEINTNQEAL	NELKEINTNQEALKRNFLELTELKFILRKT	K	I	E	K	R	N	1	1	3	0	0	1	4	0	0	2	2	2	0	0	0	0	1	0	0	0	0	0	17	2	2041.08	tr|A0A287BB51|A0A287BB51_PIG;tr|F1S1D6|F1S1D6_PIG;tr|F1S0R1|F1S0R1_PIG;tr|A0A287BC33|A0A287BC33_PIG;tr|A0A287ABM6|A0A287ABM6_PIG	tr|A0A287BB51|A0A287BB51_PIG	104	120	yes	no	3;4	5.2724e-54	276.67
EINTNQEALK	IDLEANFEKIENELKEINTNQEALKRNFLE	ENELKEINTNQEALKRNFLELTELKFILRK	K	E	I	L	K	R	1	0	2	0	0	1	2	0	0	1	1	1	0	0	0	0	1	0	0	0	0	0	10	0	1158.59	tr|A0A287BB51|A0A287BB51_PIG;tr|F1S1D6|F1S1D6_PIG;tr|F1S0R1|F1S0R1_PIG;tr|A0A287BC33|A0A287BC33_PIG;tr|A0A287ABM6|A0A287ABM6_PIG	tr|A0A287BB51|A0A287BB51_PIG	110	119	yes	no	2	4.1357e-07	204.27	1		1	1		1
EINTNQEALKR	IDLEANFEKIENELKEINTNQEALKRNFLE	NELKEINTNQEALKRNFLELTELKFILRKT	K	E	I	K	R	N	1	1	2	0	0	1	2	0	0	1	1	1	0	0	0	0	1	0	0	0	0	0	11	1	1314.69	tr|A0A287BB51|A0A287BB51_PIG;tr|F1S1D6|F1S1D6_PIG;tr|F1S0R1|F1S0R1_PIG;tr|A0A287BC33|A0A287BC33_PIG;tr|A0A287ABM6|A0A287ABM6_PIG	tr|A0A287BB51|A0A287BB51_PIG	110	120	yes	no	2;3	2.2507e-16	283.88	2	2	3	2	1	2
RNFLELTELK	ENELKEINTNQEALKRNFLELTELKFILRK	QEALKRNFLELTELKFILRKTQQFFDEMAD	K	R	N	L	K	F	0	1	1	0	0	0	2	0	0	0	3	1	0	1	0	0	1	0	0	0	0	0	10	1	1261.7	tr|A0A287BB51|A0A287BB51_PIG;tr|F1S1D6|F1S1D6_PIG;tr|F1S0R1|F1S0R1_PIG;tr|A0A287BC33|A0A287BC33_PIG;tr|A0A287ABM6|A0A287ABM6_PIG	tr|A0A287BB51|A0A287BB51_PIG	120	129	yes	no	2;3	1.8814e-07	223.87			1
NFLELTELK	NELKEINTNQEALKRNFLELTELKFILRKT	QEALKRNFLELTELKFILRKTQQFFDEMAD	R	N	F	L	K	F	0	0	1	0	0	0	2	0	0	0	3	1	0	1	0	0	1	0	0	0	0	0	9	0	1105.6	tr|A0A287BB51|A0A287BB51_PIG;tr|F1S1D6|F1S1D6_PIG;tr|F1S0R1|F1S0R1_PIG;tr|A0A287BC33|A0A287BC33_PIG;tr|A0A287ABM6|A0A287ABM6_PIG	tr|A0A287BB51|A0A287BB51_PIG	121	129	yes	no	1;2	4.8208e-05	208.03	1	1	1	1		1
KTQQFFDEMADPDLLEESSSLLEPNEMGR	KRNFLELTELKFILRKTQQFFDEMADPDLL	LEESSSLLEPNEMGRGTPLRLGFVAGVINR	R	K	T	G	R	G	1	1	1	3	0	2	5	1	0	0	4	1	2	2	2	3	1	0	0	0	0	0	29	1	3355.52	tr|A0A287BB51|A0A287BB51_PIG;tr|F1S1D6|F1S1D6_PIG;tr|F1S0R1|F1S0R1_PIG;tr|A0A287BC33|A0A287BC33_PIG;tr|A0A287ABM6|A0A287ABM6_PIG	tr|A0A287BB51|A0A287BB51_PIG	134	162	yes	no	2;3	4.9801e-119	365.07						1
TQQFFDEMADPDLLEESSSLLEPNEMGR	RNFLELTELKFILRKTQQFFDEMADPDLLE	LEESSSLLEPNEMGRGTPLRLGFVAGVINR	K	T	Q	G	R	G	1	1	1	3	0	2	5	1	0	0	4	0	2	2	2	3	1	0	0	0	0	0	28	0	3227.43	tr|A0A287BB51|A0A287BB51_PIG;tr|F1S1D6|F1S1D6_PIG;tr|F1S0R1|F1S0R1_PIG;tr|A0A287BC33|A0A287BC33_PIG;tr|A0A287ABM6|A0A287ABM6_PIG	tr|A0A287BB51|A0A287BB51_PIG	135	162	yes	no	2;3	9.0492e-129	339.06	1
LGFVAGVINR	SLLEPNEMGRGTPLRLGFVAGVINRERIPT	GTPLRLGFVAGVINRERIPTFERMLWRVCR	R	L	G	N	R	E	1	1	1	0	0	0	0	2	0	1	1	0	0	1	0	0	0	0	0	2	0	0	10	0	1044.61	tr|A0A287A172|A0A287A172_PIG;tr|A0A287BB51|A0A287BB51_PIG;tr|F1S1D6|F1S1D6_PIG;tr|F1S0R1|F1S0R1_PIG;tr|A0A287BC33|A0A287BC33_PIG;tr|A0A287ABM6|A0A287ABM6_PIG	tr|A0A287BB51|A0A287BB51_PIG	168	177	no	no	2	2.984e-07	225.42	1					1
ERIPTFER	GTPLRLGFVAGVINRERIPTFERMLWRVCR	VAGVINRERIPTFERMLWRVCRGNVFLRQA	R	E	R	E	R	M	0	2	0	0	0	0	2	0	0	1	0	0	0	1	1	0	1	0	0	0	0	0	8	1	1046.55	tr|A0A287A172|A0A287A172_PIG;tr|A0A287BB51|A0A287BB51_PIG;tr|F1S1D6|F1S1D6_PIG;tr|F1S0R1|F1S0R1_PIG;tr|A0A287BC33|A0A287BC33_PIG;tr|A0A287ABM6|A0A287ABM6_PIG	tr|A0A287BB51|A0A287BB51_PIG	178	185	no	no	2	0.019104	158.61
QAEIENPLEDPVTGDYVHK	ERMLWRVCRGNVFLRQAEIENPLEDPVTGD	ENPLEDPVTGDYVHKSVFIIFFQGDQLKNR	R	Q	A	H	K	S	1	0	1	2	0	1	3	1	1	1	1	1	0	0	2	0	1	0	1	2	0	0	19	0	2153.03	tr|A0A287A172|A0A287A172_PIG;tr|A0A287BB51|A0A287BB51_PIG;tr|F1S1D6|F1S1D6_PIG;tr|F1S0R1|F1S0R1_PIG;tr|A0A287BC33|A0A287BC33_PIG;tr|A0A287ABM6|A0A287ABM6_PIG	tr|A0A287BB51|A0A287BB51_PIG	199	217	no	no	2;3	1.1377e-183	358.91	2					2
SVFIIFFQGDQLK	ENPLEDPVTGDYVHKSVFIIFFQGDQLKNR	HKSVFIIFFQGDQLKNRVKKICEGFRASLY	K	S	V	L	K	N	0	0	0	1	0	2	0	1	0	2	1	1	0	3	0	1	0	0	0	1	0	0	13	0	1540.83	tr|A0A287A172|A0A287A172_PIG;tr|A0A287BB51|A0A287BB51_PIG;tr|F1S1D6|F1S1D6_PIG;tr|F1S0R1|F1S0R1_PIG;tr|A0A287BC33|A0A287BC33_PIG;tr|A0A287ABM6|A0A287ABM6_PIG	tr|A0A287BB51|A0A287BB51_PIG	218	230	no	no	2	8.6091e-19	222.28						1
KICEGFR	FIIFFQGDQLKNRVKKICEGFRASLYPCPE	DQLKNRVKKICEGFRASLYPCPETPQERKE	K	K	I	F	R	A	0	1	0	0	1	0	1	1	0	1	0	1	0	1	0	0	0	0	0	0	0	0	7	1	908.454	tr|A0A287A172|A0A287A172_PIG;tr|A0A287BB51|A0A287BB51_PIG;tr|F1S1D6|F1S1D6_PIG;tr|F1S0R1|F1S0R1_PIG;tr|A0A287BC33|A0A287BC33_PIG;tr|A0A287ABM6|A0A287ABM6_PIG	tr|A0A287BB51|A0A287BB51_PIG	235	241	no	no	2	0.013405	149.4
ASLYPCPETPQER	DQLKNRVKKICEGFRASLYPCPETPQERKE	FRASLYPCPETPQERKEMASGVNTRIDDLQ	R	A	S	E	R	K	1	1	0	0	1	1	2	0	0	0	1	0	0	0	3	1	1	0	1	0	0	0	13	0	1546.71	tr|A0A287A172|A0A287A172_PIG;tr|A0A287BB51|A0A287BB51_PIG;tr|F1S1D6|F1S1D6_PIG;tr|F1S0R1|F1S0R1_PIG;tr|A0A287BC33|A0A287BC33_PIG;tr|A0A287ABM6|A0A287ABM6_PIG	tr|A0A287BB51|A0A287BB51_PIG	242	254	no	no	2;3	9.8247e-10	193.52	1					1
KEMASGVNTR	FRASLYPCPETPQERKEMASGVNTRIDDLQ	TPQERKEMASGVNTRIDDLQMVLNQTEDHR	R	K	E	T	R	I	1	1	1	0	0	0	1	1	0	0	0	1	1	0	0	1	1	0	0	1	0	0	10	1	1091.54	tr|A0A287A172|A0A287A172_PIG;tr|A0A287BB51|A0A287BB51_PIG;tr|F1S1D6|F1S1D6_PIG;tr|F1S0R1|F1S0R1_PIG;tr|A0A287BC33|A0A287BC33_PIG;tr|A0A287ABM6|A0A287ABM6_PIG	tr|A0A287BB51|A0A287BB51_PIG	255	264	no	no	2;3	2.9103e-07	232.88	2					2
EMASGVNTR	RASLYPCPETPQERKEMASGVNTRIDDLQM	TPQERKEMASGVNTRIDDLQMVLNQTEDHR	K	E	M	T	R	I	1	1	1	0	0	0	1	1	0	0	0	0	1	0	0	1	1	0	0	1	0	0	9	0	963.444	tr|A0A287A172|A0A287A172_PIG;tr|A0A287BB51|A0A287BB51_PIG;tr|F1S1D6|F1S1D6_PIG;tr|F1S0R1|F1S0R1_PIG;tr|A0A287BC33|A0A287BC33_PIG;tr|A0A287ABM6|A0A287ABM6_PIG	tr|A0A287BB51|A0A287BB51_PIG	256	264	no	no	2	0.00011212	188.76	1					1
IDDLQMVLNQTEDHR	TPQERKEMASGVNTRIDDLQMVLNQTEDHR	IDDLQMVLNQTEDHRQRVLQAAAKNIRVWF	R	I	D	H	R	Q	0	1	1	3	0	2	1	0	1	1	2	0	1	0	0	0	1	0	0	1	0	0	15	0	1825.86	tr|A0A287A172|A0A287A172_PIG;tr|A0A287BB51|A0A287BB51_PIG;tr|F1S1D6|F1S1D6_PIG;tr|F1S0R1|F1S0R1_PIG;tr|A0A287BC33|A0A287BC33_PIG;tr|A0A287ABM6|A0A287ABM6_PIG	tr|A0A287BB51|A0A287BB51_PIG	265	279	no	no	2;3	3.836e-32	299.31	2					5
VLQAAAKNIR	DLQMVLNQTEDHRQRVLQAAAKNIRVWFIK	DHRQRVLQAAAKNIRVWFIKVRKMKAIYHT	R	V	L	I	R	V	3	1	1	0	0	1	0	0	0	1	1	1	0	0	0	0	0	0	0	1	0	0	10	1	1082.66	tr|A0A287A172|A0A287A172_PIG;tr|A0A287BB51|A0A287BB51_PIG;tr|F1S1D6|F1S1D6_PIG;tr|F1S0R1|F1S0R1_PIG;tr|A0A287BC33|A0A287BC33_PIG;tr|A0A287ABM6|A0A287ABM6_PIG	tr|A0A287BB51|A0A287BB51_PIG	282	291	no	no	2;3	0.016971	130.27
AIYHTLNLCNIDVTQK	AKNIRVWFIKVRKMKAIYHTLNLCNIDVTQ	IYHTLNLCNIDVTQKCLIAEVWCPVTDLDS	K	A	I	Q	K	C	1	0	2	1	1	1	0	0	1	2	2	1	0	0	0	0	2	0	1	1	0	0	16	0	1901.97	tr|A0A287A172|A0A287A172_PIG;tr|A0A287BB51|A0A287BB51_PIG;tr|F1S1D6|F1S1D6_PIG;tr|F1S0R1|F1S0R1_PIG;tr|A0A287BC33|A0A287BC33_PIG;tr|A0A287ABM6|A0A287ABM6_PIG	tr|A0A287BB51|A0A287BB51_PIG	302	317	no	no	2;3	3.8489e-214	397.14	3					2
CLIAEVWCPVTDLDSIQFALR	IYHTLNLCNIDVTQKCLIAEVWCPVTDLDS	WCPVTDLDSIQFALRRGTEHSGSTVPSILN	K	C	L	L	R	R	2	1	0	2	2	1	1	0	0	2	3	0	0	1	1	1	1	1	0	2	0	0	21	0	2505.24	tr|A0A287A172|A0A287A172_PIG;tr|A0A287BB51|A0A287BB51_PIG;tr|F1S1D6|F1S1D6_PIG;tr|F1S0R1|F1S0R1_PIG;tr|A0A287BC33|A0A287BC33_PIG;tr|A0A287ABM6|A0A287ABM6_PIG	tr|A0A287BB51|A0A287BB51_PIG	318	338	no	no	2;3	5.8011e-11	231.06
RGTEHSGSTVPSILNR	WCPVTDLDSIQFALRRGTEHSGSTVPSILN	GTEHSGSTVPSILNRMQTNQTPPTYNKTNK	R	R	G	N	R	M	0	2	1	0	0	0	1	2	1	1	1	0	0	0	1	3	2	0	0	1	0	0	16	1	1709.88	tr|A0A287A172|A0A287A172_PIG;tr|A0A287BB51|A0A287BB51_PIG;tr|F1S1D6|F1S1D6_PIG;tr|F1S0R1|F1S0R1_PIG;tr|A0A287BC33|A0A287BC33_PIG;tr|A0A287ABM6|A0A287ABM6_PIG	tr|A0A287BB51|A0A287BB51_PIG	339	354	no	no	2;3;4	1.2285e-300	326.92	2					3
GTEHSGSTVPSILNR	CPVTDLDSIQFALRRGTEHSGSTVPSILNR	GTEHSGSTVPSILNRMQTNQTPPTYNKTNK	R	G	T	N	R	M	0	1	1	0	0	0	1	2	1	1	1	0	0	0	1	3	2	0	0	1	0	0	15	0	1553.78	tr|A0A287A172|A0A287A172_PIG;tr|A0A287BB51|A0A287BB51_PIG;tr|F1S1D6|F1S1D6_PIG;tr|F1S0R1|F1S0R1_PIG;tr|A0A287BC33|A0A287BC33_PIG;tr|A0A287ABM6|A0A287ABM6_PIG	tr|A0A287BB51|A0A287BB51_PIG	340	354	no	no	2;3	0	376.2	2					5
MQTNQTPPTYNK	GTEHSGSTVPSILNRMQTNQTPPTYNKTNK	LNRMQTNQTPPTYNKTNKFTCGFQNIVDAY	R	M	Q	N	K	T	0	0	2	0	0	2	0	0	0	0	0	1	1	0	2	0	3	0	1	0	0	0	12	0	1421.66	tr|A0A287A172|A0A287A172_PIG;tr|A0A287BB51|A0A287BB51_PIG;tr|F1S1D6|F1S1D6_PIG;tr|F1S0R1|F1S0R1_PIG;tr|A0A287BC33|A0A287BC33_PIG;tr|A0A287ABM6|A0A287ABM6_PIG	tr|A0A287BB51|A0A287BB51_PIG	355	366	no	no	2;3	1.8541e-77	318.59	2					2
MQTNQTPPTYNKTNK	GTEHSGSTVPSILNRMQTNQTPPTYNKTNK	MQTNQTPPTYNKTNKFTCGFQNIVDAYGIG	R	M	Q	N	K	F	0	0	3	0	0	2	0	0	0	0	0	2	1	0	2	0	4	0	1	0	0	0	15	1	1764.85	tr|A0A287A172|A0A287A172_PIG;tr|A0A287BB51|A0A287BB51_PIG;tr|F1S1D6|F1S1D6_PIG;tr|F1S0R1|F1S0R1_PIG;tr|A0A287BC33|A0A287BC33_PIG;tr|A0A287ABM6|A0A287ABM6_PIG	tr|A0A287BB51|A0A287BB51_PIG	355	369	no	no	3	2.4209e-06	139.66
FTCGFQNIVDAYGIGTYR	MQTNQTPPTYNKTNKFTCGFQNIVDAYGIG	GFQNIVDAYGIGTYREINPAPYTIITFPFL	K	F	T	Y	R	E	1	1	1	1	1	1	0	3	0	2	0	0	0	2	0	0	2	0	2	1	0	0	18	0	2080.97	tr|A0A287A172|A0A287A172_PIG;tr|A0A287BB51|A0A287BB51_PIG;tr|F1S1D6|F1S1D6_PIG;tr|F1S0R1|F1S0R1_PIG;tr|A0A287BC33|A0A287BC33_PIG;tr|A0A287ABM6|A0A287ABM6_PIG	tr|A0A287BB51|A0A287BB51_PIG	370	387	no	no	2;3	5.238e-97	409.39	1					1
NENEMFSTVFSGR	AVWMVLRESRILSQKNENEMFSTVFSGRYI	QKNENEMFSTVFSGRYIILLMGIFSIYTGL	K	N	E	G	R	Y	0	1	2	0	0	0	2	1	0	0	0	0	1	2	0	2	1	0	0	1	0	0	13	0	1516.66	tr|A0A287A172|A0A287A172_PIG;tr|A0A287BB51|A0A287BB51_PIG;tr|F1S1D6|F1S1D6_PIG;tr|F1S0R1|F1S0R1_PIG;tr|A0A287BC33|A0A287BC33_PIG;tr|A0A287ABM6|A0A287ABM6_PIG	tr|A0A287BB51|A0A287BB51_PIG	435	447	no	no	2	9.0585e-28	267.85						1
SLNIFGSSWSVR	FSIYTGLIYNDCFSKSLNIFGSSWSVRPMF	FSKSLNIFGSSWSVRPMFDGYNWTEETLRG	K	S	L	V	R	P	0	1	1	0	0	0	0	1	0	1	1	0	0	1	0	4	0	1	0	1	0	0	12	0	1351.69	tr|A0A287A172|A0A287A172_PIG;tr|A0A287BB51|A0A287BB51_PIG;tr|F1S1D6|F1S1D6_PIG;tr|F1S0R1|F1S0R1_PIG;tr|A0A287BC33|A0A287BC33_PIG;tr|A0A287ABM6|A0A287ABM6_PIG	tr|A0A287BB51|A0A287BB51_PIG	471	482	no	no	1;2	1.1189e-21	260.97
PMFDGYNWTEETLR	FSKSLNIFGSSWSVRPMFDGYNWTEETLRG	RPMFDGYNWTEETLRGNPVLQLNPAVLGVF	R	P	M	L	R	G	0	1	1	1	0	0	2	1	0	0	1	0	1	1	1	0	2	1	1	0	0	0	14	0	1757.77	tr|A0A287A172|A0A287A172_PIG;tr|A0A287BB51|A0A287BB51_PIG;tr|F1S1D6|F1S1D6_PIG;tr|F1S0R1|F1S0R1_PIG;tr|A0A287BC33|A0A287BC33_PIG;tr|A0A287ABM6|A0A287ABM6_PIG	tr|A0A287BB51|A0A287BB51_PIG	483	496	no	no	2	6.1824e-07	168.3
GNPVLQLNPAVLGVFGGPYPFGIDPIWNIATNK	RPMFDGYNWTEETLRGNPVLQLNPAVLGVF	YPFGIDPIWNIATNKLTFLNSFKMKMSVIL	R	G	N	N	K	L	2	0	4	1	0	1	0	5	0	3	3	1	0	2	5	0	1	1	1	3	0	0	33	0	3477.84	tr|A0A287A172|A0A287A172_PIG;tr|A0A287BB51|A0A287BB51_PIG;tr|F1S1D6|F1S1D6_PIG;tr|F1S0R1|F1S0R1_PIG;tr|A0A287BC33|A0A287BC33_PIG;tr|A0A287ABM6|A0A287ABM6_PIG	tr|A0A287BB51|A0A287BB51_PIG	497	529	no	no	2;3;4	8.5154e-144	239.43						1
LTFLNSFK	YPFGIDPIWNIATNKLTFLNSFKMKMSVIL	WNIATNKLTFLNSFKMKMSVILGIIHMMFG	K	L	T	F	K	M	0	0	1	0	0	0	0	0	0	0	2	1	0	2	0	1	1	0	0	0	0	0	8	0	968.533	tr|A0A287A172|A0A287A172_PIG;tr|A0A287BB51|A0A287BB51_PIG;tr|F1S1D6|F1S1D6_PIG;tr|F1S0R1|F1S0R1_PIG;tr|A0A287BC33|A0A287BC33_PIG;tr|A0A287ABM6|A0A287ABM6_PIG;tr|F1RFL9|F1RFL9_PIG	tr|A0A287BB51|A0A287BB51_PIG	530	537	no	no	2	0.0029359	158.03
WTAYDAQTSEK	MTSLFGYLVILIFYKWTAYDAQTSEKAPSL	IFYKWTAYDAQTSEKAPSLLIHFINMFLFS	K	W	T	E	K	A	2	0	0	1	0	1	1	0	0	0	0	1	0	0	0	1	2	1	1	0	0	0	11	0	1298.58	tr|A0A287A172|A0A287A172_PIG;tr|A0A287BB51|A0A287BB51_PIG;tr|F1S1D6|F1S1D6_PIG;tr|F1S0R1|F1S0R1_PIG;tr|A0A287BC33|A0A287BC33_PIG;tr|A0A287ABM6|A0A287ABM6_PIG	tr|A0A287BB51|A0A287BB51_PIG	595	605	no	no	2	0.00074734	122.94
KHLGTLNFGGIR	LLIKPLVLRHQYLRRKHLGTLNFGGIRVGN	LRRKHLGTLNFGGIRVGNGPTEEDAEIIQH	R	K	H	I	R	V	0	1	1	0	0	0	0	3	1	1	2	1	0	1	0	0	1	0	0	0	0	0	12	1	1311.74	tr|A0A287A172|A0A287A172_PIG;tr|A0A287BB51|A0A287BB51_PIG;tr|F1S1D6|F1S1D6_PIG;tr|F1S0R1|F1S0R1_PIG;tr|A0A287BC33|A0A287BC33_PIG;tr|A0A287ABM6|A0A287ABM6_PIG	tr|A0A287BB51|A0A287BB51_PIG	667	678	no	no	2;3	1.9727e-14	235.06
HLGTLNFGGIR	LIKPLVLRHQYLRRKHLGTLNFGGIRVGNG	LRRKHLGTLNFGGIRVGNGPTEEDAEIIQH	K	H	L	I	R	V	0	1	1	0	0	0	0	3	1	1	2	0	0	1	0	0	1	0	0	0	0	0	11	0	1183.65	tr|A0A287A172|A0A287A172_PIG;tr|A0A287BB51|A0A287BB51_PIG;tr|F1S1D6|F1S1D6_PIG;tr|F1S0R1|F1S0R1_PIG;tr|A0A287BC33|A0A287BC33_PIG;tr|A0A287ABM6|A0A287ABM6_PIG	tr|A0A287BB51|A0A287BB51_PIG	668	678	no	no	2;3	1.0364e-55	306.78	1	1	1			1
LHWVEFQNK	LLIMEGLSAFLHALRLHWVEFQNKFYSGTG	FLHALRLHWVEFQNKFYSGTGFKFLPFSFE	R	L	H	N	K	F	0	0	1	0	0	1	1	0	1	0	1	1	0	1	0	0	0	1	0	1	0	0	9	0	1199.61	tr|A0A287A172|A0A287A172_PIG;tr|A0A287BB51|A0A287BB51_PIG;tr|F1S1D6|F1S1D6_PIG;tr|F1RFL9|F1RFL9_PIG;tr|F1SNJ8|F1SNJ8_PIG;tr|F1RVP8|F1RVP8_PIG;tr|A0A287BDC0|A0A287BDC0_PIG;tr|A0A287A5S2|A0A287A5S2_PIG	tr|A0A287BB51|A0A287BB51_PIG	800	808	no	no	2	0.0037194	185.55			1	2	1
FYSGTGFK	FLHALRLHWVEFQNKFYSGTGFKFLPFSFE	WVEFQNKFYSGTGFKFLPFSFEHIREGKFD	K	F	Y	F	K	F	0	0	0	0	0	0	0	2	0	0	0	1	0	2	0	1	1	0	1	0	0	0	8	0	905.428	tr|A0A287A172|A0A287A172_PIG;tr|A0A287BB51|A0A287BB51_PIG;tr|F1S1D6|F1S1D6_PIG	tr|A0A287BB51|A0A287BB51_PIG	809	816	no	no	2	0.010666	104.21			2	2
FLPFSFEHIR	WVEFQNKFYSGTGFKFLPFSFEHIREGKFD	GTGFKFLPFSFEHIREGKFDE_________	K	F	L	I	R	E	0	1	0	0	0	0	1	0	1	1	1	0	0	3	1	1	0	0	0	0	0	0	10	0	1291.67	tr|A0A287A172|A0A287A172_PIG;tr|A0A287BB51|A0A287BB51_PIG;tr|F1S1D6|F1S1D6_PIG	tr|A0A287BB51|A0A287BB51_PIG	817	826	no	no	2;3	4.0832e-06	190.26	1	1	7	31	1
V0a2
Sequence	N-term cleavage window	C-term cleavage window	Amino acid before	First amino acid	Second amino acid	Second last amino acid	Last amino acid	Amino acid after	A Count	R Count	N Count	D Count	C Count	Q Count	E Count	G Count	H Count	I Count	L Count	K Count	M Count	F Count	P Count	S Count	T Count	W Count	Y Count	V Count	U Count	O Count	Length	Missed cleavages	Mass	Proteins	Leading razor protein	Start position	End position	Unique (Groups)	Unique (Proteins)	Charges	PEP	Score	Experiment 1	Experiment 10	Experiment 11	Experiment 12	Experiment 13	Experiment 14	Experiment 15
SETMCLAQLFLQSGTAYECLSALGEK	______________________________	QSGTAYECLSALGEKGLVQFRDLNQNVSSF	R	S	E	E	K	G	3	0	0	0	2	2	3	2	0	0	5	1	1	1	0	3	2	0	1	0	0	0	26	0	2906.35	tr|F1RFL9|F1RFL9_PIG	tr|F1RFL9|F1RFL9_PIG	7	32	yes	yes	2;3	7.851e-50	252.3
DLNQNVSSFQR	ECLSALGEKGLVQFRDLNQNVSSFQRKFVG	VQFRDLNQNVSSFQRKFVGEVKRCEELERI	R	D	L	Q	R	K	0	1	2	1	0	2	0	0	0	0	1	0	0	1	0	2	0	0	0	1	0	0	11	0	1306.63	tr|F1RFL9|F1RFL9_PIG	tr|F1RFL9|F1RFL9_PIG	39	49	yes	yes	2	1.8498e-43	250.49			1
KFVGEVK	VQFRDLNQNVSSFQRKFVGEVKRCEELERI	QNVSSFQRKFVGEVKRCEELERILAYLVQE	R	K	F	V	K	R	0	0	0	0	0	0	1	1	0	0	0	2	0	1	0	0	0	0	0	2	0	0	7	1	805.47	tr|F1RFL9|F1RFL9_PIG	tr|F1RFL9|F1RFL9_PIG	50	56	yes	yes	2	0.021055	108.92
RCEELER	QNVSSFQRKFVGEVKRCEELERILAYLVQE	RKFVGEVKRCEELERILAYLVQEINRADIP	K	R	C	E	R	I	0	2	0	0	1	0	3	0	0	0	1	0	0	0	0	0	0	0	0	0	0	0	7	1	990.455	tr|F1RFL9|F1RFL9_PIG	tr|F1RFL9|F1RFL9_PIG	57	63	yes	yes	2	0.048164	151.04
ILAYLVQEINR	RKFVGEVKRCEELERILAYLVQEINRADIP	ELERILAYLVQEINRADIPLPEGETSPLAP	R	I	L	N	R	A	1	1	1	0	0	1	1	0	0	2	2	0	0	0	0	0	0	0	1	1	0	0	11	0	1330.76	tr|F1RFL9|F1RFL9_PIG	tr|F1RFL9|F1RFL9_PIG	64	74	yes	yes	2	1.0565e-11	237.08
ADIPLPEGETSPLAPPLK	ELERILAYLVQEINRADIPLPEGETSPLAP	PLPEGETSPLAPPLKQVLEMQEQLQKLEVE	R	A	D	L	K	Q	2	0	0	1	0	0	2	1	0	1	3	1	0	0	5	1	1	0	0	0	0	0	18	0	1843.99	tr|F1RFL9|F1RFL9_PIG	tr|F1RFL9|F1RFL9_PIG	75	92	yes	yes	2;3	4.7544e-06	147.18			1
QVLEMQEQLQK	PLPEGETSPLAPPLKQVLEMQEQLQKLEVE	PPLKQVLEMQEQLQKLEVELREVTKNKEKL	K	Q	V	Q	K	L	0	0	0	0	0	4	2	0	0	0	2	1	1	0	0	0	0	0	0	1	0	0	11	0	1372.7	tr|F1RFL9|F1RFL9_PIG	tr|F1RFL9|F1RFL9_PIG	93	103	yes	yes	2	1.8949e-20	269.99			1
NLLELIEYTHMLR	VELREVTKNKEKLRKNLLELIEYTHMLRVT	RKNLLELIEYTHMLRVTKTFVKRNVEFEPT	K	N	L	L	R	V	0	1	1	0	0	0	2	0	1	1	4	0	1	0	0	0	1	0	1	0	0	0	13	0	1643.87	tr|F1RFL9|F1RFL9_PIG	tr|F1RFL9|F1RFL9_PIG	121	133	yes	yes	2;3	0.00012957	125.74
NVEFEPTYEEFPPLESDSLLDYSCMQR	EYTHMLRVTKTFVKRNVEFEPTYEEFPPLE	PLESDSLLDYSCMQRLGAKLGFVSGLINQG	R	N	V	Q	R	L	0	1	1	2	1	1	5	0	0	0	3	0	1	2	3	3	1	0	2	1	0	0	27	0	3294.44	tr|F1RFL9|F1RFL9_PIG	tr|F1RFL9|F1RFL9_PIG	142	168	yes	yes	2;3	1.5535e-22	224.19
LGFVSGLINQGK	DSLLDYSCMQRLGAKLGFVSGLINQGKVEA	GAKLGFVSGLINQGKVEAFEKMLWRVCKGY	K	L	G	G	K	V	0	0	1	0	0	1	0	3	0	1	2	1	0	1	0	1	0	0	0	1	0	0	12	0	1231.69	tr|F1RFL9|F1RFL9_PIG	tr|F1RFL9|F1RFL9_PIG	173	184	yes	yes	2	4.9003e-19	244.68
GYTIVTYAELDEPLEDPETGQVIK	GKVEAFEKMLWRVCKGYTIVTYAELDEPLE	LDEPLEDPETGQVIKWYVFLISFWGEQIGH	K	G	Y	I	K	W	1	0	0	2	0	1	4	2	0	2	2	1	0	0	2	0	3	0	2	2	0	0	24	0	2679.32	tr|F1RFL9|F1RFL9_PIG	tr|F1RFL9|F1RFL9_PIG	198	221	yes	yes	2	8.2498e-09	162.7
REIQEGLNTR	YHCHVYPYPNTAEERREIQEGLNTRIQDLY	TAEERREIQEGLNTRIQDLYTVLHKTEDYL	R	R	E	T	R	I	0	2	1	0	0	1	2	1	0	1	1	0	0	0	0	0	1	0	0	0	0	0	10	1	1214.64	tr|F1RFL9|F1RFL9_PIG	tr|F1RFL9|F1RFL9_PIG	260	269	yes	yes	2;3	3.1939e-07	271.39
EIQEGLNTR	HCHVYPYPNTAEERREIQEGLNTRIQDLYT	TAEERREIQEGLNTRIQDLYTVLHKTEDYL	R	E	I	T	R	I	0	1	1	0	0	1	2	1	0	1	1	0	0	0	0	0	1	0	0	0	0	0	9	0	1058.54	tr|F1RFL9|F1RFL9_PIG	tr|F1RFL9|F1RFL9_PIG	261	269	yes	yes	2	0.0096336	144.12
IQDLYTVLHK	TAEERREIQEGLNTRIQDLYTVLHKTEDYL	GLNTRIQDLYTVLHKTEDYLRQVLCKAAES	R	I	Q	H	K	T	0	0	0	1	0	1	0	0	1	1	2	1	0	0	0	0	1	0	1	1	0	0	10	0	1228.68	tr|F1RFL9|F1RFL9_PIG	tr|F1RFL9|F1RFL9_PIG	270	279	yes	yes	2;3	0.0023931	170.69
AAESVYSR	VLHKTEDYLRQVLCKAAESVYSRVIQVKKM	LRQVLCKAAESVYSRVIQVKKMKAIYHMLN	K	A	A	S	R	V	2	1	0	0	0	0	1	0	0	0	0	0	0	0	0	2	0	0	1	1	0	0	8	0	881.424	tr|F1RFL9|F1RFL9_PIG	tr|F1RFL9|F1RFL9_PIG	291	298	yes	yes	2	0.0060004	130.04
AIYHMLNMCSFDVTNK	AESVYSRVIQVKKMKAIYHMLNMCSFDVTN	IYHMLNMCSFDVTNKCLIAEVWCPQAELHE	K	A	I	N	K	C	1	0	2	1	1	0	0	0	1	1	1	1	2	1	0	1	1	0	1	1	0	0	16	0	1942.87	tr|F1RFL9|F1RFL9_PIG	tr|F1RFL9|F1RFL9_PIG	307	322	yes	yes	2;3	1.5036e-13	188.91
ESGATIPSFMNTIPTK	AELHELRRALEEGSRESGATIPSFMNTIPT	SGATIPSFMNTIPTKETPPTLIRTNKFTEG	R	E	S	T	K	E	1	0	1	0	0	0	1	1	0	2	0	1	1	1	2	2	3	0	0	0	0	0	16	0	1692.84	tr|F1RFL9|F1RFL9_PIG	tr|F1RFL9|F1RFL9_PIG	348	363	yes	yes	2	2.2544e-05	104.94
ETPPTLIR	SGATIPSFMNTIPTKETPPTLIRTNKFTEG	MNTIPTKETPPTLIRTNKFTEGFQNIVDAY	K	E	T	I	R	T	0	1	0	0	0	0	1	0	0	1	1	0	0	0	2	0	2	0	0	0	0	0	8	0	925.523	tr|F1RFL9|F1RFL9_PIG	tr|F1RFL9|F1RFL9_PIG	364	371	yes	yes	2	0.03312	97.602
FTEGFQNIVDAYGVGSYR	IPTKETPPTLIRTNKFTEGFQNIVDAYGVG	GFQNIVDAYGVGSYREVNPALFTIITFPFL	K	F	T	Y	R	E	1	1	1	1	0	1	1	3	0	1	0	0	0	2	0	1	1	0	2	2	0	0	18	0	2021.95	tr|F1RFL9|F1RFL9_PIG	tr|F1RFL9|F1RFL9_PIG	375	392	yes	yes	2;3	1.3059e-73	360.04
LSQSQEIIR	FLFALLLVLNEDHPRLSQSQEIIRMFFNGR	NEDHPRLSQSQEIIRMFFNGRYILLLMGLF	R	L	S	I	R	M	0	1	0	0	0	2	1	0	0	2	1	0	0	0	0	2	0	0	0	0	0	0	9	0	1072.59	tr|F1RFL9|F1RFL9_PIG	tr|F1RFL9|F1RFL9_PIG	437	445	yes	yes	2	0.010968	136.39
VLQLDPSVPGVFR	KKMVLWNDSVVRHNRVLQLDPSVPGVFRGP	NRVLQLDPSVPGVFRGPYPLGIDPIWNLAT	R	V	L	F	R	G	0	1	0	1	0	1	0	1	0	0	2	0	0	1	2	1	0	0	0	3	0	0	13	0	1425.8	tr|F1RFL9|F1RFL9_PIG	tr|F1RFL9|F1RFL9_PIG	514	526	yes	yes	2	5.6604e-06	178.54
GPYPLGIDPIWNLATNR	NRVLQLDPSVPGVFRGPYPLGIDPIWNLAT	YPLGIDPIWNLATNRLTFLNSFKMKMSVIL	R	G	P	N	R	L	1	1	2	1	0	0	0	2	0	2	2	0	0	0	3	0	1	1	1	0	0	0	17	0	1895.99	tr|F1RFL9|F1RFL9_PIG	tr|F1RFL9|F1RFL9_PIG	527	543	yes	yes	2;3	4.2568e-19	243.4
SGYTLIR	LWWLHNGRSCFGVSRSGYTLIRKDSEEEVS	RSCFGVSRSGYTLIRKDSEEEVSLLGSQDI	R	S	G	I	R	K	0	1	0	0	0	0	0	1	0	1	1	0	0	0	0	1	1	0	1	0	0	0	7	0	808.444	tr|F1RFL9|F1RFL9_PIG	tr|F1RFL9|F1RFL9_PIG	686	692	yes	yes	2	0.029413	110.34
V0a4
Sequence	N-term cleavage window	C-term cleavage window	Amino acid before	First amino acid	Second amino acid	Second last amino acid	Last amino acid	Amino acid after	A Count	R Count	N Count	D Count	C Count	Q Count	E Count	G Count	H Count	I Count	L Count	K Count	M Count	F Count	P Count	S Count	T Count	W Count	Y Count	V Count	U Count	O Count	Length	Missed cleavages	Mass	Proteins	Leading razor protein	Start position	End position	Unique (Groups)	Unique (Proteins)	Charges	PEP	Score	Experiment 1	Experiment 10	Experiment 11	Experiment 12	Experiment 13	Experiment 14	Experiment 15
DLNVNESR	CCVAELGELGLVQFKDLNVNESRFQRKFVN	LGLVQFKDLNVNESRFQRKFVNEVRRCESL	K	D	L	S	R	F	0	1	2	1	0	0	1	0	0	0	1	0	0	0	0	1	0	0	0	1	0	0	8	0	945.452	tr|F1SNJ8|F1SNJ8_PIG	tr|F1SNJ8|F1SNJ8_PIG	39	46	yes	yes	2	0.0040907	173.28			1	1
FLQDQMQNEIEIQLPEKPPPTPLPR	VNEVRRCESLERILRFLQDQMQNEIEIQLP	EIQLPEKPPPTPLPREMITLETTLEKLEGE	R	F	L	P	R	E	0	1	1	1	0	4	3	0	0	2	3	1	1	1	6	0	1	0	0	0	0	0	25	1	2957.53	tr|F1SNJ8|F1SNJ8_PIG	tr|F1SNJ8|F1SNJ8_PIG	67	91	yes	yes	3	4.7704e-44	163.71
EMITLETTLEK	EIQLPEKPPPTPLPREMITLETTLEKLEGE	PLPREMITLETTLEKLEGELQEANQNYQAL	R	E	M	E	K	L	0	0	0	0	0	0	3	0	0	1	2	1	1	0	0	0	3	0	0	0	0	0	11	0	1306.67	tr|F1SNJ8|F1SNJ8_PIG	tr|F1SNJ8|F1SNJ8_PIG	92	102	yes	yes	2	0.00024188	161.63				1
LEGELQEANQNYQALK	PLPREMITLETTLEKLEGELQEANQNYQAL	EGELQEANQNYQALKKSFLELTELKHLLKK	K	L	E	L	K	K	2	0	2	0	0	3	3	1	0	0	3	1	0	0	0	0	0	0	1	0	0	0	16	0	1846.91	tr|F1SNJ8|F1SNJ8_PIG	tr|F1SNJ8|F1SNJ8_PIG	103	118	yes	yes	2	3.5981e-41	256.25				1
LEGELQEANQNYQALKK	PLPREMITLETTLEKLEGELQEANQNYQAL	GELQEANQNYQALKKSFLELTELKHLLKKT	K	L	E	K	K	S	2	0	2	0	0	3	3	1	0	0	3	2	0	0	0	0	0	0	1	0	0	0	17	1	1975	tr|F1SNJ8|F1SNJ8_PIG	tr|F1SNJ8|F1SNJ8_PIG	103	119	yes	yes	2;3	4.1267e-131	335.69			1	1
KSFLELTELK	EGELQEANQNYQALKKSFLELTELKHLLKK	YQALKKSFLELTELKHLLKKTQDFFETETN	K	K	S	L	K	H	0	0	0	0	0	0	2	0	0	0	3	2	0	1	0	1	1	0	0	0	0	0	10	1	1206.69	tr|F1SNJ8|F1SNJ8_PIG	tr|F1SNJ8|F1SNJ8_PIG	119	128	yes	yes	2	0.0022502	147.62
SFLELTELK	GELQEANQNYQALKKSFLELTELKHLLKKT	YQALKKSFLELTELKHLLKKTQDFFETETN	K	S	F	L	K	H	0	0	0	0	0	0	2	0	0	0	3	1	0	1	0	1	1	0	0	0	0	0	9	0	1078.59	tr|F1SNJ8|F1SNJ8_PIG	tr|F1SNJ8|F1SNJ8_PIG	120	128	yes	yes	1;2	0.00062126	207.95			1
LGFTAGVIHR	GLLELRPTPAHMSGKLGFTAGVIHRERMAS	HMSGKLGFTAGVIHRERMASFEKLLWRNIY	K	L	G	H	R	E	1	1	0	0	0	0	0	2	1	1	1	0	0	1	0	0	1	0	0	1	0	0	10	0	1069.6	tr|F1SNJ8|F1SNJ8_PIG	tr|F1SNJ8|F1SNJ8_PIG	170	179	yes	yes	2;3	0.0014076	150.35
FSEMDTVLEDPVTR	MASFEKLLWRNIYLKFSEMDTVLEDPVTRE	KFSEMDTVLEDPVTREEIKKNIFIIFYQGE	K	F	S	T	R	E	0	1	0	2	0	0	2	0	0	0	1	0	1	1	1	1	2	0	0	2	0	0	14	0	1637.76	tr|F1SNJ8|F1SNJ8_PIG	tr|F1SNJ8|F1SNJ8_PIG	197	210	yes	yes	2	3.1322e-42	275.93
NIFIIFYQGEQLR	DTVLEDPVTREEIKKNIFIIFYQGEQLRQK	KKNIFIIFYQGEQLRQKIKKICDGFRATTY	K	N	I	L	R	Q	0	1	1	0	0	2	1	1	0	3	1	0	0	2	0	0	0	0	1	0	0	0	13	0	1639.87	tr|F1SNJ8|F1SNJ8_PIG	tr|F1SNJ8|F1SNJ8_PIG	216	228	yes	yes	2	0.0050159	108.48
ATTYPCPEPAAER	EQLRQKIKKICDGFRATTYPCPEPAAERRE	FRATTYPCPEPAAERREMLAGVNTRLEDLI	R	A	T	E	R	R	3	1	0	0	1	0	2	0	0	0	0	0	0	0	3	0	2	0	1	0	0	0	13	0	1461.66	tr|F1SNJ8|F1SNJ8_PIG	tr|F1SNJ8|F1SNJ8_PIG	240	252	yes	yes	2	7.4093e-06	147.37						1
ATTYPCPEPAAERR	EQLRQKIKKICDGFRATTYPCPEPAAERRE	RATTYPCPEPAAERREMLAGVNTRLEDLIT	R	A	T	R	R	E	3	2	0	0	1	0	2	0	0	0	0	0	0	0	3	0	2	0	1	0	0	0	14	1	1617.76	tr|F1SNJ8|F1SNJ8_PIG	tr|F1SNJ8|F1SNJ8_PIG	240	253	yes	yes	3	0.0044304	60.401
REMLAGVNTR	FRATTYPCPEPAAERREMLAGVNTRLEDLI	PAAERREMLAGVNTRLEDLITVITQTESHR	R	R	E	T	R	L	1	2	1	0	0	0	1	1	0	0	1	0	1	0	0	0	1	0	0	1	0	0	10	1	1145.6	tr|F1SNJ8|F1SNJ8_PIG	tr|F1SNJ8|F1SNJ8_PIG	253	262	yes	yes	2;3	0.025429	82.803
EMLAGVNTR	RATTYPCPEPAAERREMLAGVNTRLEDLIT	PAAERREMLAGVNTRLEDLITVITQTESHR	R	E	M	T	R	L	1	1	1	0	0	0	1	1	0	0	1	0	1	0	0	0	1	0	0	1	0	0	9	0	989.496	tr|F1SNJ8|F1SNJ8_PIG	tr|F1SNJ8|F1SNJ8_PIG	254	262	yes	yes	2	0.0073906	134.48
LEDLITVITQTESHR	PAAERREMLAGVNTRLEDLITVITQTESHR	LEDLITVITQTESHRQRLLQEAAASWHTWA	R	L	E	H	R	Q	0	1	0	1	0	1	2	0	1	2	2	0	0	0	0	1	3	0	0	1	0	0	15	0	1753.92	tr|F1SNJ8|F1SNJ8_PIG	tr|F1SNJ8|F1SNJ8_PIG	263	277	yes	yes	2;3	2.4904e-27	260.33
LLQEAAASWHTWATK	DLITVITQTESHRQRLLQEAAASWHTWATK	LLQEAAASWHTWATKVQKMKAVYHTLNLCN	R	L	L	T	K	V	4	0	0	0	0	1	1	0	1	0	2	1	0	0	0	1	2	2	0	0	0	0	15	0	1711.87	tr|F1SNJ8|F1SNJ8_PIG	tr|F1SNJ8|F1SNJ8_PIG	280	294	yes	yes	2;3	6.24e-14	228.25
ALEQGMELSGSSMVPIMTAVQSK	AEIWFPVADAVRIKRALEQGMELSGSSMVP	SGSSMVPIMTAVQSKTAPPTFNRTNKFTAG	R	A	L	S	K	T	2	0	0	0	0	2	2	2	0	1	2	1	3	0	1	4	1	0	0	2	0	0	23	0	2393.16	tr|F1SNJ8|F1SNJ8_PIG	tr|F1SNJ8|F1SNJ8_PIG	334	356	yes	yes	2;3	9.4446e-35	256.71
TAPPTFNR	SGSSMVPIMTAVQSKTAPPTFNRTNKFTAG	MTAVQSKTAPPTFNRTNKFTAGFQNIVDAY	K	T	A	N	R	T	1	1	1	0	0	0	0	0	0	0	0	0	0	1	2	0	2	0	0	0	0	0	8	0	902.461	tr|F1SNJ8|F1SNJ8_PIG	tr|F1SNJ8|F1SNJ8_PIG	357	364	yes	yes	2	0.004134	142.64
FTAGFQNIVDAYGVGSYR	VQSKTAPPTFNRTNKFTAGFQNIVDAYGVG	GFQNIVDAYGVGSYREMNPAPYTIITFPFL	K	F	T	Y	R	E	2	1	1	1	0	1	0	3	0	1	0	0	0	2	0	1	1	0	2	2	0	0	18	0	1963.94	tr|F1SNJ8|F1SNJ8_PIG	tr|F1SNJ8|F1SNJ8_PIG	368	385	yes	yes	2	1.0845e-110	321.86
TNNEIWNTFFHGR	ALWMVLNERRLLSQKTNNEIWNTFFHGRYL	QKTNNEIWNTFFHGRYLILLMGIFSIYTGL	K	T	N	G	R	Y	0	1	3	0	0	0	1	1	1	1	0	0	0	2	0	0	2	1	0	0	0	0	13	0	1634.76	tr|F1SNJ8|F1SNJ8_PIG	tr|F1SNJ8|F1SNJ8_PIG	433	445	yes	yes	2;3	3.1487e-07	188.61
SFNIFGSSWSVQPMFR	FSIYTGLIYNDCFSKSFNIFGSSWSVQPMF	FNIFGSSWSVQPMFRNGTWNTQVIGTNPYL	K	S	F	F	R	N	0	1	1	0	0	1	0	1	0	1	0	0	1	3	1	4	0	1	0	1	0	0	16	0	1888.89	tr|F1SNJ8|F1SNJ8_PIG	tr|F1SNJ8|F1SNJ8_PIG	469	484	yes	yes	2	2.2113e-05	159.64
LTFLNSYK	YPFGIDPIWNLASNKLTFLNSYKMKMSVIL	WNLASNKLTFLNSYKMKMSVILGIVQMVFG	K	L	T	Y	K	M	0	0	1	0	0	0	0	0	0	0	2	1	0	1	0	1	1	0	1	0	0	0	8	0	984.528	tr|F1SNJ8|F1SNJ8_PIG	tr|F1SNJ8|F1SNJ8_PIG	529	536	yes	yes	2	0.0064758	125.5
[truncated: 50 more columns]

## Sheet: V0d
	Total signal			Ratio
V0d1	107944000000		V0d1/V0d2	84.9
V0d2	1271930000
V0d1																															V0d1
Sequence	N-term cleavage window	C-term cleavage window	Amino acid before	First amino acid	Second amino acid	Second last amino acid	Last amino acid	Amino acid after	A Count	R Count	N Count	D Count	C Count	Q Count	E Count	G Count	H Count	I Count	L Count	K Count	M Count	F Count	P Count	S Count	T Count	W Count	Y Count	V Count	U Count	O Count	Length	Missed cleavages	Mass	Proteins	Leading razor protein	Start position	End position	Unique (Groups)	Unique (Proteins)	Charges	PEP	Score	Experiment 1	Experiment 10	Experiment 11	Experiment 12	Experiment 13	Experiment 14	Experiment 15
SFFPELYFNVDNGYLEGLVR	______________________________	LYFNVDNGYLEGLVRGLKAGVLSQADYLNL	M	S	F	V	R	G	0	1	2	1	0	0	2	2	0	0	3	0	0	3	1	1	0	0	2	2	0	0	20	0	2378.16	tr|F2Z5H6|F2Z5H6_PIG	tr|F2Z5H6|F2Z5H6_PIG	2	21	yes	yes	2;3	1.3659e-86	284.04
AGVLSQADYLNLVQCETLEDLK	NVDNGYLEGLVRGLKAGVLSQADYLNLVQC	DYLNLVQCETLEDLKLHLQSTDYGNFLANE	K	A	G	L	K	L	2	0	1	2	1	2	2	1	0	0	5	1	0	0	0	1	1	0	1	2	0	0	22	0	2478.23	tr|F2Z5H6|F2Z5H6_PIG	tr|F2Z5H6|F2Z5H6_PIG	25	46	yes	yes	2;3	6.8375e-124	307.03			2
LHLQSTDYGNFLANEASPLTVSVIDDR	DYLNLVQCETLEDLKLHLQSTDYGNFLANE	ANEASPLTVSVIDDRLKEKMVVEFRHMRNH	K	L	H	D	R	L	2	1	2	3	0	1	1	1	1	1	4	0	0	1	1	3	2	0	1	2	0	0	27	0	2974.47	tr|F2Z5H6|F2Z5H6_PIG	tr|F2Z5H6|F2Z5H6_PIG	47	73	yes	yes	2;3;4	3.2345e-251	482.62
EKMVVEFR	EASPLTVSVIDDRLKEKMVVEFRHMRNHAY	VIDDRLKEKMVVEFRHMRNHAYEPLASFLD	K	E	K	F	R	H	0	1	0	0	0	0	2	0	0	0	0	1	1	1	0	0	0	0	0	2	0	0	8	1	1036.54	tr|F2Z5H6|F2Z5H6_PIG	tr|F2Z5H6|F2Z5H6_PIG	76	83	yes	yes	2;3	0.0025364	156.51
MVVEFR	SPLTVSVIDDRLKEKMVVEFRHMRNHAYEP	VIDDRLKEKMVVEFRHMRNHAYEPLASFLD	K	M	V	F	R	H	0	1	0	0	0	0	1	0	0	0	0	0	1	1	0	0	0	0	0	2	0	0	6	0	779.4	tr|F2Z5H6|F2Z5H6_PIG	tr|F2Z5H6|F2Z5H6_PIG	78	83	yes	yes	2	0.043078	65.263
SIAELVPK	IDNVILLITGTLHQRSIAELVPKCHPLGSF	TGTLHQRSIAELVPKCHPLGSFEQMEAVNI	R	S	I	P	K	C	1	0	0	0	0	0	1	0	0	1	1	1	0	0	1	1	0	0	0	1	0	0	8	0	855.507	tr|F2Z5H6|F2Z5H6_PIG	tr|F2Z5H6|F2Z5H6_PIG	121	128	yes	yes	2	0.005856	120.92
AYLESFYK	LDEMNIEIIRNTLYKAYLESFYKFCTLLGG	IRNTLYKAYLESFYKFCTLLGGTTADAMCP	K	A	Y	Y	K	F	1	0	0	0	0	0	1	0	0	0	1	1	0	1	0	1	0	0	2	0	0	0	8	0	1019.5	tr|F2Z5H6|F2Z5H6_PIG	tr|F2Z5H6|F2Z5H6_PIG	188	195	yes	yes	2	0.0025267	148.33		1	1
FCTLLGGTTADAMCPILEFEADR	IRNTLYKAYLESFYKFCTLLGGTTADAMCP	TADAMCPILEFEADRRAFIITINSFGTELS	K	F	C	D	R	R	3	1	0	2	2	0	2	2	0	1	3	0	1	2	1	0	3	0	0	0	0	0	23	0	2587.18	tr|F2Z5H6|F2Z5H6_PIG	tr|F2Z5H6|F2Z5H6_PIG	196	218	yes	yes	2;3	7.3006e-80	324.94
FCTLLGGTTADAMCPILEFEADRR	IRNTLYKAYLESFYKFCTLLGGTTADAMCP	ADAMCPILEFEADRRAFIITINSFGTELSK	K	F	C	R	R	A	3	2	0	2	2	0	2	2	0	1	3	0	1	2	1	0	3	0	0	0	0	0	24	1	2743.28	tr|F2Z5H6|F2Z5H6_PIG	tr|F2Z5H6|F2Z5H6_PIG	196	219	yes	yes	2;3;4	0	528.33
LYPEGLAQLAR	LSKEDRAKLFPHCGRLYPEGLAQLARADDY	HCGRLYPEGLAQLARADDYEQVKNVADYYP	R	L	Y	A	R	A	2	1	0	0	0	1	1	1	0	0	3	0	0	0	1	0	0	0	1	0	0	0	11	0	1229.68	tr|F2Z5H6|F2Z5H6_PIG	tr|F2Z5H6|F2Z5H6_PIG	247	257	yes	yes	2	0.00055988	161.02	1	1	1	1
ADDYEQVK	HCGRLYPEGLAQLARADDYEQVKNVADYYP	GLAQLARADDYEQVKNVADYYPEYKLLFEG	R	A	D	V	K	N	1	0	0	2	0	1	1	0	0	0	0	1	0	0	0	0	0	0	1	1	0	0	8	0	966.429	tr|F2Z5H6|F2Z5H6_PIG	tr|F2Z5H6|F2Z5H6_PIG	258	265	yes	yes	2	0.0021885	155.82	1	1	1			1
ADDYEQVKNVADYYPEYK	HCGRLYPEGLAQLARADDYEQVKNVADYYP	YEQVKNVADYYPEYKLLFEGAGSNPGDKTL	R	A	D	Y	K	L	2	0	1	3	0	1	2	0	0	0	0	2	0	0	1	0	0	0	4	2	0	0	18	1	2208.99	tr|F2Z5H6|F2Z5H6_PIG	tr|F2Z5H6|F2Z5H6_PIG	258	275	yes	yes	2	2.2745e-11	179.65
NVADYYPEYK	GLAQLARADDYEQVKNVADYYPEYKLLFEG	YEQVKNVADYYPEYKLLFEGAGSNPGDKTL	K	N	V	Y	K	L	1	0	1	1	0	0	1	0	0	0	0	1	0	0	1	0	0	0	3	1	0	0	10	0	1260.57	tr|F2Z5H6|F2Z5H6_PIG	tr|F2Z5H6|F2Z5H6_PIG	266	275	yes	yes	1;2	0.0014803	148.69			1
LLFEGAGSNPGDK	YEQVKNVADYYPEYKLLFEGAGSNPGDKTL	YKLLFEGAGSNPGDKTLEDRFFEHEVKLNK	K	L	L	D	K	T	1	0	1	1	0	0	1	3	0	0	2	1	0	1	1	1	0	0	0	0	0	0	13	0	1303.64	tr|F2Z5H6|F2Z5H6_PIG	tr|F2Z5H6|F2Z5H6_PIG	276	288	yes	yes	2	2.1385e-05	168.46		1	1	1	1
LLFEGAGSNPGDKTLEDR	YEQVKNVADYYPEYKLLFEGAGSNPGDKTL	EGAGSNPGDKTLEDRFFEHEVKLNKLAFLN	K	L	L	D	R	F	1	1	1	2	0	0	2	3	0	0	3	1	0	1	1	1	1	0	0	0	0	0	18	1	1917.94	tr|F2Z5H6|F2Z5H6_PIG	tr|F2Z5H6|F2Z5H6_PIG	276	293	yes	yes	2;3	2.9328e-47	290.32
FFEHEVK	EGAGSNPGDKTLEDRFFEHEVKLNKLAFLN	GDKTLEDRFFEHEVKLNKLAFLNQFHFGVF	R	F	F	V	K	L	0	0	0	0	0	0	2	0	1	0	0	1	0	2	0	0	0	0	0	1	0	0	7	0	934.455	tr|F2Z5H6|F2Z5H6_PIG	tr|F2Z5H6|F2Z5H6_PIG	294	300	yes	yes	2	0.029104	121.29
FFEHEVKLNK	EGAGSNPGDKTLEDRFFEHEVKLNKLAFLN	TLEDRFFEHEVKLNKLAFLNQFHFGVFYAF	R	F	F	N	K	L	0	0	1	0	0	0	2	0	1	0	1	2	0	2	0	0	0	0	0	1	0	0	10	1	1289.68	tr|F2Z5H6|F2Z5H6_PIG	tr|F2Z5H6|F2Z5H6_PIG	294	303	yes	yes	3	0.0034609	84.817
NIVWIAECIAQR	GVFYAFVKLKEQECRNIVWIAECIAQRHRA	ECRNIVWIAECIAQRHRAKIDNYIPIF___	R	N	I	Q	R	H	2	1	1	0	1	1	1	0	0	3	0	0	0	0	0	0	0	1	0	1	0	0	12	0	1471.76	tr|F2Z5H6|F2Z5H6_PIG	tr|F2Z5H6|F2Z5H6_PIG	328	339	yes	yes	2;3	1.4727e-91	254.42			1
IDNYIPIF	IVWIAECIAQRHRAKIDNYIPIF_______	AQRHRAKIDNYIPIF_______________	K	I	D	I	F	-	0	0	1	1	0	0	0	0	0	3	0	0	0	1	1	0	0	0	1	0	0	0	8	0	993.517	tr|F2Z5H6|F2Z5H6_PIG	tr|F2Z5H6|F2Z5H6_PIG	344	351	yes	yes	2	0.0099677	107.32
V0d2																															V0d2
Sequence	N-term cleavage window	C-term cleavage window	Amino acid before	First amino acid	Second amino acid	Second last amino acid	Last amino acid	Amino acid after	A Count	R Count	N Count	D Count	C Count	Q Count	E Count	G Count	H Count	I Count	L Count	K Count	M Count	F Count	P Count	S Count	T Count	W Count	Y Count	V Count	U Count	O Count	Length	Missed cleavages	Mass	Proteins	Leading razor protein	Start position	End position	Unique (Groups)	Unique (Proteins)	Charges	PEP	Score	Experiment 1	Experiment 10	Experiment 11	Experiment 12	Experiment 13	Experiment 14	Experiment 15
AGLLTQQDYINLVQCETLEDLK	NVDHGYLEGLVRGCKAGLLTQQDYINLVQC	DYINLVQCETLEDLKIHLQTTDYGNFLANQ	K	A	G	L	K	I	1	0	1	2	1	3	2	1	0	1	5	1	0	0	0	0	2	0	1	1	0	0	22	0	2563.28	tr|F1RXD2|F1RXD2_PIG	tr|F1RXD2|F1RXD2_PIG	25	46	yes	yes	2;3	4.7061e-45	283.1
IHLQTTDYGNFLANQPNPLTVSIIDTEMR	DYINLVQCETLEDLKIHLQTTDYGNFLANQ	QPNPLTVSIIDTEMRKKLCREFEYFRNHSL	K	I	H	M	R	K	1	1	3	2	0	2	1	1	1	3	3	0	1	1	2	1	4	0	1	1	0	0	29	0	3300.64	tr|F1RXD2|F1RXD2_PIG	tr|F1RXD2|F1RXD2_PIG	47	75	yes	yes	3	6.4618e-101	203.5
SYIETFYK	LDELNIEILRNKLYKSYIETFYKFCKNHGD	LRNKLYKSYIETFYKFCKNHGDVTAEIMCP	K	S	Y	Y	K	F	0	0	0	0	0	0	1	0	0	1	0	1	0	1	0	1	1	0	2	0	0	0	8	0	1049.51	tr|F1RXD2|F1RXD2_PIG	tr|F1RXD2|F1RXD2_PIG	188	195	yes	yes	2	0.0085413	112.17
AFIITLNSFGTELSK	AEIMCPILEFEADRRAFIITLNSFGTELSK	AFIITLNSFGTELSKEDRKTLYPTCGKLYP	R	A	F	S	K	E	1	0	1	0	0	0	1	1	0	2	2	1	0	2	0	2	2	0	0	0	0	0	15	0	1639.88	tr|F1RXD2|F1RXD2_PIG	tr|F1RXD2|F1RXD2_PIG	220	234	yes	yes	2;3	9.2939e-214	292.57		1	1
AFIITLNSFGTELSKEDR	AEIMCPILEFEADRRAFIITLNSFGTELSK	ITLNSFGTELSKEDRKTLYPTCGKLYPEGL	R	A	F	D	R	K	1	1	1	1	0	0	2	1	0	2	2	1	0	2	0	2	2	0	0	0	0	0	18	1	2040.05	tr|F1RXD2|F1RXD2_PIG	tr|F1RXD2|F1RXD2_PIG	220	237	yes	yes	2;3	7.5151e-83	274.05
KTLYPTCGK	ITLNSFGTELSKEDRKTLYPTCGKLYPEGL	LSKEDRKTLYPTCGKLYPEGLRLLAQAEDF	R	K	T	G	K	L	0	0	0	0	1	0	0	1	0	0	1	2	0	0	1	0	2	0	1	0	0	0	9	1	1066.55	tr|F1RXD2|F1RXD2_PIG	tr|F1RXD2|F1RXD2_PIG	238	246	yes	yes	2	0.0032361	118.21
TLYPTCGK	TLNSFGTELSKEDRKTLYPTCGKLYPEGLR	LSKEDRKTLYPTCGKLYPEGLRLLAQAEDF	K	T	L	G	K	L	0	0	0	0	1	0	0	1	0	0	1	1	0	0	1	0	2	0	1	0	0	0	8	0	938.453	tr|F1RXD2|F1RXD2_PIG	tr|F1RXD2|F1RXD2_PIG	239	246	yes	yes	2	0.030189	86.794
LLAQAEDFEQMK	TLYPTCGKLYPEGLRLLAQAEDFEQMKRVA	GLRLLAQAEDFEQMKRVADHYGVYKPLFEA	R	L	L	M	K	R	2	0	0	1	0	2	2	0	0	0	2	1	1	1	0	0	0	0	0	0	0	0	12	0	1421.69	tr|F1RXD2|F1RXD2_PIG	tr|F1RXD2|F1RXD2_PIG	254	265	yes	yes	2	4.1176e-14	206.73
LLAQAEDFEQMKR	TLYPTCGKLYPEGLRLLAQAEDFEQMKRVA	LRLLAQAEDFEQMKRVADHYGVYKPLFEAV	R	L	L	K	R	V	2	1	0	1	0	2	2	0	0	0	2	1	1	1	0	0	0	0	0	0	0	0	13	1	1577.79	tr|F1RXD2|F1RXD2_PIG	tr|F1RXD2|F1RXD2_PIG	254	266	yes	yes	2;3	1.7246e-38	226.09
VADHYGVYKPLFEAVGDGSGGK	LRLLAQAEDFEQMKRVADHYGVYKPLFEAV	YKPLFEAVGDGSGGKTLEDVFYEREVQMNV	R	V	A	G	K	T	2	0	0	2	0	0	1	5	1	0	1	2	0	1	1	1	0	0	2	3	0	0	22	1	2265.11	tr|F1RXD2|F1RXD2_PIG	tr|F1RXD2|F1RXD2_PIG	267	288	yes	yes	2;3;4	3.2625e-91	272.4
PLFEAVGDGSGGK	FEQMKRVADHYGVYKPLFEAVGDGSGGKTL	YKPLFEAVGDGSGGKTLEDVFYEREVQMNV	K	P	L	G	K	T	1	0	0	1	0	0	1	4	0	0	1	1	0	1	1	1	0	0	0	1	0	0	13	0	1232.6	tr|F1RXD2|F1RXD2_PIG	tr|F1RXD2|F1RXD2_PIG	276	288	yes	yes	2	0.0014531	100.55
TLEDVFYER	YKPLFEAVGDGSGGKTLEDVFYEREVQMNV	DGSGGKTLEDVFYEREVQMNVLAFNRQFHY	K	T	L	E	R	E	0	1	0	1	0	0	2	0	0	0	1	0	0	1	0	0	1	0	1	1	0	0	9	0	1170.56	tr|F1RXD2|F1RXD2_PIG	tr|F1RXD2|F1RXD2_PIG	289	297	yes	yes	2	0.00018464	202.28
EVQMNVLAFNR	DGSGGKTLEDVFYEREVQMNVLAFNRQFHY	FYEREVQMNVLAFNRQFHYGVFYAYTKLKE	R	E	V	N	R	Q	1	1	2	0	0	1	1	0	0	0	1	0	1	1	0	0	0	0	0	2	0	0	11	0	1319.67	tr|F1RXD2|F1RXD2_PIG	tr|F1RXD2|F1RXD2_PIG	298	308	yes	yes	2	0.0015016	209.19
QFHYGVFYAYTK	FYEREVQMNVLAFNRQFHYGVFYAYTKLKE	FNRQFHYGVFYAYTKLKEQEIRNVVWIAEC	R	Q	F	T	K	L	1	0	0	0	0	1	0	1	1	0	0	1	0	2	0	0	1	0	3	1	0	0	12	0	1522.72	tr|F1RXD2|F1RXD2_PIG	tr|F1RXD2|F1RXD2_PIG	309	320	yes	yes	3	0.0041407	64.827
[truncated: 50 more columns]
